# Supplementary material for: A Multivariate Genome-Wide Association Analysis of 10 LDL Subfractions, and Their Response to Statin Treatment, in 1868 Caucasians
Source: PLoS One. 2015 Apr 21;10(4):e0120758. doi: 10.1371/journal.pone.0120758 (PMC4405269; doi:10.1371/journal.pone.0120758)
Supplement: S2 Text — Results from the full analysis for 24,689 SNPs (24,601 SNPs which pass through our initial filtering step and 88 SNPs reported in the large meta-analysis of four lipid traits by [1]): rs number, chromosome, position, two alleles, minor allele frequency, imputation quality, log10 BFav, log10 BFall, log10 BF from a univariate analysis of each phenotype, and marginal posterior probability of direct, indirect, no association for each phenotype. (TXT) [file pone.0120758.s002.txt]

rs chr position allele1 allele2 maf impute_Q BFav BFall BF_L BF_Ld BF_i1 BF_i2 BF_i3 BF_l1 BF_l2a BF_l2b BF_l3a BF_l3b BF_l4a BF_l4b D_L I_L U_L D_Ld I_Ld U_Ld D_i1 I_i1 U_i1 D_i2 I_i2 U_i2 D_i3 I_i3 U_i3 D_l1 I_l1 U_l1 D_l2a I_l2a U_l2a D_l2b I_l2b U_l2b D_l3a I_l3a U_l3a D_l3b I_l3b U_l3b D_l4a I_l4a U_l4a D_l4b I_l4b U_l4b
rs12027135 1 73347 A T 0.46431645 0.93649 -0.19649 -1.01852 -0.34751 -0.52465 -0.55101 -0.55113 -0.42869 -0.47277 -0.31579 -0.47799 -0.43359 -0.4503 -0.31548 -0.06542 0.19391 0.15989 0.6462 0.18301 0.14589 0.6711 0.1916 0.13122 0.67718 0.15916 0.17069 0.67015 0.23167 0.16827 0.60006 0.12694 0.23237 0.64069 0.0636099999999999 0.66195 0.27444 0.12638 0.16332 0.7103 0.17731 0.13024 0.69245 0.19135 0.1187 0.68995 0.19469 0.12419 0.68112 0.19145 0.16905 0.6395
rs4660293 1 107034 G A 0.23550914 + -0.69773 -1.96259 -0.49825 -0.37228 -0.27371 -0.47851 -0.47475 -0.49399 -0.49769 -0.49931 -0.48847 -0.47587 -0.49926 -0.43563 0.2207 0.12865 0.65065 0.19483 0.2187 0.58647 0.1965 0.22072 0.58278 0.20346 0.15846 0.63808 0.21839 0.1321 0.64951 0.22048 0.13031 0.64921 0.22139 0.1226 0.65601 0.21778 0.12696 0.65526 0.19577 0.19107 0.61316 0.20871 0.15594 0.63535 0.2207 0.12719 0.65211 0.20794 0.16254 0.62952
rs2479409 1 142938 G A 0.34092689 0.70608 -0.70787 -1.7469 -0.2178 0.16037 -0.39656 -0.42745 -0.48249 -0.32578 -0.41991 -0.2917 0.03976 0.13572 0.17277 -0.13801 0.23681 0.24655 0.51664 0.27213 0.16413 0.56374 0.27733 0.12971 0.59296 0.27708 0.13047 0.59245 0.27595 0.13146 0.59259 0.26122 0.16404 0.57474 0.26278 0.15703 0.58019 0.27711 0.13701 0.58588 0.26595 0.16188 0.57217 0.27675 0.14687 0.57638 0.26845 0.16551 0.56604 0.27475 0.14143 0.58382
rs2131925 1 165263 G T 0.33002898 0.98984 3.62277 3.73534 0.12583 2.2164 3.92629 1.32509 0.2872 -0.24341 0.13602 -0.1381 2.02442 -0.26197 -0.53665 -0.12957 0.66433 0.29582 0.03985 0.41907 0.57872 0.00221 0.07482 0.92507 0.00011 0.70245 0.29388 0.00367 0.63855 0.32978 0.03167 0.54413 0.31368 0.14219 0.45818 0.45292 0.0889 0.64973 0.27785 0.07242 0.53221 0.46564 0.00215 0.62519 0.27876 0.09605 0.32896 0.40118 0.26986 0.65693 0.27902 0.06405
rs7515577 1 247710 C A 0.2050812 0.99815 -0.60475 -1.51467 -0.03073 -0.47834 -0.20836 -0.11686 0.02415 -0.3625 -0.38521 -0.39467 -0.48419 -0.38591 -0.31958 -0.4695 0.20607 0.18212 0.61181 0.21641 0.15332 0.63027 0.22553 0.13539 0.63908 0.22606 0.13648 0.63746 0.20697 0.19688 0.59615 0.21599 0.15251 0.6315 0.22372 0.13417 0.64211 0.22674 0.13298 0.64028 0.19977 0.1996 0.60063 0.22757 0.14701 0.62542 0.20187 0.1904 0.60773 0.17754 0.27966 0.5428
rs629301 1 296233 G T 0.19884465 0.98943 29.89798 26.67999 3.13121 -0.48102 -0.19987 -0.03503 -0.09449 -0.29559 -0.41522 -0.09315 1.33576 11.72023 28.5501 12.77774 0.95244 0.04755 1e-05 0.00445000000000004 0.13969 0.85586 0.75576 0.02802 0.21622 0.77537 0.03177 0.19286 0.7736 0.03245 0.19395 0.76608 0.03053 0.20339 0.7229 0.02683 0.25027 0.68769 0.05649 0.25582 0.96528 0.0345 0.00022 0.94027 0.05973 0 0 1 0 0.96852 0.03148 0
rs1689800 1 420466 G A 0.36420104 0.98995 -0.84635 -2.38713 -0.53837 -0.42761 -0.42506 -0.29344 -0.49405 -0.49112 -0.20838 -0.48618 -0.35164 -0.04774 -0.11532 -0.16207 0.28133 0.12844 0.59023 0.28751 0.12011 0.59238 0.2816 0.13315 0.58525 0.25176 0.21933 0.52891 0.2861 0.12598 0.58792 0.28566 0.12331 0.59103 0.27698 0.15103 0.57199 0.28451 0.12594 0.58955 0.28756 0.12283 0.58961 0.27953 0.14647 0.574 0.28526 0.13313 0.58161 0.28165 0.14068 0.57767
rs2642442 1 529084 C T 0.31888903 0.88884 -0.76553 -2.44848 -0.51427 -0.51325 -0.50489 -0.51818 -0.52118 -0.50111 -0.39311 -0.39608 -0.51876 -0.50944 -0.51895 -0.52097 0.18538 0.15616 0.65846 0.20458 0.11209 0.68333 0.19129 0.14792 0.66079 0.19834 0.12826 0.6734 0.2046 0.11309 0.68231 0.19143 0.13602 0.67255 0.20415 0.12894 0.66691 0.17706 0.19714 0.6258 0.20288 0.11839 0.67873 0.17938 0.18139 0.63923 0.19392 0.1319 0.67418 0.19751 0.11993 0.68256
rs4846914 1 554107 G A 0.41752637 0.89215 -0.7591 -1.93916 -0.32341 0.13557 -0.53317 -0.48052 -0.39461 -0.42373 -0.40757 -0.24657 -0.00399 -0.10962 -0.33645 -0.32128 0.29895 0.15707 0.54398 0.26884 0.21236 0.5188 0.29847 0.13834 0.56319 0.28458 0.16884 0.54658 0.30036 0.14289 0.55675 0.30375 0.13881 0.55744 0.25788 0.2317 0.51042 0.30389 0.13824 0.55787 0.30405 0.14371 0.55224 0.3024 0.1457 0.5519 0.3069 0.12701 0.56609 0.30838 0.12465 0.56697
rs514230 1 569814 A T 0.47721749 0.93447 -0.31233 -1.13281 -0.33269 -0.45484 -0.4569 -0.54908 -0.55497 -0.54982 -0.40873 -0.41952 -0.53695 0.09516 0.86597 -0.32704 0.28781 0.13052 0.58167 0.26533 0.14038 0.59429 0.25644 0.1546 0.58896 0.26042 0.13802 0.60156 0.27523 0.13285 0.59192 0.27249 0.12966 0.59785 0.27359 0.13532 0.59109 0.26125 0.13152 0.60723 0.21471 0.19125 0.59404 0.40331 0.24376 0.35293 0.12384 0.65281 0.22335 0.22352 0.16579 0.61069
rs13303003 1 858654 C T 0.024420366 0.179 0.07983 0.09 0.14979 -0.03056 0.03463 0.07547 0.08003 0.11867 1.35016 0.00846 0.01424 -0.07808 -0.09245 -0.08667 0.29309 0.28901 0.4179 0.2853 0.26818 0.44652 0.28984 0.26806 0.4421 0.2914 0.2674 0.4412 0.28635 0.26977 0.44388 0.27274 0.28645 0.44081 0.1288 0.62483 0.24637 0.29727 0.28126 0.42147 0.30372 0.32051 0.37577 0.27918 0.27039 0.45043 0.2864 0.26194 0.45166 0.28826 0.26133 0.45041
rs28687780 1 898686 A G 0.160460836 0.34079 -0.17241 -0.30648 -0.08863 -0.13648 -0.29853 -0.30051 -0.29711 -0.2245 -0.28356 -0.17467 1.14703 1.32506 0.91592 -0.01203 0.42351 0.23255 0.34394 0.36153 0.25106 0.38741 0.39533 0.20686 0.39781 0.39487 0.20806 0.39707 0.39763 0.20703 0.39534 0.39884 0.21797 0.38319 0.39176 0.21447 0.39377 0.39599 0.21866 0.38535 0.29787 0.44249 0.25964 0.34386 0.37156 0.28458 0.38896 0.31387 0.29717 0.40622 0.22838 0.3654
rs3829738 1 899172 C T 0.197219321 0.28596 -0.17343 -0.3391 -0.20299 -0.05897 -0.29023 -0.29725 -0.28271 -0.18785 -0.21436 -0.27067 1.11477 1.45468 0.90396 -0.04364 0.42277 0.21661 0.36062 0.39339 0.22763 0.37898 0.40366 0.20026 0.39608 0.40153 0.20193 0.39654 0.40529 0.20076 0.39395 0.40957 0.20825 0.38218 0.40574 0.20986 0.3844 0.38357 0.21782 0.39861 0.31813 0.42535 0.25652 0.32444 0.39683 0.27873 0.39802 0.3066 0.29538 0.40434 0.22605 0.36961
rs2340592 1 900798 A G 0.162097911 0.33324 -0.10796 -0.22136 -0.05329 -0.08879 -0.29883 -0.29765 -0.29181 -0.21378 -0.27291 -0.10784 1.36034 1.43589 0.96124 -0.02785 0.46108 0.24111 0.29781 0.39927 0.25211 0.34862 0.42727 0.21032 0.36241 0.42269 0.21572 0.36159 0.43106 0.20984 0.3591 0.43374 0.21844 0.34782 0.43158 0.21415 0.35427 0.43961 0.22244 0.33795 0.30315 0.47535 0.2215 0.37117 0.38631 0.24252 0.42341 0.3221 0.25449 0.43599 0.23597 0.32804
1-956010 1 956010 G A 0.161010966 0.16234 0.09516 0.2742 0.11606 -0.12257 0.01775 -0.02062 -0.1723 -0.19652 -0.13847 0.16427 1.20958 1.41987 0.47634 -0.14455 0.39491 0.30356 0.30153 0.29521 0.362 0.34279 0.38065 0.28569 0.33366 0.38032 0.28651 0.33317 0.37993 0.27359 0.34648 0.37495 0.28627 0.33878 0.36248 0.31827 0.31925 0.35493 0.33658 0.30849 0.33371 0.43061 0.23568 0.24568 0.5396 0.21472 0.40659 0.32557 0.26784 0.33802 0.31108 0.3509
1-1969272 1 1969272 G C 0.060798433 0.18813 -0.0052 0.06778 0.08314 -0.12934 0.53635 0.58606 1.30582 0.13971 -0.12838 -0.11686 -0.08804 -0.15033 -0.14488 0.01238 0.34585 0.28835 0.3658 0.31631 0.27999 0.4037 0.35508 0.296 0.34892 0.35093 0.30006 0.34901 0.18015 0.55207 0.26778 0.33317 0.29553 0.3713 0.33575 0.26683 0.39742 0.31767 0.29026 0.39207 0.31611 0.29508 0.38881 0.33427 0.26544 0.40029 0.33525 0.26596 0.39879 0.30693 0.32524 0.36783
rs3795277 1 1970978 C A 0.061693211 0.21348 -0.01224 0.0686 0.15288 -0.11891 0.61214 0.66844 1.4534 0.31656 -0.106 -0.13509 -0.05875 -0.13935 -0.16829 -0.03463 0.37446 0.29058 0.33496 0.33649 0.28489 0.37862 0.37965 0.29798 0.32237 0.37664 0.30009 0.32327 0.20489 0.53003 0.26508 0.37751 0.28891 0.33358 0.36332 0.26578 0.3709 0.34158 0.28529 0.37313 0.33745 0.29907 0.36348 0.35775 0.26715 0.3751 0.35524 0.2672 0.37756 0.32565 0.32807 0.34628
rs28709994 1 1972406 A G 0.058426893 0.21421 -0.01414 0.0649 0.13013 -0.14463 0.65022 0.65512 1.34201 0.18924 -0.1274 -0.14306 -0.09468 -0.13517 -0.16438 -0.02724 0.36167 0.2921 0.34623 0.31528 0.29089 0.39383 0.36517 0.30381 0.33102 0.36345 0.30315 0.3334 0.19954 0.52937 0.27109 0.35826 0.29134 0.3504 0.34682 0.26888 0.3843 0.33147 0.2835 0.38503 0.32664 0.29365 0.37971 0.34116 0.27345 0.38539 0.34162 0.27019 0.38819 0.31695 0.32716 0.35589
rs2803294 1 1987010 A G 0.1962 0.70552 0.0851 -0.12232 -0.3055 -0.26507 1.41746 1.29811 0.28277 -0.13327 -0.14099 -0.39709 -0.15281 -0.09847 -0.09836 -0.21788 0.41819 0.19912 0.38269 0.41885 0.18937 0.39178 0.3007 0.58872 0.11058 0.37973 0.50594 0.11433 0.49885 0.24299 0.25816 0.41825 0.19954 0.38221 0.44059 0.18355 0.37586 0.4397 0.17683 0.38347 0.40631 0.216 0.37769 0.43568 0.19044 0.37388 0.41349 0.20925 0.37726 0.42615 0.19047 0.38338
1-1987047 1 1987047 G A 0.196027415 0.70984 0.07588 -0.1412 -0.29817 -0.26788 1.43278 1.30505 0.29185 -0.12534 -0.12786 -0.39639 -0.1554 -0.10815 -0.11621 -0.222 0.42281 0.19793 0.37926 0.42372 0.1877 0.38858 0.29669 0.59213 0.11118 0.38659 0.49762 0.11579 0.50174 0.24107 0.25719 0.42382 0.19785 0.37833 0.44364 0.18352 0.37284 0.44311 0.17578 0.38111 0.40827 0.21555 0.37618 0.43877 0.18887 0.37236 0.41848 0.20523 0.37629 0.42821 0.18992 0.38187
rs10910075 1 2350992 T C 0.201109661 0.76446 -0.21471 -0.69572 0.1769 -0.43364 -0.33153 -0.25368 -0.43582 -0.32194 1.33359 0.401 -0.43957 -0.42473 -0.4108 -0.37829 0.48431 0.20138 0.31431 0.41216 0.16287 0.42497 0.42469 0.16306 0.41225 0.41007 0.19168 0.39825 0.37635 0.2349 0.38875 0.3972 0.18425 0.41855 0.13512 0.68466 0.18022 0.48855 0.21416 0.29729 0.42061 0.16578 0.41361 0.43121 0.1613 0.40749 0.42004 0.16182 0.41814 0.41625 0.16364 0.42011
rs4531246 1 2351880 T G 0.307602089 + 0.35983 -0.18058 0.23767 -0.52897 -0.22783 -0.39405 -0.52897 -0.39497 1.96243 0.69046 -0.52235 -0.44467 -0.52895 -0.46102 0.67577 0.18972 0.13451 0.51534 0.15581 0.32885 0.4951 0.22291 0.28199 0.55737 0.15914 0.28349 0.42475 0.2566 0.31865 0.50813 0.1849 0.30697 0.06262 0.89345 0.04393 0.68614 0.20262 0.11124 0.55486 0.15078 0.29436 0.58415 0.1488 0.26705 0.55656 0.14056 0.30288 0.53709 0.1573 0.30561
rs10797424 1 2352624 T A 0.294406527 0.91856 0.24753 -0.29481 0.09268 -0.50847 -0.28984 -0.44353 -0.50789 -0.452 1.67437 0.6323 -0.51113 -0.45604 -0.51163 -0.4226 0.63592 0.189 0.17508 0.48741 0.15539 0.3572 0.47297 0.21006 0.31697 0.52085 0.15506 0.32409 0.43654 0.23893 0.32453 0.43437 0.18857 0.37706 0.0654400000000001 0.87747 0.05709 0.6523 0.20553 0.14217 0.52501 0.15212 0.32287 0.54824 0.14819 0.30357 0.52301 0.14153 0.33546 0.50275 0.16126 0.33599
rs2494641 1 2352687 T C 0.301131332 0.91437 0.20889 -0.28733 0.0938 -0.51412 -0.22979 -0.40516 -0.51406 -0.42113 1.72147 0.48605 -0.50515 -0.4525 -0.512 -0.41005 0.60291 0.19295 0.20414 0.47971 0.15788 0.36241 0.44775 0.22977 0.32248 0.50683 0.16287 0.3303 0.42008 0.25084 0.32908 0.43433 0.19031 0.37536 0.06445 0.8714 0.06415 0.62563 0.20339 0.17098 0.51529 0.15976 0.32495 0.53094 0.15391 0.31515 0.50609 0.14782 0.34609 0.48099 0.17265 0.34636
rs2981889 1 2982894 C T 0.286331854 0.48347 -0.20562 -0.30148 -0.33801 0.16627 -0.36406 -0.36341 -0.08517 -0.21623 -0.32071 -0.40571 0.93531 1.32423 0.15858 -0.14668 0.38492 0.2586 0.35648 0.42044 0.22396 0.3556 0.38071 0.21164 0.40765 0.38421 0.21128 0.40451 0.33885 0.29887 0.36228 0.38671 0.2238 0.38949 0.36847 0.21994 0.41159 0.29744 0.30367 0.39889 0.31754 0.40167 0.28079 0.29994 0.44006 0.26 0.40251 0.23871 0.35878 0.40305 0.20928 0.38767
rs4648359 1 2984196 G C 0.485993211 0.71163 0.31542 0.38918 -0.4004 0.38895 -0.4273 -0.47627 -0.50115 0.03038 -0.44058 -0.3744 1.50261 0.09338 -0.49813 -0.4962 0.33769 0.26832 0.39399 0.38493 0.29473 0.32034 0.31826 0.22161 0.46013 0.31553 0.21934 0.46513 0.2879 0.2535 0.4586 0.3054 0.42334 0.27126 0.25411 0.28089 0.465 0.21799 0.29223 0.48978 0.11971 0.74838 0.13191 0.37084 0.36047 0.26869 0.14795 0.39609 0.45596 0.31245 0.23512 0.45243
rs7515436 1 2985309 G A 0.487597128 0.69964 0.66784 0.95555 -0.46521 0.31143 -0.4681 -0.46134 -0.48839 0.20958 -0.34859 -0.40815 1.38108 -0.08441 -0.43724 -0.49589 0.25104 0.3188 0.43016 0.29 0.3797 0.3303 0.23494 0.28399 0.48107 0.22924 0.30045 0.47031 0.23605 0.3043 0.45965 0.20134 0.59947 0.19919 0.22456 0.33703 0.43841 0.15902 0.33886 0.50212 0.11265 0.78073 0.10662 0.29682 0.40656 0.29662 0.0839 0.53071 0.38539 0.2697 0.29555 0.43475
rs7525173 1 2986056 C G 0.490087206 0.68066 0.65475 0.93718 -0.46412 0.23157 -0.47956 -0.46686 -0.48302 0.18707 -0.35401 -0.40251 1.31218 -0.11094 -0.42498 -0.48508 0.23918 0.32146 0.43936 0.26753 0.37794 0.35453 0.21539 0.28881 0.4958 0.21644 0.30059 0.48297 0.22065 0.30486 0.47449 0.18637 0.60824 0.20539 0.21156 0.33426 0.45418 0.15183 0.3351 0.51307 0.10967 0.77965 0.11068 0.28805 0.40398 0.30797 0.0857600000000001 0.5245 0.38974 0.25858 0.30068 0.44074
rs2651917 1 3096128 C G 0.049789295 0.88924 0.06454 0.11518 -0.26247 0.47102 -0.28967 -0.26144 -0.15031 0.12373 -0.11169 -0.05305 0.80584 1.66329 1.86329 0.4444 0.46254 0.23283 0.30463 0.50288 0.2421 0.25502 0.44123 0.24889 0.30988 0.4031 0.3155 0.2814 0.44778 0.26693 0.28529 0.48884 0.24491 0.26625 0.48684 0.23087 0.28229 0.45207 0.26315 0.28478 0.50428 0.25563 0.24009 0.41344 0.39289 0.19367 0.27639 0.54555 0.17806 0.50394 0.25285 0.24321
rs2651913 1 3100277 C G 0.021758747 0.43953 0.58533 0.54383 -0.04121 0.50881 -0.14589 -0.14427 -0.03502 0.0467 -0.13248 0.16233 0.71466 1.61286 2.67403 0.85125 0.59946 0.23273 0.16781 0.61899 0.24929 0.13172 0.56611 0.224 0.20989 0.56369 0.23274 0.20357 0.53816 0.27822 0.18362 0.60162 0.23454 0.16384 0.57479 0.22117 0.20404 0.54849 0.2874 0.16411 0.6346 0.24179 0.12361 0.62218 0.29133 0.08649 0.10958 0.82399 0.06643 0.63198 0.26113 0.10689
rs2088887 1 3106577 T C 0.012078068 0.21103 0.27906 0.53349 0.09029 -0.05206 -0.06681 -0.06505 -0.06742 -0.06726 -0.06702 0.01952 -0.01987 0.21824 1.33986 0.65972 0.28891 0.40549 0.3056 0.29409 0.335 0.37091 0.29247 0.33291 0.37462 0.29345 0.33144 0.37511 0.2879 0.33829 0.37381 0.29269 0.33653 0.37078 0.27059 0.36005 0.36936 0.277 0.3699 0.3531 0.26482 0.37697 0.35821 0.28844 0.41495 0.29661 0.11726 0.69616 0.18658 0.33087 0.42247 0.24666
rs2249319 1 3145406 T C 0.07551201 0.4874 0.75014 1.25209 -0.26416 0.56347 0.10952 0.01749 -0.06002 0.23073 1.42755 -0.26723 1.40008 1.39205 0.48089 1.02123 0.31344 0.41989 0.26667 0.51394 0.37429 0.11177 0.24697 0.57261 0.18042 0.45715 0.3766 0.16625 0.45765 0.36365 0.1787 0.46214 0.3992 0.13866 0.15015 0.78863 0.06122 0.4499 0.33583 0.21427 0.44327 0.47928 0.07745 0.47518 0.43717 0.08765 0.49612 0.38844 0.11544 0.37389 0.53622 0.08989
1-3170626 1 3170626 A G 0.0230002611 0.20416 0.67984 1.3646 0.31267 0.43522 0.05053 0.1612 0.43285 0.95895 1.73458 0.18304 -0.08362 0.24429 0.53276 0.31016 0.3023 0.53176 0.16594 0.35607 0.49471 0.14922 0.39778 0.40966 0.19256 0.40572 0.41503 0.17925 0.37899 0.46067 0.16034 0.35487 0.50787 0.13726 0.1283 0.77035 0.10135 0.39186 0.45069 0.15745 0.17818 0.58333 0.23849 0.38628 0.45368 0.16004 0.2492 0.61289 0.13791 0.3845 0.46147 0.15403
rs2455132 1 3210943 T C 0.25421436 0.98695 -0.1182 -0.09982 -0.14288 0.1765 0.53781 0.05843 -0.26184 -0.47195 -0.30542 1.33169 0.19574 -0.43067 -0.43434 -0.4951 0.24371 0.34559 0.4107 0.32528 0.30217 0.37255 0.3214 0.30202 0.37658 0.35435 0.23249 0.41316 0.28411 0.28064 0.43525 0.3466 0.24143 0.41197 0.31886 0.29196 0.38918 0.16935 0.57895 0.2517 0.36301 0.25976 0.37723 0.3496 0.20207 0.44833 0.34682 0.20004 0.45314 0.34735 0.20604 0.44661
rs2500279 1 3215654 A G 0.25816423 0.98882 -0.17635 -0.18641 -0.0366 0.17434 0.69162 0.1281 -0.18042 -0.49397 -0.32032 1.31741 0.22604 -0.41234 -0.42299 -0.48007 0.29064 0.31649 0.39287 0.33749 0.30347 0.35904 0.32946 0.31723 0.35331 0.37704 0.22983 0.39313 0.30775 0.28613 0.40612 0.36017 0.23035 0.40948 0.35047 0.25903 0.3905 0.19043 0.55605 0.25352 0.38671 0.24803 0.36526 0.37125 0.19599 0.43276 0.37051 0.1926 0.43689 0.36856 0.19638 0.43506
rs2500277 1 3223491 C T 0.304543864 + 0.16188 -0.18845 -0.37653 0.03201 0.13913 -0.23161 -0.42691 -0.43563 -0.43676 1.40874 -0.25662 -0.53099 -0.47942 -0.33723 0.12966 0.24363 0.62671 0.30748 0.20017 0.49235 0.28343 0.19955 0.51702 0.2943 0.158 0.5477 0.2254 0.191 0.5836 0.32136 0.18041 0.49823 0.35203 0.18359 0.46438 0.04501 0.84202 0.11297 0.32355 0.16331 0.51314 0.3376 0.166 0.4964 0.29586 0.14783 0.55631 0.26562 0.16059 0.57379
1-3265143 1 3265143 T C 0.0076480418 0.15439 0.41894 1.35827 0.43617 0.07702 0.07597 0.3797 0.62265 0.17329 0.20139 -0.00484 -0.0378 -0.03411 0.05244 0.29816 0.21952 0.52863 0.25185 0.16607 0.57021 0.26372 0.1776 0.53875 0.28365 0.20233 0.54887 0.2488 0.16031 0.61717 0.22252 0.17114 0.56062 0.26824 0.19907 0.52934 0.27159 0.21523 0.47823 0.30654 0.21394 0.47637 0.30969 0.2172 0.47445 0.30835 0.22519 0.49803 0.27678 0.1369 0.64631 0.21679
rs7528821 1 3488243 T C 0.1517057441 0.38927 1.59641 1.90755 0.07391 -0.25303 -0.30352 -0.30976 -0.28861 -0.13016 -0.25857 0.17145 -0.30558 0.6731 0.52633 -0.04003 0.02227 0.8094 0.16833 0.24292 0.3605 0.39658 0.28755 0.31785 0.3946 0.28326 0.33788 0.37886 0.0300900000000001 0.57323 0.39668 0.34513 0.41141 0.24346 0.03089 0.48714 0.48197 0.39198 0.41223 0.19579 0.36214 0.36621 0.27165 0.0465 0.72427 0.22923 0.34446 0.4406 0.21494 0.29644 0.36831 0.33525
rs7528917 1 3488338 T C 0.1626981723 0.40887 1.77789 2.03868 0.07086 -0.1654 -0.32505 -0.30403 -0.32216 -0.03209 -0.28109 -0.09023 -0.32194 0.72862 0.38138 -0.12518 0.00892999999999999 0.81371 0.17736 0.17225 0.37716 0.45059 0.23747 0.30045 0.46208 0.22059 0.34 0.43941 0.0155600000000001 0.55695 0.42749 0.33502 0.40812 0.25686 0.01347 0.47026 0.51627 0.28692 0.37147 0.34161 0.30498 0.33542 0.3596 0.03407 0.71163 0.2543 0.30415 0.4111 0.28475 0.24619 0.32633 0.42748
rs7536401 1 3488531 C T 0.1682020888 0.4052 1.9613 2.2385 0.0728 -0.16758 -0.32862 -0.31035 -0.32446 -0.04833 -0.27832 -0.03124 -0.32186 0.88772 0.51081 -0.0593 0.00712000000000002 0.82264 0.17024 0.19 0.38734 0.42266 0.26203 0.3001 0.43787 0.25026 0.33189 0.41785 0.0165900000000001 0.55992 0.42349 0.35292 0.40157 0.24551 0.0118200000000001 0.48788 0.5003 0.33257 0.38841 0.27902 0.32822 0.33813 0.33365 0.02964 0.75964 0.21072 0.33848 0.42611 0.23541 0.27038 0.35022 0.3794
rs10909974 1 3488927 T C 0.1572605744 0.40819 1.39304 1.65364 0.048 -0.18588 -0.31018 -0.31824 -0.30442 -0.10925 -0.26589 0.01356 -0.32297 0.58568 0.24967 -0.17004 0.01747 0.79677 0.18576 0.16144 0.37335 0.46521 0.23951 0.30212 0.45837 0.22894 0.32575 0.44531 0.02434 0.55722 0.41844 0.32141 0.3806 0.29799 0.02593 0.44968 0.52439 0.32653 0.38135 0.29212 0.32107 0.3466 0.33233 0.04014 0.66786 0.292 0.28977 0.38699 0.32324 0.24717 0.31183 0.441
rs10909975 1 3489008 C A 0.1647767624 0.41731 1.70994 1.95196 0.09326 -0.16816 -0.33018 -0.30793 -0.32718 -0.03771 -0.27114 -0.07823 -0.32454 0.73094 0.35039 -0.14357 0.00875000000000004 0.82204 0.16921 0.17219 0.36723 0.46058 0.23725 0.28938 0.47337 0.22582 0.32336 0.45082 0.0172099999999999 0.54254 0.44025 0.34146 0.39302 0.26552 0.01559 0.45289 0.53152 0.28696 0.36647 0.34657 0.30509 0.32793 0.36698 0.03377 0.70344 0.26279 0.30316 0.39784 0.299 0.24547 0.31483 0.4397
rs10909976 1 3489010 T C 0.1649762402 0.41686 1.7415 1.98772 0.10285 -0.16531 -0.33011 -0.30709 -0.32738 -0.03497 -0.26934 -0.07384 -0.32501 0.72985 0.35403 -0.14375 0.00826000000000005 0.82807 0.16367 0.16985 0.37042 0.45973 0.23803 0.29 0.47197 0.22654 0.32471 0.44875 0.01675 0.54187 0.44138 0.34368 0.39325 0.26307 0.01514 0.45243 0.53243 0.28931 0.36856 0.34213 0.30814 0.32921 0.36265 0.03349 0.70228 0.26423 0.30383 0.39876 0.29741 0.24629 0.31532 0.43839
rs4648526 1 3489268 T G 0.1534947781 0.41087 1.54372 1.80498 0.1285 -0.23264 -0.31482 -0.31186 -0.3133 -0.08167 -0.26366 0.02802 -0.31526 0.59071 0.37863 -0.13357 0.01769 0.82711 0.1552 0.21122 0.34612 0.44266 0.25808 0.29867 0.44325 0.26149 0.31778 0.42073 0.03051 0.5095 0.45999 0.35837 0.40037 0.24126 0.0281999999999999 0.44705 0.52475 0.3403 0.37819 0.28151 0.35121 0.35365 0.29514 0.03888 0.68106 0.28006 0.32494 0.40436 0.2707 0.27374 0.32225 0.40401
1-3490370 1 3490370 T C 0.1384872063 0.39188 1.12237 1.39756 0.02255 -0.23892 -0.29174 -0.30092 -0.28089 -0.12307 -0.24945 0.05297 -0.30321 0.59421 0.40377 -0.13692 0.03635 0.73163 0.23202 0.22683 0.34198 0.43119 0.25607 0.31596 0.42797 0.24542 0.33445 0.42013 0.0412300000000001 0.56907 0.3897 0.30455 0.4007 0.29475 0.04823 0.46255 0.48922 0.3237 0.38296 0.29334 0.30635 0.34926 0.34439 0.06197 0.69404 0.24399 0.31486 0.43266 0.25248 0.27748 0.33118 0.39134
rs12043059 1 3491035 T C 0.1346096606 0.39515 1.22136 1.4963 -0.04568 -0.23582 -0.26866 -0.3019 -0.25378 -0.15291 -0.26384 -0.0076 -0.30166 0.62836 0.42089 -0.10872 0.0313600000000001 0.72498 0.24366 0.21958 0.34685 0.43357 0.25426 0.32354 0.4222 0.24179 0.33693 0.42128 0.0343800000000001 0.59619 0.36943 0.29908 0.40133 0.29959 0.04245 0.46533 0.49222 0.30898 0.38031 0.31071 0.30049 0.35034 0.34917 0.05288 0.71397 0.23315 0.31719 0.43252 0.25029 0.27211 0.33826 0.38963
rs12409706 1 3491253 G A 0.1331441253 0.40521 1.82796 2.11132 -0.05624 -0.17463 -0.30434 -0.30376 -0.26765 -0.06349 -0.23352 -0.06007 -0.27822 1.1167 0.64134 -0.01397 0.01695 0.69253 0.29052 0.22599 0.37127 0.40274 0.25012 0.31897 0.43091 0.24518 0.33722 0.4176 0.0133 0.70704 0.27966 0.27578 0.42707 0.29715 0.0255599999999999 0.49568 0.47876 0.29223 0.38853 0.31924 0.29114 0.3411 0.36776 0.0296999999999999 0.84557 0.12473 0.35971 0.46425 0.17604 0.28955 0.37192 0.33853
rs12139206 1 3493933 T C 0.224020627 0.47075 1.17766 1.25628 -0.22487 -0.17769 -0.37484 -0.37625 -0.37764 -0.21002 -0.34974 -0.20519 -0.31477 1.471 1.22147 -0.01716 0.0460200000000001 0.51489 0.43909 0.30731 0.28987 0.40282 0.30039 0.23774 0.46187 0.29641 0.2413 0.46229 0.13008 0.36671 0.50321 0.34764 0.27169 0.38067 0.0713900000000001 0.41528 0.51333 0.34863 0.29017 0.3612 0.36466 0.27033 0.36501 0.0674400000000001 0.85793 0.07463 0.45644 0.4604 0.08316 0.4012 0.29042 0.30838
1-3502329 1 3502329 A G 0.084456136 0.66989 -0.23595 -0.41963 0.79564 0.19262 -0.21087 0.01816 0.37715 0.96846 1.575 -0.19619 -0.08272 -0.15701 -0.2266 -0.27995 0.36763 0.36093 0.27144 0.45475 0.21068 0.33457 0.43229 0.20779 0.35992 0.45344 0.20404 0.34252 0.45673 0.21763 0.32564 0.44206 0.25369 0.30425 0.31555 0.41289 0.27156 0.43707 0.21415 0.34878 0.41886 0.2268 0.35434 0.43825 0.2008 0.36095 0.4295 0.20377 0.36673 0.43416 0.19511 0.37073
rs2821025 1 3502376 T C 0.099927937 + -0.26531 -0.49317 0.68216 0.3173 -0.29727 -0.09361 0.32322 1.1015 1.50414 -0.29787 -0.04059 -0.20517 -0.27218 -0.31598 0.37914 0.35853 0.26233 0.47009 0.21039 0.31952 0.43359 0.20511 0.3613 0.4623 0.19707 0.34063 0.47191 0.2116 0.31649 0.44377 0.26649 0.28974 0.3367 0.40007 0.26323 0.43511 0.20925 0.35564 0.43287 0.22532 0.34181 0.452 0.19226 0.35574 0.44445 0.19375 0.3618 0.44784 0.18688 0.36528
1-3779071 1 3779071 G A 0.2506420366 0.20841 1.00545 1.44735 0.32897 0.45411 1.59018 2.10699 2.23707 1.4223 0.19317 -0.26545 0.28216 -0.20442 -0.21756 -0.11474 0.54473 0.35288 0.10239 0.53925 0.34927 0.11148 0.39302 0.53135 0.07563 0.41113 0.51585 0.07302 0.48262 0.441 0.07638 0.55583 0.35823 0.08594 0.55047 0.32717 0.12236 0.48871 0.31662 0.19467 0.39061 0.48268 0.12671 0.3858 0.40993 0.20427 0.17492 0.63649 0.18859 0.19604 0.59391 0.21005
1-3779072 1 3779072 C T 0.242632376 0.21335 1.25377 1.75405 0.29853 0.50338 1.59912 2.05358 2.23403 1.52795 0.1917 -0.25416 0.38245 -0.16135 -0.21053 -0.11642 0.52407 0.37556 0.10037 0.53195 0.36332 0.10473 0.34941 0.57819 0.0724 0.42288 0.50659 0.07053 0.48137 0.44492 0.07371 0.54151 0.37726 0.08123 0.5324 0.3487 0.1189 0.46544 0.34191 0.19265 0.38563 0.5044 0.10997 0.28852 0.49601 0.21547 0.10609 0.71764 0.17627 0.13897 0.63566 0.22537
rs4654451 1 3963784 A G 0.26131201 0.66358 -0.37181 -0.69427 0.85162 -0.14715 0.23531 0.4417 -0.127 -0.37499 0.20514 1.4011 -0.01117 -0.38665 -0.34034 -0.44337 0.45744 0.24732 0.29524 0.41712 0.25821 0.32467 0.47615 0.1984 0.32545 0.44648 0.24521 0.30831 0.46769 0.19079 0.34152 0.45114 0.19288 0.35598 0.45048 0.24494 0.30458 0.30423 0.43307 0.2627 0.47532 0.19744 0.32724 0.46131 0.17643 0.36226 0.45707 0.18539 0.35754 0.43393 0.20106 0.36501
rs10915570 1 3963964 C T 0.393253786 0.59005 0.18919 -0.06179 1.44419 -0.2246 0.15168 0.42129 -0.16666 -0.27961 1.05268 2.30361 0.01341 -0.43282 -0.4065 -0.45371 0.64441 0.26624 0.08935 0.55408 0.25136 0.19456 0.65971 0.1885 0.15179 0.63822 0.2291 0.13268 0.64017 0.18485 0.17498 0.61617 0.20118 0.18265 0.51655 0.39895 0.0845 0.30364 0.62261 0.07375 0.63713 0.21074 0.15213 0.61967 0.16976 0.21057 0.62154 0.16851 0.20995 0.59819 0.17782 0.22399
rs12731145 1 3968006 G A 0.333878851 0.93214 -0.21795 -0.75991 1.46771 -0.35631 0.76929 0.91436 0.16896 -0.31418 0.46137 1.63845 -0.02495 -0.49997 -0.42108 -0.5113 0.54001 0.30969 0.1503 0.57083 0.19448 0.23469 0.60695 0.2219 0.17115 0.56434 0.27091 0.16475 0.61654 0.19341 0.19005 0.59731 0.18042 0.22227 0.59102 0.24555 0.16343 0.3844 0.47491 0.14069 0.6126 0.19411 0.19329 0.5875 0.16358 0.24892 0.59626 0.16492 0.23882 0.57102 0.17207 0.25691
rs12744667 1 3968105 A G 0.333820366 0.9288 -0.2212 -0.76039 1.48139 -0.35403 0.79005 0.92512 0.17878 -0.31417 0.45954 1.61458 -0.02256 -0.49432 -0.41097 -0.5087 0.53493 0.31401 0.15106 0.56896 0.19525 0.23579 0.60437 0.22439 0.17124 0.5633 0.27148 0.16522 0.61573 0.19433 0.18994 0.59627 0.18107 0.22266 0.58861 0.24712 0.16427 0.39306 0.46468 0.14226 0.61137 0.19408 0.19455 0.58779 0.16343 0.24878 0.59564 0.16613 0.23823 0.57018 0.17288 0.25694
rs35749996 1 3968753 G A 0.339703133 0.9128 -0.16873 -0.67861 1.51861 -0.37705 0.84553 0.99314 0.20825 -0.27519 0.49506 1.68176 -0.01661 -0.50355 -0.43416 -0.51545 0.55182 0.31157 0.13661 0.58304 0.19252 0.22444 0.6124 0.23264 0.15496 0.56648 0.28444 0.14908 0.62861 0.19723 0.17416 0.61112 0.18391 0.20497 0.60379 0.24658 0.14963 0.3815 0.49124 0.12726 0.62025 0.20134 0.17841 0.59603 0.16637 0.2376 0.60569 0.1663 0.22801 0.57666 0.17624 0.2471
rs34458454 1 3970192 C T 0.33382141 0.93278 -0.21042 -0.74518 1.47698 -0.35582 0.78321 0.93028 0.17829 -0.31092 0.46978 1.64136 -0.03035 -0.49989 -0.41943 -0.51135 0.5413 0.31053 0.14817 0.57081 0.19599 0.2332 0.60773 0.22368 0.16859 0.56408 0.2737 0.16222 0.61797 0.19469 0.18734 0.59898 0.18129 0.21973 0.59173 0.24721 0.16106 0.38555 0.47576 0.13869 0.61435 0.19378 0.19187 0.58901 0.164 0.24699 0.59757 0.16577 0.23666 0.57206 0.17283 0.25511
rs12030209 1 3971766 A C 0.441769974 0.81311 -0.35222 -0.66295 0.22502 0.3336 -0.40911 -0.31962 -0.50238 -0.4288 -0.13567 1.32511 0.16344 -0.5057 -0.31639 -0.07929 0.43006 0.2723 0.29764 0.4172 0.29436 0.28844 0.45134 0.19279 0.35587 0.42375 0.24644 0.32981 0.42562 0.22439 0.34999 0.42655 0.22246 0.35099 0.41026 0.273 0.31674 0.3675 0.37485 0.25765 0.47848 0.21688 0.30464 0.39359 0.24913 0.35728 0.44829 0.19926 0.35245 0.46413 0.20243 0.33344
rs35297022 1 3976389 C T 0.324548303 0.90099 -0.22365 -0.71835 1.48101 -0.37377 0.73106 0.91891 0.23158 -0.27451 0.49752 1.58295 -0.04353 -0.49337 -0.41807 -0.51026 0.52669 0.31533 0.15798 0.55852 0.19672 0.24476 0.60258 0.21768 0.17974 0.55808 0.26949 0.17243 0.60413 0.20107 0.1948 0.59049 0.18461 0.2249 0.57775 0.25277 0.16948 0.39337 0.45794 0.14869 0.59961 0.19797 0.20242 0.57836 0.16636 0.25528 0.58515 0.16941 0.24544 0.55559 0.17983 0.26458
rs10915596 1 3977151 G T 0.480332376 0.93761 -0.38734 -1.04308 0.6174 0.19203 -0.26679 -0.19022 -0.54438 -0.54019 -0.08363 1.58006 0.32873 -0.51392 -0.35399 -0.29876 0.48894 0.27261 0.23845 0.49815 0.24507 0.25678 0.54213 0.15218 0.30569 0.53062 0.17931 0.29007 0.51162 0.15989 0.32849 0.49433 0.16976 0.33591 0.51006 0.21706 0.27288 0.35894 0.42434 0.21672 0.54351 0.20437 0.25212 0.47659 0.19386 0.32955 0.52169 0.15998 0.31833 0.53912 0.14633 0.31455
rs4654600 1 3977541 C T 0.335891645 0.94317 -0.28442 -0.85465 1.38329 -0.35484 0.7868 0.95467 0.21771 -0.328 0.38633 1.4883 -0.03492 -0.49807 -0.42189 -0.51097 0.52958 0.29802 0.1724 0.55177 0.19575 0.25248 0.58754 0.22241 0.19005 0.53698 0.28048 0.18254 0.59549 0.19842 0.20609 0.58085 0.17881 0.24034 0.57316 0.24057 0.18627 0.40254 0.43428 0.16318 0.5929 0.193 0.2141 0.57334 0.16162 0.26504 0.58121 0.16295 0.25584 0.55866 0.16953 0.27181
1-4024174 1 4024174 T A 0.0341185379 0.19596 1.83065 2.34097 2.10247 0.36057 -0.10761 0.06688 0.4018 0.78788 0.92041 1.21658 0.00203 -0.10676 -0.1144 -0.08663 0.20958 0.78166 0.00876 0.11517 0.7923 0.09253 0.25296 0.53365 0.21339 0.45345 0.44166 0.10489 0.46456 0.46908 0.06636 0.41438 0.52634 0.05928 0.47038 0.48924 0.04038 0.40386 0.58212 0.01402 0.19768 0.69119 0.11113 0.37161 0.44445 0.18394 0.42462 0.39478 0.1806 0.39008 0.43334 0.17658
1-4024979 1 4024979 A C 0.1400117493 0.35487 1.26559 1.56429 0.19163 -0.16565 -0.27893 -0.2804 -0.28399 -0.29715 -0.28045 0.59692 1.11026 0.34862 -0.09507 -0.02548 0.32657 0.42785 0.24558 0.35905 0.34161 0.29934 0.30544 0.35672 0.33784 0.23792 0.40896 0.35312 0.25431 0.39828 0.34741 0.3221 0.32882 0.34908 0.32926 0.32075 0.34999 0.36511 0.4276 0.20729 0.17103 0.6592 0.16977 0.3659 0.41046 0.22364 0.16803 0.48571 0.34626 0.0194 0.84173 0.13887
1-4027451 1 4027451 A T 0.0654409922 0.17088 0.936 1.46882 0.1398 -0.04481 -0.01722 0.03108 -0.1193 -0.12832 -0.13212 0.90884 0.58565 0.24434 -0.15303 -0.05518 0.2258 0.65578 0.11842 0.37111 0.44223 0.18666 0.31192 0.48564 0.20244 0.17095 0.62787 0.20118 0.30112 0.4629 0.23598 0.32688 0.43179 0.24133 0.33652 0.43764 0.22584 0.24391 0.67004 0.08605 0.3728 0.53058 0.09662 0.16752 0.71367 0.11881 0.2681 0.49232 0.23958 0.17264 0.61871 0.20865
rs10799198 1 4056038 G A 0.18323812 0.48614 -0.06983 -0.21426 0.79496 0.11587 -0.11081 0.04561 0.06739 0.64604 1.687 0.95012 -0.31816 -0.07723 -0.1255 -0.05294 0.5242 0.29373 0.18207 0.48123 0.2652 0.25357 0.54056 0.20623 0.25321 0.54806 0.2091 0.24284 0.53912 0.21581 0.24507 0.5288 0.25769 0.21351 0.43972 0.38957 0.17071 0.33426 0.50548 0.16026 0.49822 0.21717 0.28461 0.52782 0.214 0.25818 0.51146 0.22136 0.26718 0.48597 0.25043 0.2636
rs4654496 1 4123963 C T 0.069029243 0.81488 0.29321 0.58433 0.93375 -0.14986 -0.31656 -0.20469 -0.30304 -0.21284 -0.05882 0.7251 1.02765 1.31008 0.69013 -0.05149 0.46255 0.38775 0.1497 0.47382 0.32168 0.2045 0.37705 0.34793 0.27502 0.46295 0.3034 0.23365 0.42659 0.30821 0.2652 0.29441 0.43698 0.26861 0.43482 0.3349 0.23028 0.4252 0.41077 0.16403 0.378 0.48491 0.13709 0.30228 0.57016 0.12756 0.49756 0.34953 0.15291 0.49308 0.29753 0.20939
rs1495239 1 4269934 T C 0.0765013055 + 1.74482 1.67147 -0.27607 -0.30987 -0.2962 -0.35906 -0.36091 -0.31439 -0.22394 -0.12604 -0.36607 -0.24569 0.1357 -0.17541 0.00425000000000009 0.78643 0.20932 0.17054 0.25846 0.571 0.14958 0.24026 0.61016 0.16105 0.20301 0.63594 0.02056 0.28534 0.6941 0.39236 0.34925 0.25839 0.0328100000000001 0.39031 0.57688 0.02141 0.46539 0.5132 0.16963 0.22577 0.6046 0.11717 0.2411 0.64173 0.15339 0.32715 0.51946 0.11447 0.23537 0.65016
1-4277233 1 4277233 T C 0.0814276762 0.90308 1.74586 1.80443 -0.32349 -0.34899 -0.32991 -0.36049 -0.35047 -0.30259 -0.21942 -0.04884 -0.34901 -0.12946 0.47116 0.01944 0.00422 0.74736 0.24842 0.17399 0.271 0.55501 0.14989 0.26288 0.58723 0.16458 0.23207 0.60335 0.02168 0.33315 0.64517 0.35362 0.36149 0.28489 0.0329800000000001 0.45013 0.51689 0.02467 0.51388 0.46145 0.15409 0.25587 0.59004 0.14383 0.29225 0.56392 0.13928 0.43785 0.42287 0.12674 0.30552 0.56774
1-4292044 1 4292044 C T 0.037809399 0.55755 0.2079 0.57696 0.01079 0.67134 0.08517 0.91628 1.72875 1.29002 -0.01261 -0.13883 -0.08684 -0.12878 -0.19499 -0.16403 0.36164 0.35217 0.28619 0.39792 0.36741 0.23467 0.3705 0.34802 0.28148 0.37292 0.4074 0.21968 0.25748 0.54063 0.20189 0.37545 0.40291 0.22164 0.40267 0.30269 0.29464 0.3861 0.31452 0.29938 0.36773 0.34287 0.2894 0.36676 0.3404 0.29284 0.36381 0.32548 0.31071 0.35665 0.33141 0.31194
rs6681038 1 4493102 T C 0.090315144 0.95948 -0.11398 -0.31099 -0.37905 1.61551 -0.31568 -0.38117 -0.13529 0.66399 -0.28632 0.09555 1.33562 -0.15879 -0.37169 -0.28787 0.46526 0.20675 0.32799 0.37493 0.42672 0.19835 0.49474 0.20221 0.30305 0.48697 0.19771 0.31532 0.52859 0.21022 0.26119 0.50174 0.28385 0.21441 0.47167 0.22186 0.30647 0.53608 0.21425 0.24967 0.37252 0.44621 0.18127 0.50141 0.21082 0.28777 0.44035 0.22534 0.33431 0.49878 0.19264 0.30858
1-4494168 1 4494168 T G 0.089797911 0.95891 -0.08593 -0.28411 -0.37961 1.68286 -0.33165 -0.37769 -0.05687 0.85513 -0.25469 0.07236 1.2477 -0.19263 -0.37564 -0.29614 0.47885 0.20759 0.31356 0.37757 0.44242 0.18001 0.50555 0.20532 0.28913 0.50215 0.19911 0.29874 0.54858 0.21646 0.23496 0.49256 0.31757 0.18987 0.49403 0.22048 0.28549 0.55274 0.21605 0.23121 0.41764 0.41164 0.17072 0.51316 0.21166 0.27518 0.45099 0.22811 0.3209 0.51442 0.19367 0.29191
1-4494266 1 4494266 T A 0.090002872 0.95797 -0.1028 -0.30835 -0.37928 1.65949 -0.33531 -0.37754 -0.05356 0.86103 -0.25364 0.07065 1.22382 -0.19001 -0.37511 -0.29872 0.47563 0.20733 0.31704 0.3787 0.436 0.1853 0.50226 0.20394 0.2938 0.49777 0.19926 0.30297 0.54463 0.2161 0.23927 0.48548 0.32008 0.19444 0.49082 0.21997 0.28921 0.54829 0.21586 0.23585 0.41918 0.4043 0.17652 0.51163 0.21009 0.27828 0.4509 0.22593 0.32317 0.51078 0.19292 0.2963
1-4500713 1 4500713 T C 0.089349347 0.97655 -0.04597 -0.25798 -0.37669 1.76909 -0.34576 -0.3727 0.03243 1.0378 -0.24733 0.0958 1.13379 -0.22481 -0.37864 -0.29922 0.4975 0.20668 0.29582 0.37787 0.46555 0.15658 0.52024 0.20622 0.27354 0.52143 0.19905 0.27952 0.5741 0.2223 0.2036 0.48068 0.35706 0.16226 0.51249 0.21915 0.26836 0.57535 0.21886 0.20579 0.48284 0.3602 0.15696 0.53006 0.20886 0.26108 0.47365 0.22293 0.30342 0.53662 0.19172 0.27166
rs12753054 1 4502458 C T 0.181420627 0.98526 0.02321 -0.27988 -0.46793 1.55224 -0.44225 -0.4675 -0.08447 0.88951 -0.32324 0.48229 1.53471 -0.1572 -0.46845 -0.46417 0.5222 0.20388 0.27392 0.5301 0.3569 0.113 0.57864 0.18437 0.23699 0.55764 0.19403 0.24833 0.62822 0.21114 0.16064 0.53787 0.345 0.11713 0.57656 0.19961 0.22383 0.60229 0.26725 0.13046 0.3913 0.50539 0.10331 0.60626 0.21331 0.18043 0.43716 0.25738 0.30546 0.53605 0.19551 0.26844
1-4502846 1 4502846 A G 0.086409399 0.96136 -0.00318 -0.20062 -0.37452 1.87188 -0.32075 -0.37162 -1e-05 1.03593 -0.25344 0.12384 1.21962 -0.19354 -0.36058 -0.24194 0.50581 0.20637 0.28782 0.3719 0.48256 0.14554 0.52903 0.2095 0.26147 0.52884 0.19963 0.27153 0.58412 0.22057 0.19531 0.48663 0.362 0.15137 0.51713 0.22111 0.26176 0.58702 0.21847 0.19451 0.49689 0.35649 0.14662 0.53955 0.20976 0.25069 0.49498 0.21562 0.2894 0.55375 0.19284 0.25341
rs6679141 1 4507976 T C 0.092005222 0.96445 -0.06454 -0.26166 -0.33974 1.52731 -0.36544 -0.37453 0.0056 1.15833 -0.1105 -0.01208 1.01742 -0.25124 -0.37601 -0.37987 0.48608 0.22057 0.29335 0.43438 0.40018 0.16544 0.51041 0.20853 0.28106 0.49319 0.21447 0.29234 0.56356 0.22256 0.21388 0.43085 0.40588 0.16327 0.53719 0.21747 0.24534 0.55757 0.22497 0.21746 0.45292 0.38475 0.16233 0.52926 0.21506 0.25568 0.42788 0.25578 0.31634 0.49907 0.20406 0.29687
rs12405495 1 4610040 T C 0.0078738903 0.33657 0.74897 1.54411 0.05601 0.25286 -0.05359 0.10768 0.07068 0.14497 -0.06451 1.10196 0.81929 0.04541 0.27652 0.35278 0.29637 0.56091 0.14272 0.34183 0.51284 0.14533 0.27575 0.52066 0.20359 0.12806 0.72345 0.14849 0.32681 0.50506 0.16813 0.32984 0.51461 0.15555 0.32166 0.48045 0.19789 0.19689 0.71653 0.08658 0.28532 0.61398 0.1007 0.2519 0.5655 0.1826 0.24991 0.6085 0.14159 0.31371 0.55218 0.13411
rs449154 1 4711243 G A 0.129013055 0.75015 -0.00098 -0.42604 -0.21045 -0.3195 1.65712 0.68357 -0.04975 -0.3596 -0.3711 -0.38149 -0.37573 -0.37187 -0.35199 -0.36781 0.43114 0.17241 0.39645 0.4354 0.16345 0.40115 0.09981 0.76864 0.13155 0.51467 0.24465 0.24068 0.39727 0.20863 0.3941 0.41655 0.16222 0.42123 0.38583 0.18085 0.43332 0.40509 0.1556 0.43931 0.39312 0.16811 0.43877 0.41309 0.15118 0.43573 0.41423 0.15162 0.43415 0.40819 0.15368 0.43813
1-4828864 1 4828864 C T 0.0341258486 0.30235 1.12096 1.64691 -0.06593 -0.07086 -0.09067 -0.14609 0.05464 0.3496 0.01152 -0.12409 -0.084 -0.1429 0.05924 0.75507 0.12551 0.47798 0.39651 0.12157 0.50198 0.37645 0.09089 0.62594 0.28317 0.23409 0.42547 0.34044 0.14173 0.55007 0.3082 0.079 0.68337 0.23763 0.20554 0.42089 0.37357 0.2112 0.39388 0.39492 0.22257 0.38981 0.38762 0.23331 0.38991 0.37678 0.29011 0.48872 0.22117 0.0279699999999999 0.89385 0.07818
1-4864534 1 4864534 A G 0.0177791123 0.38625 0.84651 1.49465 0.3879 0.69883 -0.12151 -0.02782 0.90944 1.09161 -0.03544 -0.11199 -0.03012 -0.04021 -0.12143 -0.06688 0.12797 0.75318 0.11885 0.28958 0.54005 0.17037 0.11514 0.52961 0.35525 0.25125 0.47669 0.27206 0.15068 0.73229 0.11703 0.29387 0.5657 0.14043 0.15788 0.50457 0.33755 0.21557 0.42941 0.35502 0.25402 0.41887 0.32711 0.18534 0.4853 0.32936 0.19591 0.47565 0.32844 0.19384 0.46318 0.34298
rs7367567 1 5396666 G A 0.303386162 0.62937 0.39941 0.12039 -0.45324 0.08161 -0.41507 -0.44532 -0.44799 -0.34861 -0.27781 -0.45294 -0.32178 1.479 0.70131 0.15258 0.19768 0.16388 0.63844 0.20269 0.23766 0.55965 0.22467 0.13786 0.63747 0.22809 0.13551 0.6364 0.22748 0.13674 0.63578 0.20195 0.16392 0.63413 0.21976 0.14871 0.63153 0.14466 0.16654 0.6888 0.0851 0.23632 0.67858 0.03302 0.84476 0.12222 0.36366 0.25293 0.38341 0.2816 0.17162 0.54678
rs1295085 1 6030752 A G 0.3628710183 + 0.96847 1.42459 0.65859 -0.0939 -0.0704 0.10421 -0.54912 -0.5479 0.07429 -0.23612 -0.02938 -0.55053 -0.48998 -0.41948 0.04674 0.6275 0.32576 0.21529 0.38257 0.40214 0.17293 0.33085 0.49622 0.0928 0.47919 0.42801 0.06779 0.49347 0.43874 0.10901 0.38834 0.50265 0.13035 0.48019 0.38946 0.02437 0.53392 0.44171 0.13615 0.44753 0.41632 0.03557 0.4563 0.50813 0.12283 0.30683 0.57034 0.13883 0.28877 0.5724
1-6090177 1 6090177 C G 0.1080117493 0.87418 0.95588 1.43838 0.43501 -0.3231 -0.37673 -0.33214 -0.37338 -0.19454 0.88811 0.10197 -0.27273 0.0286 -0.24911 -0.38573 0.21243 0.59173 0.19584 0.18147 0.4476 0.37093 0.21744 0.36575 0.41681 0.21525 0.39421 0.39054 0.11004 0.52209 0.36787 0.23926 0.50108 0.25966 0.15037 0.67546 0.17417 0.12016 0.50648 0.37336 0.0935499999999999 0.52754 0.37891 0.047 0.74874 0.20426 0.24698 0.42859 0.32443 0.23288 0.3594 0.40772
rs34807013 1 6096406 A T 0.1183577023 0.97596 1.04283 1.57596 0.64736 -0.31237 -0.40793 -0.3522 -0.38348 -0.29803 1.10739 0.51803 -0.18651 -0.10663 -0.28524 -0.41025 0.21952 0.66855 0.11193 0.28897 0.44333 0.2677 0.29846 0.38989 0.31165 0.2777 0.43862 0.28368 0.11412 0.5898 0.29608 0.33101 0.46207 0.20692 0.2004 0.70969 0.08991 0.24142 0.56211 0.19647 0.16937 0.57773 0.2529 0.09299 0.69207 0.21494 0.32431 0.43243 0.24326 0.31221 0.38556 0.30223
rs12137779 1 6100097 A G 0.1180357702 0.98191 0.99531 1.51846 0.59821 -0.31867 -0.4125 -0.36247 -0.37843 -0.30624 1.07205 0.46346 -0.19659 -0.11418 -0.29633 -0.41023 0.21705 0.65917 0.12378 0.28349 0.43589 0.28062 0.2889 0.38744 0.32366 0.26896 0.43326 0.29778 0.11245 0.58887 0.29868 0.32472 0.45737 0.21791 0.19337 0.70803 0.0986 0.22807 0.55516 0.21677 0.16367 0.57002 0.26631 0.09163 0.68674 0.22163 0.31533 0.4274 0.25727 0.30321 0.38221 0.31458
rs2092506 1 6104467 A G 0.1179866841 0.9754 0.94481 1.44577 0.54651 -0.33531 -0.4162 -0.37735 -0.36744 -0.30595 1.02996 0.4221 -0.21148 -0.11123 -0.30505 -0.41165 0.20982 0.65424 0.13594 0.28639 0.41982 0.29379 0.28632 0.38104 0.33264 0.26825 0.42119 0.31056 0.10679 0.59091 0.3023 0.3215 0.45186 0.22664 0.2023 0.68827 0.10943 0.22688 0.5409 0.23222 0.16548 0.55782 0.2767 0.09053 0.68176 0.22771 0.30946 0.41714 0.2734 0.30131 0.37253 0.32616
rs12046601 1 6104718 T G 0.1176211488 0.98122 0.92665 1.42432 0.54868 -0.33277 -0.41542 -0.37528 -0.37222 -0.3049 1.01531 0.41635 -0.21009 -0.10831 -0.30033 -0.41309 0.21155 0.64999 0.13846 0.28442 0.42079 0.29479 0.28714 0.37779 0.33507 0.27005 0.41713 0.31282 0.10998 0.58457 0.30545 0.32045 0.45075 0.2288 0.20264 0.68386 0.1135 0.22586 0.53765 0.23649 0.16418 0.55749 0.27833 0.09024 0.68152 0.22824 0.31042 0.4167 0.27288 0.30133 0.37056 0.32811
rs6697522 1 6106035 C T 0.1160049608 0.9635 0.92993 1.42257 0.56825 -0.32684 -0.4066 -0.36464 -0.37198 -0.29774 1.00897 0.39164 -0.20566 -0.11478 -0.30194 -0.40883 0.20433 0.65546 0.14021 0.28119 0.41994 0.29887 0.2871 0.37252 0.34038 0.26685 0.41459 0.31856 0.10457 0.58798 0.30745 0.31847 0.45035 0.23118 0.20287 0.68102 0.11611 0.21488 0.53759 0.24753 0.16319 0.55434 0.28247 0.08868 0.67687 0.23445 0.30512 0.4142 0.28068 0.29802 0.36795 0.33403
rs2273039 1 6107476 A G 0.1179924282 0.9773 0.87814 1.36396 0.50697 -0.33539 -0.41707 -0.38216 -0.36484 -0.31097 0.97338 0.38332 -0.20863 -0.12462 -0.31139 -0.41313 0.21364 0.63585 0.15051 0.281 0.41421 0.30479 0.28096 0.37444 0.3446 0.26376 0.4115 0.32474 0.10864 0.58498 0.30638 0.31325 0.4468 0.23995 0.19819 0.67814 0.12367 0.2193 0.52756 0.25314 0.15924 0.55498 0.28578 0.09138 0.6694 0.23922 0.30179 0.40944 0.28877 0.29513 0.36528 0.33959
rs6703057 1 6109673 T C 0.1172334204 + 0.85091 1.32257 0.48274 -0.3447 -0.41827 -0.38918 -0.36176 -0.30685 0.95469 0.35043 -0.22163 -0.11928 -0.31177 -0.41503 0.21032 0.6327 0.15698 0.27961 0.40685 0.31354 0.27994 0.36918 0.35088 0.26494 0.40242 0.33264 0.1066 0.58211 0.31129 0.31104 0.4455 0.24346 0.20302 0.66673 0.13025 0.21683 0.51868 0.26449 0.16016 0.54597 0.29387 0.09117 0.66606 0.24277 0.29845 0.40408 0.29747 0.29346 0.35928 0.34726
rs6703624 1 6110161 G C 0.1176328982 0.9795 0.84645 1.316 0.47339 -0.3463 -0.41828 -0.39114 -0.35995 -0.30496 0.97757 0.33909 -0.22781 -0.12217 -0.31163 -0.41496 0.21556 0.62891 0.15553 0.27723 0.40691 0.31586 0.27895 0.36933 0.35172 0.26509 0.40143 0.33348 0.1081 0.57981 0.31209 0.3118 0.44721 0.24099 0.19699 0.67674 0.12627 0.2158 0.51807 0.26613 0.15984 0.54322 0.29694 0.09443 0.65983 0.24574 0.29723 0.40291 0.29986 0.29268 0.35881 0.34851
rs61159173 1 6157314 A G 0.053105744 0.89093 -0.15572 -0.10134 0.0307 0.0033 -0.1172 -0.2998 -0.29397 -0.18939 -0.16184 -0.08967 1.38662 0.3703 0.06615 0.40237 0.32288 0.30358 0.37354 0.30558 0.28104 0.41338 0.3141 0.28047 0.40543 0.29341 0.29469 0.4119 0.32612 0.24125 0.43263 0.32902 0.25357 0.41741 0.32603 0.26518 0.40879 0.33967 0.24648 0.41385 0.20486 0.49229 0.30285 0.35208 0.25432 0.3936 0.343 0.24382 0.41318 0.33125 0.2803 0.38845
rs11121449 1 6175030 T C 0.053732115 + -0.10076 -0.05953 -0.02735 0.00225 -0.23797 -0.31755 -0.3142 -0.16414 -0.16643 -0.06201 1.59606 0.45825 0.10353 0.53856 0.38091 0.27848 0.34061 0.32937 0.28522 0.38541 0.36827 0.23927 0.39246 0.33339 0.275 0.39161 0.35212 0.24601 0.40187 0.371 0.24989 0.37911 0.37527 0.25115 0.37358 0.38594 0.24137 0.37269 0.17484 0.58049 0.24467 0.39821 0.25405 0.34774 0.38273 0.24413 0.37314 0.35805 0.30221 0.33974
rs3789525 1 6179238 G A 0.040309399 0.70404 -0.15321 -0.12593 0.3035 -0.13299 0.59853 1.30322 1.15746 0.40373 -0.20134 -0.20246 -0.24122 -0.15193 -0.09391 -0.08197 0.37812 0.25171 0.37017 0.36609 0.24039 0.39352 0.37557 0.26435 0.36008 0.28846 0.38232 0.32922 0.32933 0.32663 0.34404 0.3691 0.2698 0.3611 0.33938 0.26178 0.39884 0.34234 0.26518 0.39248 0.34374 0.25547 0.40079 0.33694 0.26992 0.39314 0.36032 0.24114 0.39854 0.35413 0.25105 0.39482
rs56040581 1 7137984 T G 0.056226893 0.52098 0.01357 0.21756 -0.23586 0.72467 -0.15681 -0.11703 0.4871 0.65598 0.10029 -0.22112 1.0051 1.37146 0.63173 0.42775 0.30298 0.36531 0.33171 0.41538 0.28591 0.29871 0.39563 0.26362 0.34075 0.39614 0.2695 0.33436 0.3083 0.41852 0.27318 0.37161 0.33887 0.28952 0.40353 0.27823 0.31824 0.36169 0.28254 0.35577 0.40346 0.31061 0.28593 0.3376 0.3893 0.2731 0.41466 0.28939 0.29595 0.42093 0.27768 0.30139
rs11120890 1 7247090 C T 0.366215144 + -0.01113 -0.45327 -0.36409 -0.30727 -0.18818 -0.39753 -0.42444 -0.5144 -0.40356 -0.39169 0.04557 1.51735 0.71052 -0.40352 0.29322 0.14848 0.5583 0.32609 0.138 0.53591 0.2938 0.16838 0.53782 0.3095 0.14506 0.54544 0.31082 0.14193 0.54725 0.29126 0.15101 0.55773 0.32496 0.15967 0.51537 0.25128 0.17747 0.57125 0.32732 0.16462 0.50806 0.10882 0.75377 0.13741 0.48274 0.29943 0.21783 0.25669 0.17461 0.5687
rs1013722 1 7444729 C G 0.481495561 0.95015 -0.12533 -0.49565 -0.05452 -0.46614 0.56715 1.31679 0.53479 -0.49614 -0.28955 -0.33344 0.0824 -0.40718 -0.38926 -0.36908 0.51679 0.21017 0.27304 0.49704 0.17622 0.32674 0.53181 0.23657 0.23162 0.25104 0.58507 0.16389 0.50049 0.29548 0.20403 0.50907 0.19161 0.29932 0.24377 0.44903 0.3072 0.45277 0.21921 0.32802 0.49954 0.2406 0.25986 0.49681 0.17595 0.32724 0.50842 0.16721 0.32437 0.5108 0.16754 0.32166
rs7367513 1 7462775 T C 0.497248825 0.77959 -0.17587 -0.5027 -0.21702 -0.47234 1.54619 1.10726 0.41379 -0.45255 -0.34617 -0.49412 -0.2375 -0.10962 -0.15268 0.1792 0.51766 0.19468 0.28766 0.50142 0.17143 0.32715 0.30882 0.52454 0.16664 0.46897 0.34792 0.18311 0.56684 0.22713 0.20603 0.52786 0.17884 0.2933 0.39103 0.27724 0.33173 0.50081 0.17199 0.3272 0.52177 0.17227 0.30596 0.50994 0.18797 0.30209 0.52059 0.17695 0.30246 0.48662 0.24639 0.26699
rs4908460 1 7462908 G A 0.235791123 0.61524 -0.28501 -0.50646 0.03755 -0.12251 1.44865 0.96215 0.31263 -0.40588 -0.40169 -0.04458 0.12931 -0.19402 -0.12699 0.08493 0.46173 0.22056 0.31771 0.44968 0.20709 0.34323 0.3143 0.43403 0.25167 0.42983 0.30242 0.26775 0.46848 0.24911 0.28241 0.44858 0.20061 0.35081 0.42609 0.20693 0.36698 0.44488 0.22693 0.32819 0.4591 0.21078 0.33012 0.46598 0.18181 0.35221 0.4677 0.18441 0.34789 0.45383 0.21644 0.32973
rs1079330 1 7468787 T A 0.418081984 0.98009 -0.13139 -0.53053 -0.3052 -0.38707 1.491 1.01347 0.23859 -0.54696 -0.19213 -0.51171 0.0283 -0.02486 -0.12548 0.16167 0.5432 0.19573 0.26107 0.54725 0.16992 0.28283 0.34057 0.52295 0.13648 0.48209 0.36973 0.14818 0.60124 0.228 0.17076 0.54827 0.17628 0.27545 0.36936 0.34409 0.28655 0.5362 0.17117 0.29263 0.55673 0.19343 0.24984 0.55643 0.18282 0.26075 0.56368 0.17206 0.26426 0.53725 0.22383 0.23892
rs1725272 1 7471807 A G 0.418952219 0.97686 -0.18334 -0.66207 -0.25397 -0.35644 1.5068 1.02545 0.24028 -0.54587 -0.25611 -0.49881 0.07807 0.01639 -0.10056 0.17062 0.55884 0.18631 0.25485 0.55872 0.16239 0.27889 0.34379 0.51425 0.14196 0.48888 0.35734 0.15378 0.60417 0.21945 0.17638 0.55378 0.16913 0.27709 0.40112 0.30142 0.29746 0.54755 0.16203 0.29042 0.56153 0.1905 0.24797 0.56123 0.18019 0.25858 0.57079 0.16655 0.26266 0.54726 0.21332 0.23942
rs1193231 1 7473485 T C 0.416403394 + -0.1876 -0.69553 -0.23571 -0.36929 1.52022 1.05803 0.29327 -0.54477 -0.27859 -0.51114 0.06081 -0.00954 -0.106 0.20389 0.56972 0.18421 0.24607 0.56531 0.16002 0.27467 0.35466 0.50493 0.14041 0.49135 0.35752 0.15113 0.60535 0.2236 0.17105 0.56351 0.16743 0.26906 0.4073 0.29391 0.29879 0.55496 0.15838 0.28666 0.56699 0.18959 0.24342 0.5699 0.17558 0.25452 0.57753 0.16505 0.25742 0.54875 0.21993 0.23132
rs4584416 1 7475183 T C 0.417366319 0.98821 -0.22539 -0.73273 -0.2508 -0.36757 1.43809 1.00779 0.24627 -0.54597 -0.26212 -0.51345 0.06183 0.03979 -0.09242 0.18295 0.55629 0.18412 0.25959 0.55376 0.1608 0.28544 0.36126 0.48452 0.15422 0.47548 0.35987 0.16465 0.59228 0.22107 0.18665 0.5508 0.16761 0.28159 0.39952 0.29742 0.30306 0.54307 0.15928 0.29765 0.55617 0.18868 0.25515 0.55402 0.18281 0.26317 0.56526 0.1666 0.26814 0.54007 0.21544 0.24449
rs7551012 1 7475982 G A 0.44361201 0.74175 -0.07516 -0.41151 0.24767 -0.3894 1.37183 1.64273 0.97634 -0.43273 -0.47701 -0.11132 0.1135 -0.07396 -0.09758 0.02356 0.60896 0.19989 0.19115 0.5647 0.17435 0.26095 0.59056 0.27321 0.13623 0.39977 0.47688 0.12335 0.47129 0.40178 0.12693 0.55467 0.19545 0.24988 0.48151 0.22496 0.29353 0.555 0.21539 0.22961 0.56817 0.21039 0.22144 0.57969 0.18432 0.23599 0.59053 0.17425 0.23522 0.58078 0.19476 0.22446
rs1209218 1 7492979 C T 0.35568564 0.82507 -0.38536 -0.89955 0.08637 -0.36096 1.40926 0.77559 -0.00675 -0.4972 -0.10615 0.02993 -0.29325 -0.43754 -0.49285 -0.3787 0.43445 0.17418 0.39137 0.42975 0.15907 0.41118 0.23565 0.50219 0.26216 0.43481 0.263 0.30219 0.46431 0.18614 0.34955 0.38369 0.18484 0.43147 0.37029 0.26234 0.36737 0.43742 0.16682 0.39576 0.43041 0.15602 0.41357 0.41877 0.15709 0.42414 0.4119 0.1633 0.4248 0.42616 0.15531 0.41853
rs41307858 1 7826783 G A 0.028236031 0.69567 -0.04873 -0.01025 0.18297 0.14769 0.88915 1.33241 1.43351 0.58762 0.10429 -0.19174 0.09843 -0.15335 -0.16081 -0.14113 0.42682 0.27115 0.30203 0.42003 0.25172 0.32825 0.4021 0.31683 0.28107 0.3403 0.38806 0.27164 0.37103 0.35337 0.2756 0.42601 0.27497 0.29902 0.43123 0.24268 0.32609 0.39402 0.25129 0.35469 0.37028 0.30569 0.32403 0.40696 0.24155 0.35149 0.40744 0.23803 0.35453 0.40274 0.24402 0.35324
1-7957497 1 7957497 T C 0.080614883 0.65792 0.07044 -0.095 -0.10141 -0.28936 1.00974 1.61994 1.25266 0.10688 -0.27099 -0.25871 -0.31037 -0.22885 -0.24073 -0.31049 0.54278 0.22968 0.22754 0.5105 0.20366 0.28584 0.55988 0.27828 0.16184 0.31144 0.54504 0.14352 0.48014 0.36584 0.15402 0.56446 0.23807 0.19747 0.36243 0.29868 0.33889 0.48799 0.21506 0.29695 0.4945 0.208 0.2975 0.49966 0.217 0.28334 0.51564 0.20264 0.28172 0.50238 0.20134 0.29628
1-7963236 1 7963236 T C 0.035750653 0.74451 0.19328 0.09546 -0.1652 -0.21662 0.94984 1.51304 1.11341 0.03004 -0.21168 -0.08834 -0.16816 -0.19475 -0.20081 -0.18901 0.51277 0.24795 0.23928 0.47751 0.22624 0.29625 0.54851 0.30128 0.15021 0.26552 0.60289 0.13159 0.4992 0.3565 0.1443 0.548 0.23967 0.21233 0.3878 0.28813 0.32407 0.43851 0.27131 0.29018 0.47345 0.23086 0.29569 0.4888 0.21769 0.29351 0.48617 0.21715 0.29668 0.47531 0.22671 0.29798
rs57456491 1 8122744 G A 0.065341514 0.31065 0.01181 0.05803 0.09324 -0.20538 1.03077 0.9644 1.41431 0.08828 -0.18805 -0.20109 -0.20348 -0.18578 0.06612 0.04176 0.39385 0.27386 0.33229 0.3651 0.26005 0.37485 0.4044 0.31433 0.28127 0.41361 0.30041 0.28598 0.21393 0.55565 0.23042 0.41171 0.26774 0.32055 0.38989 0.24466 0.36545 0.37975 0.25286 0.36739 0.38866 0.24342 0.36792 0.3777 0.26209 0.36021 0.35838 0.31373 0.32789 0.39003 0.26997 0.34
rs12022853 1 8213349 A T 0.4598953 0.8469 0.02861 0.4103 1.26889 -0.53272 1.65729 0.82365 1.29941 0.10576 0.57682 0.67569 -0.16807 -0.16602 -0.19829 -0.28888 0.41704 0.34405 0.23891 0.44327 0.23073 0.326 0.32195 0.48221 0.19584 0.44035 0.318 0.24165 0.33002 0.47013 0.19985 0.46449 0.27292 0.26259 0.37786 0.39618 0.22596 0.39588 0.37138 0.23274 0.42356 0.27614 0.3003 0.40568 0.29127 0.30305 0.45588 0.23855 0.30557 0.45909 0.22927 0.31164
rs6667177 1 8215016 T C 0.497302611 0.92244 -0.04812 0.25275 1.07948 -0.54678 1.38268 0.79719 1.00106 0.04441 0.79158 0.74986 -0.27325 -0.25881 -0.22159 -0.23403 0.34584 0.35595 0.29821 0.3882 0.21288 0.39892 0.31772 0.38871 0.29357 0.4076 0.26674 0.32566 0.32207 0.37265 0.30528 0.40334 0.25413 0.34253 0.28363 0.47462 0.24175 0.34704 0.38441 0.26855 0.37384 0.24233 0.38383 0.35892 0.25671 0.38437 0.40166 0.2178 0.38054 0.39489 0.22264 0.38247
rs299500 1 8215058 G T 0.497880418 0.92454 -0.05878 0.22316 1.07353 -0.54787 1.38122 0.8057 1.0043 0.05077 0.80046 0.72682 -0.2866 -0.26897 -0.23169 -0.23151 0.34954 0.351 0.29946 0.39046 0.21005 0.39949 0.31979 0.38552 0.29469 0.41043 0.26328 0.32629 0.32545 0.36815 0.3064 0.40651 0.25067 0.34282 0.28438 0.47389 0.24173 0.35263 0.37634 0.27103 0.37659 0.23788 0.38553 0.36166 0.25287 0.38547 0.4037 0.21454 0.38176 0.39608 0.22124 0.38268
1-8374230 1 8374230 A C 0.07785953 0.76044 7e-04 -0.00098 -0.32126 1.25111 -0.28471 -0.32064 -0.25405 0.50753 -0.01793 0.76017 1.34189 -0.21772 -0.25371 -0.21221 0.40907 0.25665 0.33428 0.43632 0.34211 0.22157 0.45416 0.22699 0.31885 0.44497 0.22533 0.3297 0.43418 0.24799 0.31783 0.47363 0.28736 0.23901 0.40975 0.28312 0.30713 0.33177 0.47308 0.19515 0.34857 0.45266 0.19877 0.38809 0.26819 0.34372 0.44051 0.22579 0.3337 0.45453 0.22079 0.32468
rs3765963 1 8957185 G A 0.40684752 0.83885 -0.24517 -0.99627 0.32592 -0.49345 1.81667 1.27069 0.90493 -0.3415 -0.49125 -0.52253 -0.3652 -0.36486 -0.41066 -0.49003 0.62414 0.16853 0.20733 0.55506 0.13323 0.31171 0.31468 0.52314 0.16218 0.56734 0.25203 0.18063 0.57608 0.24353 0.18039 0.58067 0.15713 0.2622 0.56961 0.12786 0.30253 0.51636 0.16496 0.31868 0.57322 0.13319 0.29359 0.56769 0.13153 0.30078 0.57112 0.12553 0.30335 0.55509 0.13149 0.31342
rs11121283 1 8960760 T C 0.205186684 0.54965 -0.20041 -0.46317 0.32358 -0.31406 1.12788 0.97874 1.5901 0.0053 -0.26164 -0.39592 -0.38177 -0.37865 -0.34485 -0.28408 0.4818 0.20075 0.31745 0.44046 0.19058 0.36896 0.45023 0.27103 0.27874 0.47574 0.23372 0.29054 0.22875 0.55173 0.21952 0.41599 0.23791 0.3461 0.44906 0.17783 0.37311 0.42379 0.19433 0.38188 0.43847 0.17763 0.3839 0.44474 0.1689 0.38636 0.44821 0.16849 0.3833 0.44867 0.17601 0.37532
1-9010429 1 9010429 A G 0.231168668 0.74507 0.36285 0.68616 0.38812 -0.14986 0.22813 0.48319 1.55636 -0.0677 -0.33104 -0.01895 -0.43968 -0.22771 -0.20269 -0.30639 0.22284 0.46238 0.31478 0.22227 0.35316 0.42457 0.2859 0.30285 0.41125 0.30802 0.31092 0.38106 0.07877 0.74742 0.17381 0.12903 0.46286 0.40811 0.25546 0.32486 0.41968 0.29016 0.33899 0.37085 0.25992 0.28114 0.45894 0.27223 0.27289 0.45488 0.25624 0.2915 0.45226 0.25677 0.27523 0.468
rs35072764 1 9013612 A G 0.229989034 0.75279 0.41536 0.78499 0.40998 -0.11942 0.25121 0.51339 1.62157 -0.03632 -0.314 -0.01614 -0.43122 -0.19756 -0.18049 -0.2901 0.21613 0.48388 0.29999 0.2185 0.36489 0.41661 0.28836 0.31386 0.39778 0.30912 0.32218 0.3687 0.07747 0.75437 0.16816 0.12609 0.47773 0.39618 0.2523 0.33445 0.41325 0.29197 0.35142 0.35661 0.2542 0.29323 0.45257 0.27228 0.28366 0.44406 0.25558 0.30197 0.44245 0.25479 0.28621 0.459
rs12133453 1 9013625 T C 0.230088773 0.75318 0.42164 0.79129 0.40782 -0.12022 0.24532 0.50794 1.61881 -0.03975 -0.31592 -0.01002 -0.4324 -0.20353 -0.18395 -0.29016 0.21613 0.48306 0.30081 0.21741 0.36649 0.4161 0.28662 0.31435 0.39903 0.30797 0.32265 0.36938 0.0761000000000001 0.75774 0.16616 0.1248 0.4773 0.3979 0.25158 0.33541 0.41301 0.29044 0.35411 0.35545 0.25356 0.29366 0.45278 0.2718 0.28313 0.44507 0.25488 0.30192 0.4432 0.25377 0.28674 0.45949
rs12758903 1 9014417 G T 0.229814621 0.7545 0.44895 0.82954 0.41514 -0.12663 0.24791 0.50368 1.6348 -0.03968 -0.31787 0.00066 -0.43309 -0.20396 -0.17946 -0.28716 0.2156 0.49027 0.29413 0.21864 0.36702 0.41434 0.28563 0.31835 0.39602 0.30597 0.32697 0.36706 0.0730500000000001 0.76989 0.15706 0.12327 0.4765 0.40023 0.24962 0.34063 0.40975 0.28903 0.36105 0.34992 0.25155 0.29768 0.45077 0.27144 0.28594 0.44262 0.2537 0.30621 0.44009 0.25251 0.29048 0.45701
rs875996 1 9020817 T C 0.1821770235 0.8457 0.89464 1.70162 0.15918 0.58885 0.16602 0.34974 1.99207 0.41631 -0.30101 -0.17315 -0.12563 0.5041 0.35113 0.10265 0.23374 0.56389 0.20237 0.23632 0.57448 0.1892 0.33904 0.42427 0.23669 0.30192 0.46255 0.23553 0.0768 0.86154 0.06166 0.19837 0.56595 0.23568 0.19237 0.54024 0.26739 0.24705 0.50697 0.24598 0.26895 0.46239 0.26866 0.30236 0.47691 0.22073 0.29384 0.47438 0.23178 0.29433 0.4526 0.25307
rs34488100 1 9023742 G T 0.1876454308 0.85617 0.84897 1.64275 0.31665 0.49108 0.322 0.5754 2.17509 0.44533 -0.2504 -0.1281 -0.17164 0.423 0.23717 0.01168 0.24931 0.57934 0.17135 0.25697 0.54677 0.19626 0.36895 0.42302 0.20803 0.3527 0.44749 0.19981 0.08265 0.85035 0.067 0.20529 0.57347 0.22124 0.23237 0.50427 0.26336 0.28924 0.4891 0.22166 0.28857 0.44627 0.26516 0.31668 0.46551 0.21781 0.31438 0.45259 0.23303 0.31201 0.43363 0.25436
rs34605482 1 9026007 T C 0.188027154 0.85688 0.84885 1.64599 0.30418 0.48717 0.2971 0.55609 2.1447 0.43539 -0.25792 -0.12939 -0.17394 0.43092 0.25184 0.02613 0.24404 0.582 0.17396 0.25372 0.548 0.19828 0.36284 0.42435 0.21281 0.34849 0.4483 0.20321 0.08334 0.84896 0.0677 0.2025 0.57369 0.22381 0.22588 0.50883 0.26529 0.28542 0.49125 0.22333 0.28482 0.44789 0.26729 0.31296 0.46811 0.21893 0.31047 0.45605 0.23348 0.30711 0.43813 0.25476
rs34742522 1 9029908 G T 0.1911206266 0.84097 0.80259 1.57833 0.30709 0.49479 0.37714 0.62949 2.22602 0.49507 -0.23831 -0.14504 -0.13585 0.47056 0.29745 0.02268 0.28891 0.55051 0.16058 0.30124 0.51728 0.18148 0.40301 0.41299 0.184 0.38586 0.43682 0.17732 0.09012 0.8458 0.06408 0.24793 0.55312 0.19895 0.25953 0.49253 0.24794 0.30654 0.47987 0.21359 0.31521 0.4424 0.24239 0.3434 0.45973 0.19687 0.33192 0.45843 0.20965 0.34578 0.42198 0.23224
rs12080175 1 9039330 C T 0.2605543081 + 0.71535 1.36053 0.54715 0.58945 0.25894 0.08857 1.89172 0.56796 -0.34206 -0.2472 -0.35367 -0.39468 -0.4304 -0.43676 0.17367 0.57825 0.24808 0.17222 0.60471 0.22307 0.25563 0.41443 0.32994 0.14374 0.46479 0.39147 0.10536 0.78048 0.11416 0.19649 0.47851 0.325 0.13632 0.50628 0.3574 0.20316 0.44577 0.35107 0.18888 0.40899 0.40213 0.24283 0.32771 0.42946 0.24287 0.32299 0.43414 0.23852 0.32604 0.43544
1-9042824 1 9042824 C A 0.251015405 0.87056 0.56446 1.14152 0.46515 0.57161 0.28929 0.0914 1.81133 0.52499 -0.35426 -0.26723 -0.36251 -0.41724 -0.44562 -0.43967 0.20571 0.51115 0.28314 0.18338 0.5979 0.21872 0.26078 0.40372 0.3355 0.16212 0.44628 0.3916 0.11645 0.74939 0.13416 0.22265 0.4466 0.33075 0.15685 0.48456 0.35859 0.20691 0.41836 0.37473 0.21668 0.38317 0.40015 0.2536 0.31253 0.43387 0.25716 0.30491 0.43793 0.25411 0.30929 0.4366
1-9042885 1 9042885 A C 0.1126240209 0.47721 0.73097 1.49096 0.36778 1.18689 0.14838 0.24218 2.21473 1.14069 -0.04378 -0.29251 0.15092 0.26216 0.36765 0.05161 0.30223 0.54956 0.14821 0.32968 0.52227 0.14805 0.40282 0.38148 0.2157 0.29592 0.4699 0.23418 0.11595 0.80537 0.07868 0.33845 0.48756 0.17399 0.32137 0.43541 0.24322 0.37848 0.35375 0.26777 0.36098 0.41432 0.2247 0.39272 0.38528 0.222 0.31055 0.47976 0.20969 0.38047 0.38251 0.23702
1-9043316 1 9043316 C A 0.1974383812 0.70266 1.41988 2.38796 0.45467 1.14907 0.75151 0.48943 2.52145 0.81735 -0.27009 -0.33126 -0.06475 -0.15255 -0.16831 -0.28312 0.1146 0.71366 0.17174 0.08119 0.82799 0.09082 0.2226 0.6091 0.1683 0.18429 0.59925 0.21646 0.10839 0.83645 0.05516 0.11437 0.68491 0.20072 0.10483 0.60043 0.29474 0.21873 0.49036 0.29091 0.15838 0.57861 0.26301 0.24169 0.44948 0.30883 0.21806 0.4725 0.30944 0.24189 0.43468 0.32343
rs12086036 1 9043612 G A 0.2633921671 0.91068 0.7583 1.4117 0.40569 0.68808 0.22844 0.06355 1.82273 0.52613 -0.37592 -0.31728 -0.30758 -0.35967 -0.405 -0.41211 0.14581 0.58108 0.27311 0.13974 0.64732 0.21294 0.23646 0.42075 0.34279 0.14048 0.45897 0.40055 0.1118 0.76758 0.12062 0.1659 0.49371 0.34039 0.11605 0.52713 0.35682 0.19769 0.42779 0.37452 0.17092 0.42292 0.40616 0.2295 0.33286 0.43764 0.22744 0.3287 0.44386 0.22136 0.33362 0.44502
rs12090683 1 9043785 T G 0.2632971279 0.90924 0.81719 1.50682 0.41493 0.72946 0.26813 0.09054 1.88797 0.55812 -0.3695 -0.31334 -0.29104 -0.35218 -0.40587 -0.40786 0.1452 0.58967 0.26513 0.13579 0.66451 0.1997 0.23452 0.43887 0.32661 0.14031 0.47338 0.38631 0.10978 0.77817 0.11205 0.1646 0.50816 0.32724 0.11321 0.53694 0.34985 0.19303 0.44221 0.36476 0.16809 0.43969 0.39222 0.23022 0.34314 0.42664 0.22883 0.33712 0.43405 0.22129 0.34425 0.43446
1-9044013 1 9044013 C G 0.240492689 0.82559 0.52649 1.08994 0.18744 0.80141 0.23186 0.03727 1.39383 0.40838 -0.36932 -0.34812 -0.22579 -0.36077 -0.40963 -0.37991 0.13063 0.48636 0.38301 0.08929 0.70019 0.21052 0.18978 0.40332 0.4069 0.16863 0.40004 0.43133 0.18002 0.58374 0.23624 0.14746 0.447 0.40554 0.10573 0.48755 0.40672 0.17892 0.38989 0.43119 0.16403 0.4252 0.41077 0.20759 0.30932 0.48309 0.21237 0.29788 0.48975 0.2069 0.31037 0.48273
rs56129826 1 9050550 T C 0.1920449086 0.91629 1.78224 2.64249 -0.04615 0.83761 -0.07947 0.07125 2.02693 0.32412 -0.3841 -0.24743 -0.03596 0.58969 0.5068 0.18369 0.16184 0.57359 0.26457 0.15226 0.69541 0.15233 0.24893 0.43742 0.31365 0.16975 0.50678 0.32347 0.01894 0.96396 0.0171 0.0989800000000001 0.61449 0.28653 0.12358 0.60718 0.26924 0.16259 0.53923 0.29818 0.19104 0.51939 0.28957 0.26212 0.49488 0.243 0.23123 0.52214 0.24663 0.24009 0.48488 0.27503
rs3820034 1 9052454 A G 0.1905154047 + 1.83134 2.69929 -0.10537 0.81645 -0.09296 0.03494 1.9181 0.25559 -0.40546 -0.26038 -0.02608 0.64798 0.56012 0.24085 0.15139 0.5721 0.27651 0.14035 0.7119 0.14775 0.24761 0.44148 0.31091 0.16509 0.511 0.32391 0.01936 0.96297 0.01767 0.09054 0.6238 0.28566 0.11111 0.62342 0.26547 0.15581 0.54439 0.2998 0.18282 0.53335 0.28383 0.25604 0.51146 0.2325 0.22902 0.53391 0.23707 0.23076 0.50549 0.26375
rs12736085 1 9053237 G A 0.2475509138 0.91307 0.76732 1.33619 -0.30735 0.1924 -0.35741 -0.2711 0.8891 -0.10128 -0.45002 -0.17743 -0.1368 0.72871 0.64318 0.18969 0.22408 0.43059 0.34533 0.24975 0.42295 0.3273 0.22599 0.34922 0.42479 0.18414 0.38481 0.43105 0.05285 0.86824 0.07891 0.1673 0.43704 0.39566 0.15744 0.51443 0.32813 0.13898 0.53902 0.322 0.20031 0.41632 0.38337 0.25358 0.43809 0.30833 0.23949 0.44384 0.31667 0.2549 0.39031 0.35479
1-9059453 1 9059453 T G 0.032875718 0.24884 -0.03621 0.00053 0.06419 0.10199 -0.10416 -0.10142 0.10548 0.52725 1.30936 -0.12563 0.18759 -0.0593 -0.11752 -0.07922 0.31146 0.27943 0.40911 0.30081 0.28166 0.41753 0.3046 0.25928 0.43612 0.28754 0.28541 0.42705 0.30264 0.28015 0.41721 0.3184 0.29237 0.38923 0.17162 0.52444 0.30394 0.28999 0.26933 0.44068 0.31352 0.29845 0.38803 0.30773 0.26103 0.43124 0.30369 0.25934 0.43697 0.30503 0.26268 0.43229
rs7418707 1 9404624 A G 0.063378851 0.46163 0.03524 0.2078 -0.22376 -0.10555 -0.23987 -0.21651 -0.21922 -0.22029 0.15995 0.03635 0.14503 1.37083 0.86129 0.2268 0.32338 0.31858 0.35804 0.37243 0.27722 0.35035 0.34407 0.29329 0.36264 0.32531 0.32825 0.34644 0.32069 0.32177 0.35754 0.35022 0.29002 0.35976 0.35502 0.34328 0.3017 0.25309 0.45725 0.28966 0.36365 0.31247 0.32388 0.27065 0.4731 0.25625 0.36623 0.34933 0.28444 0.38927 0.29053 0.3202
rs6540953 1 9556310 A G 0.026402872 0.37733 0.59001 0.97348 -0.05503 0.89871 -0.05825 -0.09697 -0.03307 1.06802 1.93869 -0.13615 0.68426 0.80103 0.57785 0.39808 0.46142 0.33495 0.20363 0.50826 0.35521 0.13653 0.3713 0.40018 0.22852 0.4515 0.32273 0.22577 0.41056 0.37376 0.21568 0.48282 0.39365 0.12353 0.12686 0.78935 0.08379 0.33316 0.3916 0.27524 0.49982 0.35645 0.14373 0.48701 0.36924 0.14375 0.45761 0.39132 0.15107 0.47874 0.36406 0.1572
rs9430194 1 9621501 A C 0.323106789 0.68121 -0.14913 -0.13455 -0.42898 0.22666 -0.24226 -0.04469 0.01992 0.41877 0.2074 -0.36232 1.49059 1.2521 0.46503 0.58507 0.4061 0.25112 0.34278 0.47224 0.2334 0.29436 0.44931 0.22006 0.33063 0.44695 0.24013 0.31292 0.48073 0.21175 0.30752 0.48349 0.2298 0.28671 0.49517 0.2243 0.28053 0.46194 0.2237 0.31436 0.26374 0.54742 0.18884 0.42764 0.34754 0.22482 0.4947 0.23664 0.26866 0.43767 0.30896 0.25337
rs7518602 1 9633931 C T 0.418567363 0.98366 -0.14342 -0.80647 -0.44706 -0.24699 -0.45712 -0.46883 -0.51443 -0.30735 -0.18087 -0.39161 1.64365 0.57299 -0.06379 -0.04221 0.52553 0.16025 0.31422 0.36647 0.20193 0.4316 0.41087 0.18138 0.40775 0.45157 0.15095 0.39748 0.44749 0.15237 0.40014 0.4866 0.14645 0.36695 0.52393 0.16638 0.30969 0.4932 0.14622 0.36058 0.09531 0.78635 0.11834 0.56742 0.1716 0.26098 0.51696 0.14118 0.34186 0.50708 0.14636 0.34656
rs7516214 1 9634261 G A 0.418984334 0.98554 -0.15649 -0.82663 -0.44597 -0.24902 -0.4556 -0.46577 -0.5137 -0.30809 -0.19265 -0.38648 1.62945 0.56289 -0.07475 -0.05259 0.52519 0.16042 0.31439 0.36698 0.20103 0.43199 0.41027 0.18112 0.40861 0.44982 0.15162 0.39856 0.4466 0.15222 0.40118 0.48529 0.14607 0.36864 0.52135 0.16481 0.31384 0.49435 0.1458 0.35985 0.0973799999999999 0.78097 0.12165 0.56558 0.17153 0.26289 0.51482 0.14094 0.34424 0.50563 0.1456 0.34877
rs11806839 1 9634347 C G 0.419392428 0.98446 -0.135 -0.79821 -0.44308 -0.24435 -0.45546 -0.46486 -0.51115 -0.30207 -0.19531 -0.37735 1.66329 0.57304 -0.06949 -0.04714 0.53219 0.16058 0.30723 0.36673 0.20349 0.42978 0.41429 0.18073 0.40498 0.45416 0.15146 0.39438 0.45199 0.15143 0.39658 0.49043 0.1463 0.36327 0.52665 0.16385 0.3095 0.50172 0.14598 0.3523 0.0939800000000001 0.78992 0.1161 0.57252 0.17113 0.25635 0.52062 0.14091 0.33847 0.51129 0.14564 0.34307
1-9634762 1 9634762 G A 0.410148825 0.95715 -0.15855 -0.81502 -0.43653 -0.2828 -0.45395 -0.45752 -0.50801 -0.33098 -0.19376 -0.37712 1.57246 0.52868 -0.0915 -0.06352 0.518 0.1631 0.3189 0.34061 0.20743 0.45196 0.4104 0.17626 0.41334 0.44037 0.15414 0.40549 0.44393 0.15018 0.40589 0.47226 0.14712 0.38062 0.51232 0.17049 0.31719 0.49049 0.14725 0.36226 0.09846 0.77659 0.12495 0.55836 0.17314 0.2685 0.50408 0.14257 0.35335 0.49483 0.14752 0.35765
rs4240895 1 9635973 T C 0.418542559 0.99054 -0.14342 -0.81396 -0.45002 -0.24834 -0.45365 -0.46385 -0.51132 -0.30289 -0.18093 -0.38144 1.65172 0.5919 -0.0678 -0.06362 0.53217 0.15987 0.30796 0.36844 0.20382 0.42774 0.41634 0.18121 0.40245 0.45648 0.15165 0.39187 0.45424 0.15155 0.39421 0.4926 0.14628 0.36112 0.52923 0.1662 0.30457 0.50426 0.14568 0.35006 0.097 0.78537 0.11763 0.57574 0.173 0.25126 0.52384 0.14091 0.33525 0.51408 0.14429 0.34163
1-9805525 1 9805525 G T 0.031938642 0.54593 0.16722 0.37424 -0.08844 0.15187 -0.17951 -0.19033 -0.01822 -0.09486 -0.14925 0.23644 0.40688 0.4488 0.67618 1.63438 0.32987 0.28958 0.38055 0.3667 0.26858 0.36472 0.33107 0.27314 0.39579 0.33261 0.27393 0.39346 0.30892 0.32836 0.36272 0.33891 0.27604 0.38505 0.28966 0.32535 0.38499 0.32817 0.31144 0.36039 0.35339 0.29496 0.35165 0.37051 0.28966 0.33983 0.37855 0.30846 0.31299 0.12687 0.68274 0.19039
1-10436317 1 10436317 T A 0.025317493 0.14363 0.55854 1.11395 0.1852 0.0387 0.61078 1.39894 0.60282 0.79271 0.59367 -0.05374 0.01538 0.24748 0.42145 0.32745 0.42788 0.4159 0.15622 0.41182 0.40438 0.1838 0.43327 0.43858 0.12815 0.1485 0.75123 0.10027 0.39856 0.46264 0.1388 0.41354 0.45521 0.13125 0.38925 0.47216 0.13859 0.42718 0.37389 0.19893 0.42878 0.38401 0.18721 0.42603 0.41511 0.15886 0.30767 0.54476 0.14757 0.35958 0.48886 0.15156
rs4845846 1 10802830 A G 0.203014099 0.66277 0.03009 -0.07414 1.13328 0.06943 -0.14238 -0.09782 -0.38122 -0.39132 -0.34645 0.22598 0.98828 1.13323 1.83225 0.94083 0.46817 0.4007 0.13113 0.5888 0.24354 0.16766 0.59279 0.20518 0.20203 0.59115 0.21427 0.19458 0.51907 0.23869 0.24224 0.50605 0.24579 0.24816 0.55027 0.21267 0.23706 0.59388 0.23114 0.17498 0.57004 0.29034 0.13962 0.57572 0.28772 0.13656 0.34678 0.53517 0.11805 0.60142 0.25831 0.14027
rs56020847 1 10806498 T C 0.195636031 0.72415 0.04962 0.00242 1.21607 0.0746 -0.2083 -0.14108 -0.3996 -0.38433 -0.34508 0.21376 0.98849 1.14377 1.67308 0.8527 0.42289 0.45319 0.12392 0.56157 0.27145 0.16698 0.57335 0.21646 0.21019 0.57809 0.22379 0.19812 0.4775 0.26588 0.25662 0.47179 0.27809 0.25012 0.53768 0.22471 0.23761 0.58555 0.24013 0.17432 0.55527 0.3063 0.13843 0.55657 0.30692 0.13651 0.39718 0.4794 0.12342 0.593 0.26429 0.14271
rs1280987 1 10847545 A G 0.440735248 0.93745 -0.20709 -0.66864 1.32119 -0.54625 -0.34134 -0.38121 -0.3039 0.21929 0.29465 -0.40918 -0.5024 -0.31452 -0.34703 0.02271 0.17651 0.65893 0.16456 0.39071 0.16906 0.44023 0.41262 0.15483 0.43255 0.35126 0.1841 0.46464 0.36643 0.1885 0.44507 0.49209 0.2833 0.22461 0.51792 0.21061 0.27147 0.32021 0.20062 0.47917 0.38984 0.16355 0.44661 0.42917 0.17149 0.39934 0.41789 0.16393 0.41818 0.4366 0.21368 0.34972
rs3000870 1 12693867 T C 0.133393995 0.65732 0.36794 0.52599 0.72622 0.28516 0.40977 1.20863 2.42629 0.96498 0.09686 0.24806 -0.36993 -0.32941 -0.35321 -0.19158 0.55183 0.29632 0.15185 0.53792 0.31384 0.14824 0.54488 0.29216 0.16296 0.57527 0.29634 0.12839 0.13521 0.78496 0.07983 0.57814 0.2861 0.13576 0.55222 0.26252 0.18526 0.39495 0.43177 0.17328 0.5082 0.25136 0.24044 0.53357 0.23339 0.23304 0.52859 0.23487 0.23654 0.48291 0.29404 0.22305
rs3010875 1 12700932 G A 0.165193734 0.97132 -0.11412 -0.08444 0.53508 -0.07274 0.1457 0.44059 1.32282 0.23905 -0.20072 0.47862 -0.38106 -0.44424 -0.43643 -0.43555 0.39524 0.27426 0.3305 0.31941 0.35406 0.32653 0.39185 0.24581 0.36234 0.3971 0.25699 0.34591 0.20769 0.55837 0.23394 0.40101 0.26558 0.33341 0.35827 0.25525 0.38648 0.23917 0.4917 0.26913 0.35756 0.28271 0.35973 0.37961 0.22078 0.39961 0.37834 0.22087 0.40079 0.38288 0.21735 0.39977
rs1966159 1 12808639 T C 0.169341514 0.32657 0.14825 0.23428 0.21774 -0.25601 0.07578 -0.14089 -0.11358 -0.24711 -0.11811 1.4103 -0.15674 -0.28961 -0.26319 0.13102 0.33381 0.27788 0.38831 0.31331 0.25687 0.42982 0.30417 0.28153 0.4143 0.30216 0.26434 0.4335 0.30984 0.2541 0.43606 0.30836 0.2483 0.44334 0.30483 0.25957 0.4356 0.12782 0.66751 0.20467 0.33127 0.25729 0.41144 0.32055 0.24388 0.43557 0.30066 0.26369 0.43565 0.17266 0.56987 0.25747
1-13098904 1 13098904 T G 0.0872926893 0.10306 0.89772 1.42691 -0.07632 0.11652 -0.09422 -0.13592 0.23319 0.61027 0.08187 -0.12873 -0.04956 -0.07773 0.22321 -0.12394 0.10818 0.4276 0.46422 0.10655 0.41911 0.47434 0.0868300000000001 0.52232 0.39085 0.15034 0.42286 0.4268 0.0652 0.67238 0.26242 0.10463 0.65771 0.23766 0.14051 0.38987 0.46962 0.14313 0.35739 0.49948 0.14992 0.35841 0.49167 0.07988 0.40926 0.51086 0.0470999999999999 0.76121 0.19169 0.06427 0.41841 0.51732
1-13100948 1 13100948 T C 0.064242298 0.099129 0.19671 0.22934 -0.10925 0.02057 -0.07871 -0.07506 0.09925 0.05184 -0.10984 -0.05359 0.05531 0.65595 1.73189 0.74186 0.41411 0.27062 0.31527 0.41464 0.27297 0.31239 0.40357 0.2699 0.32653 0.40474 0.27093 0.32433 0.36621 0.3361 0.29769 0.41894 0.27755 0.30351 0.40069 0.26728 0.33203 0.40173 0.27617 0.3221 0.41559 0.27869 0.30572 0.45323 0.32417 0.2226 0.14722 0.67707 0.17571 0.4562 0.32304 0.22076
1-13100950 1 13100950 C G 0.093580157 0.097153 0.49835 0.53367 -0.13343 -0.01598 -0.1197 -0.11887 0.0568 -0.06395 -0.13717 -0.12766 -0.04093 0.72296 1.99591 1.51457 0.42813 0.27303 0.29884 0.45872 0.26192 0.27936 0.44052 0.25883 0.30065 0.43452 0.26724 0.29824 0.36486 0.37973 0.25541 0.43606 0.27257 0.29137 0.40298 0.28226 0.31476 0.44798 0.25662 0.2954 0.43153 0.2787 0.28977 0.52481 0.34664 0.12855 0.19658 0.71042 0.093 0.42135 0.47749 0.10116
1-13101059 1 13101059 T C 0.096406527 0.098649 0.38079 0.37422 -0.14004 -0.03211 -0.05404 -0.05795 0.14055 -0.03523 -0.14001 -0.13198 -0.07424 0.50317 1.79535 1.15372 0.43822 0.26167 0.30011 0.45642 0.25357 0.29001 0.43429 0.26738 0.29833 0.43809 0.26394 0.29797 0.37691 0.35635 0.26674 0.44573 0.26195 0.29232 0.41014 0.27085 0.31901 0.44533 0.24979 0.30488 0.41648 0.27533 0.30819 0.51207 0.32241 0.16552 0.15385 0.73477 0.11138 0.47422 0.39466 0.13112
rs2361029 1 13758983 T G 0.44083577 0.88665 1e-04 0.09181 0.01578 0.45303 -0.42872 0.26299 0.86446 1.31151 -0.41256 -0.23197 0.32297 -0.29686 -0.5331 -0.52735 0.1962 0.51136 0.29244 0.42422 0.23084 0.34494 0.32128 0.28202 0.3967 0.40439 0.27316 0.32245 0.42572 0.26656 0.30772 0.39737 0.32056 0.28207 0.21559 0.35171 0.4327 0.35197 0.28496 0.36307 0.2439 0.3994 0.3567 0.38412 0.23246 0.38342 0.37851 0.2107 0.41079 0.38277 0.19737 0.41986
1-13934273 1 13934273 A G 0.06244047 0.39857 0.67947 1.32306 0.64795 -0.16692 1.3121 0.46973 0.70472 0.21765 0.31554 -0.17963 -0.20436 -0.15572 -0.12348 0.23811 0.22555 0.37841 0.39604 0.1948 0.35445 0.45075 0.11436 0.6345 0.25114 0.17657 0.4145 0.40893 0.2246 0.3856 0.3898 0.21988 0.3585 0.42162 0.15672 0.44902 0.39426 0.12769 0.40405 0.46826 0.09959 0.45307 0.44734 0.06402 0.69282 0.24316 0.12723 0.43799 0.43478 0.20862 0.47177 0.31961
rs61775135 1 14020994 A C 0.167772324 0.52817 -0.25308 -0.50279 0.01702 -0.05793 1.45638 0.45633 0.14235 -0.36018 -0.36142 -0.32743 0.05439 -0.17441 -0.31943 -0.30246 0.43294 0.19995 0.36711 0.40568 0.22519 0.36913 0.18912 0.56913 0.24175 0.42528 0.24245 0.33227 0.43008 0.23364 0.33628 0.39964 0.20118 0.39918 0.4036 0.1939 0.4025 0.39146 0.2108 0.39774 0.40755 0.22318 0.36927 0.41147 0.19584 0.39269 0.40463 0.19162 0.40375 0.40997 0.18542 0.40461
rs10803452 1 14314140 T C 0.4051483029 0.81166 1.39579 1.47743 -0.42215 0.02234 -0.51958 -0.43427 -0.38999 -0.31491 0.77054 0.18435 -0.48779 -0.52162 -0.43854 -0.48206 0.35887 0.28922 0.35191 0.21521 0.36479 0.42 0.28074 0.23587 0.48339 0.24721 0.27103 0.48176 0.23937 0.23538 0.52525 0.11522 0.31241 0.57237 0.00567000000000006 0.96598 0.02835 0.328 0.30762 0.36438 0.34629 0.25861 0.3951 0.27895 0.26695 0.4541 0.21102 0.35277 0.43621 0.20389 0.3568 0.43931
rs10928015 1 14314197 G C 0.4051284595 0.82113 1.3881 1.5011 -0.40203 0.01561 -0.51352 -0.46224 -0.42475 -0.34801 0.80285 0.19623 -0.48995 -0.52295 -0.4366 -0.48492 0.34133 0.30149 0.35718 0.19584 0.38642 0.41774 0.26667 0.25082 0.48251 0.23138 0.2821 0.48652 0.22404 0.24468 0.53128 0.11922 0.3151 0.56568 0.00598999999999994 0.96462 0.02939 0.30901 0.32056 0.37043 0.33092 0.26959 0.39949 0.25913 0.2854 0.45547 0.19242 0.3766 0.43098 0.18733 0.37308 0.43959
rs10928016 1 14314325 A G 0.4010877285 + 1.28661 1.4248 -0.3797 -0.02891 -0.4972 -0.49464 -0.46845 -0.39786 0.83461 0.17486 -0.51053 -0.52331 -0.453 -0.48769 0.33075 0.31499 0.35426 0.18217 0.41 0.40783 0.25767 0.27407 0.46826 0.22066 0.29629 0.48305 0.21646 0.25542 0.52812 0.12576 0.32253 0.55171 0.00802000000000003 0.95672 0.03526 0.29644 0.33208 0.37148 0.32701 0.28771 0.38528 0.24945 0.30756 0.44299 0.18352 0.39011 0.42637 0.17869 0.38222 0.43909
rs12121975 1 14545972 T G 0.31846188 0.9614 -0.06145 -0.14878 1.47148 -0.20844 -0.13277 0.47789 1.09121 1.18494 0.40506 -0.10751 -0.52665 -0.03391 -0.35342 -0.4952 0.28805 0.53527 0.17668 0.52859 0.20685 0.26456 0.49859 0.24093 0.26048 0.55486 0.22146 0.22368 0.51635 0.27978 0.20387 0.48199 0.31736 0.20065 0.5338 0.22783 0.23837 0.51565 0.22451 0.25984 0.42424 0.2706 0.30516 0.31929 0.43693 0.24378 0.48541 0.22426 0.29033 0.50458 0.19085 0.30457
rs12404580 1 14549967 A G 0.1788047 0.95691 -0.26375 -0.56744 1.7644 -0.25301 -0.0054 0.51874 0.94427 0.77181 0.71029 0.26541 -0.42679 -0.42467 -0.40988 -0.2645 0.31685 0.47876 0.20439 0.53986 0.18704 0.2731 0.54009 0.20105 0.25886 0.56612 0.19702 0.23686 0.52665 0.25118 0.22217 0.53345 0.23926 0.22729 0.55376 0.21665 0.22959 0.54513 0.21261 0.24226 0.50545 0.1973 0.29725 0.47362 0.22983 0.29655 0.52148 0.18347 0.29505 0.52243 0.19818 0.27939
rs10803271 1 14573416 T C 0.196139687 + -0.15496 -0.46371 0.23477 -0.44087 -0.13337 -0.13178 -0.04626 -0.06838 1.44404 0.41589 -0.43817 -0.37657 -0.42149 -0.44101 0.33413 0.21423 0.45164 0.25711 0.24381 0.49908 0.35179 0.16135 0.48686 0.35106 0.16257 0.48637 0.32522 0.18733 0.48745 0.35429 0.1894 0.45631 0.1114 0.68198 0.20662 0.38665 0.2425 0.37085 0.34069 0.16904 0.49027 0.34855 0.15978 0.49167 0.34138 0.15721 0.50141 0.33765 0.15705 0.5053
rs7545158 1 14577628 T C 0.223198433 0.66857 0.03342 -0.20983 0.11792 -0.42581 -0.3162 -0.27164 -0.2234 -0.07829 1.73527 0.81013 -0.42186 -0.26681 -0.36154 -0.42223 0.37817 0.23941 0.38242 0.31951 0.20854 0.47195 0.38933 0.1628 0.44787 0.39128 0.16425 0.44447 0.37675 0.17534 0.44791 0.39321 0.19943 0.40736 0.12067 0.73554 0.14379 0.40593 0.36202 0.23205 0.36594 0.17655 0.45751 0.40186 0.17465 0.42349 0.3862 0.16621 0.44759 0.38054 0.16275 0.45671
rs34552319 1 14579054 A G 0.277985117 0.59966 -0.00173 -0.05125 0.17577 -0.43779 -0.35826 -0.23187 -0.20958 0.02095 1.63778 0.65583 -0.38166 -0.36053 -0.43211 -0.43876 0.3661 0.27157 0.36233 0.26309 0.31493 0.42198 0.36075 0.2008 0.43845 0.37518 0.19692 0.4279 0.36415 0.20658 0.42927 0.36694 0.26052 0.37254 0.16471 0.63101 0.20428 0.34021 0.40641 0.25338 0.34847 0.23117 0.42036 0.37728 0.21122 0.4115 0.34679 0.22042 0.43279 0.36256 0.19517 0.44227
rs11586907 1 14579352 C T 0.280611227 0.57803 -0.01047 -0.06993 0.24626 -0.43395 -0.32002 -0.18662 -0.1977 -0.02229 1.61758 0.78731 -0.38581 -0.38113 -0.40743 -0.4348 0.40576 0.26556 0.32868 0.29496 0.29003 0.41501 0.38736 0.19923 0.41341 0.39975 0.19863 0.40162 0.38916 0.2053 0.40554 0.39554 0.24473 0.35973 0.19849 0.61118 0.19033 0.3363 0.44221 0.22149 0.35011 0.24288 0.40701 0.39541 0.21249 0.3921 0.36136 0.23214 0.4065 0.38273 0.19708 0.42019
rs16850288 1 14660272 C T 0.066908616 0.64871 -0.13492 -0.18924 -0.13783 1.57441 -0.20345 -0.23991 -0.27837 0.10857 -0.06137 -0.20981 0.85181 0.5381 0.68563 0.76659 0.40476 0.26047 0.33477 0.23733 0.52956 0.23311 0.43228 0.22153 0.34619 0.42984 0.22069 0.34947 0.42621 0.2234 0.35039 0.43778 0.26039 0.30183 0.44648 0.2316 0.32192 0.41457 0.23442 0.35101 0.45434 0.25212 0.29354 0.45479 0.23961 0.3056 0.4343 0.26655 0.29915 0.43628 0.26858 0.29514
rs5009206 1 14712072 C A 0.319312272 0.92771 -0.33571 -0.59455 -0.5211 0.27547 -0.51638 -0.52086 -0.29605 -0.31715 -0.50872 -0.5196 0.09779 0.68712 1.36771 0.58624 0.34706 0.20542 0.44752 0.36269 0.25514 0.38217 0.37644 0.16513 0.45843 0.37209 0.17718 0.45073 0.372 0.20146 0.42654 0.36869 0.20208 0.42923 0.33239 0.23427 0.43334 0.3646 0.19306 0.44234 0.38635 0.21117 0.40248 0.39994 0.22606 0.374 0.20634 0.49033 0.30333 0.40781 0.22596 0.36623
rs742370 1 14963471 A C 0.150856919 0.27906 -0.00314 0.09102 1.66995 -0.00926 0.38209 1.26723 1.24226 0.97743 0.52897 0.50827 -0.2683 -0.27219 -0.2695 -0.12834 0.39255 0.38686 0.22059 0.45961 0.27663 0.26376 0.48875 0.26579 0.24546 0.43352 0.34638 0.2201 0.46122 0.3091 0.22968 0.45924 0.30973 0.23103 0.49753 0.25958 0.24289 0.41344 0.35701 0.22955 0.46127 0.23698 0.30175 0.46655 0.2312 0.30225 0.45501 0.24387 0.30112 0.4379 0.28771 0.27439
1-14971608 1 14971608 A G 0.078362141 0.13914 0.02959 0.14009 0.99983 0.33585 0.22804 1.09154 0.70058 1.42095 0.9803 -0.06916 -0.09228 -0.11925 -0.13379 -0.14468 0.38911 0.3364 0.27449 0.40344 0.30846 0.2881 0.41232 0.29081 0.29687 0.33258 0.41693 0.25049 0.41116 0.30725 0.28159 0.35287 0.37765 0.26948 0.3994 0.3239 0.2767 0.41111 0.26639 0.3225 0.40712 0.26734 0.32554 0.40448 0.26883 0.32669 0.39568 0.27493 0.32939 0.4068 0.25845 0.33475
rs1737350 1 14995776 C T 0.29604752 + 0.06475 0.14574 1.48531 -0.52551 0.12691 0.33575 -0.38287 0.11392 0.54934 -0.06331 -0.23414 -0.4946 -0.30763 -0.39708 0.17456 0.46281 0.36263 0.29966 0.20949 0.49085 0.30169 0.23216 0.46615 0.25734 0.29052 0.45214 0.12901 0.56489 0.3061 0.30493 0.28514 0.40993 0.34331 0.27811 0.37858 0.25949 0.26196 0.47855 0.28022 0.27734 0.44244 0.26661 0.23917 0.49422 0.29646 0.22215 0.48139 0.30437 0.1959 0.49973
rs1316257 1 15196003 A G 0.2391644909 + 1.63252 2.4384 -0.47475 1.10938 -0.46027 -0.51144 0.29505 -0.06882 -0.47469 0.22968 0.11004 -0.46546 -0.44165 0.64298 0.21555 0.47706 0.30739 0.11691 0.80694 0.07615 0.14685 0.54589 0.30726 0.07548 0.59392 0.3306 0.08449 0.81782 0.09769 0.18928 0.61515 0.19557 0.18945 0.50388 0.30667 0.26658 0.54644 0.18698 0.16333 0.6403 0.19637 0.03002 0.73713 0.23285 0.23144 0.49523 0.27333 0.07028 0.85282 0.0769
rs3902772 1 15196094 C T 0.2407814621 0.97757 1.61338 2.40507 -0.47823 1.17558 -0.45561 -0.50723 0.33274 -0.04519 -0.48357 0.15594 0.11916 -0.46765 -0.44029 0.6176 0.21635 0.47021 0.31344 0.10947 0.81852 0.07201 0.15004 0.53704 0.31292 0.07792 0.58412 0.33796 0.0831 0.82318 0.09372 0.18624 0.61743 0.19633 0.19145 0.4931 0.31545 0.26016 0.53755 0.20229 0.16683 0.63539 0.19778 0.03071 0.73064 0.23865 0.22923 0.49179 0.27898 0.0767599999999999 0.84106 0.08218
rs3902773 1 15196129 C T 0.2710872063 0.93923 1.57918 2.27184 -0.46851 0.74401 -0.51147 -0.46925 -0.08125 -0.18904 -0.48855 -0.05482 0.15038 -0.46974 -0.36623 0.68678 0.15826 0.41358 0.42816 0.14418 0.62284 0.23298 0.11279 0.45371 0.4335 0.04708 0.61746 0.33546 0.07931 0.65585 0.26484 0.16571 0.48579 0.3485 0.12456 0.45618 0.41926 0.15812 0.45278 0.3891 0.0582799999999999 0.5864 0.35532 0.0125 0.79574 0.19176 0.14789 0.4656 0.38651 0.08838 0.76883 0.14279
rs12041862 1 15196879 A T 0.2414373368 0.95663 1.74345 2.55211 -0.47226 1.02092 -0.44289 -0.50264 0.31148 -0.11373 -0.45009 0.16682 0.03597 -0.43982 -0.4501 0.64029 0.20183 0.47934 0.31883 0.10215 0.82119 0.07666 0.14109 0.54505 0.31386 0.0760999999999999 0.58238 0.34152 0.07838 0.82581 0.09581 0.1648 0.62012 0.21508 0.17213 0.52037 0.3075 0.24903 0.54265 0.20832 0.14885 0.63429 0.21686 0.02556 0.75442 0.22002 0.22257 0.49273 0.2847 0.0591699999999999 0.86726 0.07357
1-15197054 1 15197054 C A 0.0779942559 0.7883 0.80446 1.30316 -0.30127 0.46781 -0.33438 -0.31967 0.08621 0.03433 -0.11242 0.18802 -0.24586 -0.10662 -0.31698 -0.27254 0.22678 0.42116 0.35206 0.25123 0.58968 0.15909 0.22424 0.40843 0.36733 0.10243 0.53367 0.3639 0.1599 0.67455 0.16555 0.26035 0.54809 0.19156 0.17425 0.52121 0.30454 0.27622 0.45902 0.26476 0.30563 0.41782 0.27655 0.09411 0.65047 0.25542 0.25619 0.40193 0.34188 0.27905 0.3928 0.32815
rs10927624 1 15197118 A T 0.2716798956 0.92512 1.76517 2.47135 -0.45841 0.6189 -0.50883 -0.47542 -0.07954 -0.24509 -0.45239 -0.02924 0.08384 -0.44698 -0.37261 0.73438 0.14508 0.42282 0.4321 0.13993 0.62226 0.23781 0.11096 0.45562 0.43342 0.04596 0.59963 0.35441 0.07411 0.67524 0.25065 0.1499 0.49175 0.35835 0.1082 0.48968 0.40212 0.15188 0.45942 0.3887 0.04781 0.58619 0.366 0.00929999999999997 0.812 0.1787 0.1421 0.46805 0.38985 0.07406 0.80604 0.1199
rs10927625 1 15197120 T A 0.2718715405 0.92404 1.76948 2.47345 -0.46241 0.62613 -0.5086 -0.47537 -0.08003 -0.23787 -0.45795 -0.03654 0.09058 -0.44844 -0.36941 0.73789 0.14262 0.42194 0.43544 0.13906 0.62021 0.24073 0.10926 0.45423 0.43651 0.0457 0.60115 0.35315 0.0753900000000001 0.66835 0.25626 0.14896 0.49022 0.36082 0.10712 0.48593 0.40695 0.15099 0.45684 0.39217 0.0462899999999999 0.58551 0.3682 0.00907999999999998 0.81206 0.17886 0.14016 0.46751 0.39233 0.07444 0.80495 0.12061
rs6665119 1 15197880 G A 0.2901281984 0.876 1.59056 2.17068 -0.44203 0.4141 -0.50601 -0.45148 -0.24844 -0.37878 -0.43413 -0.28507 -0.12683 -0.4678 -0.29323 1.06988 0.13031 0.38769 0.482 0.11063 0.63449 0.25488 0.10284 0.41624 0.48092 0.05814 0.55849 0.38337 0.09144 0.58466 0.3239 0.12282 0.44176 0.43542 0.09609 0.46304 0.44087 0.11757 0.39298 0.48945 0.06062 0.49712 0.44226 0.0140400000000001 0.77132 0.21464 0.15044 0.44747 0.40209 0.05075 0.87034 0.07891
rs10449296 1 15199029 T A 0.2669422977 0.81522 1.29302 1.8575 -0.46332 0.50464 -0.48674 -0.46051 -0.0998 -0.24281 -0.44766 -0.36732 -0.09148 -0.47585 -0.27965 1.05944 0.15791 0.38884 0.45325 0.15764 0.59795 0.24441 0.14103 0.40221 0.45676 0.06359 0.52948 0.40693 0.08455 0.66499 0.25046 0.17621 0.45862 0.36517 0.0983499999999999 0.49434 0.40731 0.10969 0.4219 0.46841 0.08178 0.53188 0.38634 0.02866 0.7023 0.26904 0.18403 0.45303 0.36294 0.05097 0.86148 0.08755
rs7536059 1 15300122 A G 0.108032115 0.19066 0.03315 0.04422 1.30444 0.2224 0.59087 0.81024 1.55986 1.499 0.5763 -0.18552 -0.18336 -0.19865 -0.17888 -0.19686 0.37232 0.40656 0.22112 0.4888 0.25377 0.25743 0.49843 0.25573 0.24584 0.50256 0.25469 0.24275 0.43334 0.33601 0.23065 0.4249 0.3448 0.2303 0.50094 0.25325 0.24581 0.42395 0.25675 0.3193 0.45942 0.23151 0.30907 0.45957 0.23142 0.30901 0.45181 0.24875 0.29944 0.44135 0.24789 0.31076
1-15674404 1 15674404 T A 0.038032115 0.35791 0.6344 1.23626 0.60451 -0.12636 0.42017 1.38133 0.3064 0.31776 1.45444 1.07666 -0.17373 -0.05488 0.04586 -0.06437 0.34135 0.47485 0.1838 0.38132 0.36045 0.25823 0.367 0.44184 0.19116 0.13038 0.77307 0.09655 0.35249 0.43932 0.20819 0.39137 0.40622 0.20241 0.25064 0.61306 0.1363 0.25264 0.61183 0.13553 0.35474 0.38226 0.263 0.36987 0.38398 0.24615 0.29995 0.46617 0.23388 0.37319 0.37779 0.24902
1-15674406 1 15674406 C G 0.03800235 0.35745 0.60447 1.19295 0.59839 -0.12747 0.40441 1.35167 0.29892 0.30057 1.43133 1.08614 -0.17315 -0.05914 0.03214 -0.07804 0.33719 0.46957 0.19324 0.37629 0.35691 0.2668 0.36121 0.43691 0.20188 0.13406 0.76276 0.10318 0.35176 0.43061 0.21763 0.38645 0.40054 0.21301 0.25043 0.6057 0.14387 0.24846 0.60918 0.14236 0.35057 0.37902 0.27041 0.36618 0.37875 0.25507 0.30034 0.45582 0.24384 0.36944 0.37063 0.25993
1-15727520 1 15727520 C A 0.096074674 0.50251 -0.12976 -0.15221 1.53823 0.03655 0.27724 0.25245 0.85532 0.80202 1.35888 0.18813 -0.29698 -0.26692 -0.24789 -0.20805 0.34708 0.41196 0.24096 0.45968 0.25324 0.28708 0.4799 0.23732 0.28278 0.47259 0.24597 0.28144 0.46177 0.27594 0.26229 0.47214 0.26395 0.26391 0.39346 0.36234 0.2442 0.47464 0.24626 0.2791 0.44609 0.2242 0.32971 0.43717 0.24398 0.31885 0.4463 0.23642 0.31728 0.45526 0.2277 0.31704
1-16189968 1 16189968 A C 0.021788251 0.34481 0.27444 0.34226 -0.02383 0.00711 -0.11154 -0.12856 -0.11857 0.0265 1.32394 0.12075 -0.11557 -0.1099 -0.11618 -0.01364 0.22365 0.31618 0.46017 0.2782 0.28086 0.44094 0.23517 0.31508 0.44975 0.23699 0.31456 0.44845 0.27259 0.26906 0.45835 0.27788 0.28335 0.43877 0.08045 0.74503 0.17452 0.31239 0.32354 0.36407 0.23065 0.28235 0.487 0.25953 0.26393 0.47654 0.26597 0.26175 0.47228 0.26709 0.29758 0.43533
rs1832151 1 16257718 A C 0.136890339 0.64674 -0.26784 -0.64299 0.24914 -0.35916 1.09948 1.65426 1.06603 0.02873 -0.15866 -0.282 -0.35611 -0.36888 -0.35416 -0.21321 0.49995 0.18729 0.31276 0.46948 0.16702 0.3635 0.47855 0.25202 0.26943 0.28607 0.47711 0.23682 0.46386 0.27367 0.26247 0.49985 0.18031 0.31984 0.48375 0.17424 0.34201 0.47744 0.16575 0.35681 0.46863 0.16839 0.36298 0.46822 0.16612 0.36566 0.46671 0.16899 0.3643 0.46039 0.19724 0.34237
rs9442200 1 16270962 C T 0.362311488 + 0.58264 0.0786 -0.49418 -0.32538 0.62802 1.39253 -0.22216 -0.49249 -0.51527 -0.51936 -0.51753 -0.51146 -0.51796 -0.51174 0.17879 0.20841 0.6128 0.38434 0.26942 0.34624 0.51597 0.24295 0.24108 0.02333 0.93822 0.03845 0.28218 0.21828 0.49954 0.32583 0.16571 0.50846 0.3001 0.14352 0.55638 0.32068 0.13641 0.54291 0.32204 0.14101 0.53695 0.32993 0.13629 0.53378 0.32242 0.13488 0.5427 0.32242 0.13607 0.54151
rs28533461 1 16286878 T C 0.357783812 0.83206 0.19338 -0.16886 -0.207 -0.42051 1.16128 1.51108 -0.1532 -0.32683 -0.19007 -0.42557 -0.50575 -0.51081 -0.45726 -0.45845 0.32013 0.18951 0.49036 0.4351 0.23839 0.32651 0.53405 0.31374 0.15221 0.09618 0.81006 0.09376 0.21001 0.25893 0.53106 0.35999 0.17901 0.461 0.34536 0.19549 0.45915 0.36985 0.14961 0.48054 0.36187 0.15309 0.48504 0.37068 0.1489 0.48042 0.376 0.15045 0.47355 0.37323 0.14559 0.48118
rs28625013 1 16287113 G A 0.358667885 0.82628 0.16856 -0.18367 -0.18948 -0.42393 1.16893 1.52353 -0.13707 -0.31385 -0.16986 -0.41912 -0.50524 -0.50979 -0.45913 -0.45506 0.3254 0.19154 0.48306 0.4324 0.23885 0.32875 0.52854 0.31407 0.15739 0.1006 0.8014 0.098 0.21994 0.26006 0.52 0.36349 0.18126 0.45525 0.34804 0.19916 0.4528 0.37332 0.15121 0.47547 0.36445 0.15462 0.48093 0.37333 0.15008 0.47659 0.37852 0.15112 0.47036 0.37585 0.14739 0.47676
rs1746719 1 16812274 A T 0.161009399 0.092187 0.58316 0.96849 -0.12413 0.14665 1.42673 1.08288 0.63048 0.51663 -0.16771 -0.07423 0.34498 0.19109 -0.08309 -0.09238 0.40647 0.34575 0.24778 0.41948 0.34376 0.23676 0.13422 0.77137 0.09441 0.44481 0.43414 0.12105 0.40599 0.414 0.18001 0.41236 0.39796 0.18968 0.26635 0.44297 0.29068 0.40661 0.33142 0.26197 0.29552 0.47682 0.22766 0.398 0.3776 0.2244 0.4195 0.3175 0.263 0.41909 0.31214 0.26877
rs12138522 1 16812292 T C 0.1486921671 0.10668 0.83671 1.33992 -0.16813 0.19508 1.01945 0.69181 0.82156 0.47409 -0.16606 -0.10715 0.47754 0.87578 0.15797 -0.02566 0.41922 0.38086 0.19992 0.46297 0.38632 0.15071 0.17637 0.74079 0.08284 0.45841 0.44047 0.10112 0.47302 0.42361 0.10337 0.39729 0.47923 0.12348 0.13672 0.61271 0.25057 0.41002 0.38688 0.2031 0.361 0.50431 0.13469 0.24127 0.65307 0.10566 0.44681 0.39892 0.15427 0.46493 0.3561 0.17897
rs2647207 1 17256349 A G 0.010509399 0.5166 -0.00365 0.0975 0.21121 0.31553 0.11245 0.01839 -0.11147 -0.02706 -0.10527 0.38395 1.42247 0.23463 -0.06292 0.01428 0.3438 0.31988 0.33632 0.35707 0.29896 0.34397 0.35149 0.29305 0.35546 0.34449 0.29449 0.36102 0.34499 0.28194 0.37307 0.34248 0.29754 0.35998 0.34588 0.27804 0.37608 0.3626 0.29926 0.33814 0.219 0.48722 0.29378 0.35626 0.30299 0.34075 0.31503 0.31383 0.37114 0.3528 0.27999 0.36721
1-17335666 1 17335666 T C 0.0070976501 0.31465 0.69324 1.3522 0.02073 -0.01278 -0.03272 -0.01406 -0.01911 -0.03461 -0.06025 -0.0409 -0.00675 0.18218 0.17914 0.94743 0.08024 0.55414 0.36562 0.13514 0.45071 0.41415 0.13777 0.43225 0.42998 0.15917 0.42561 0.41522 0.13165 0.47893 0.38942 0.05846 0.64895 0.29259 0.14831 0.43075 0.42094 0.07019 0.57267 0.35714 0.15472 0.43442 0.41086 0.16927 0.45813 0.3726 0.14077 0.47874 0.38049 0.09932 0.7249 0.17578
rs3003419 1 17446575 A G 0.108409399 0.99017 0.39797 0.6838 0.47385 -0.30439 1.2834 1.66038 1.4899 -0.04908 0.18123 0.1055 -0.39429 -0.32493 -0.4016 -0.34107 0.48117 0.30859 0.21024 0.1812 0.51426 0.30454 0.50031 0.32851 0.17118 0.45907 0.38646 0.15447 0.18616 0.68197 0.13187 0.48193 0.29739 0.22068 0.42456 0.33601 0.23943 0.47495 0.28515 0.2399 0.43064 0.26658 0.30278 0.38836 0.3108 0.30084 0.4187 0.27617 0.30513 0.35453 0.32703 0.31844
rs3003421 1 17446986 C G 0.108850392 0.98475 0.4232 0.71405 0.49557 -0.30062 1.30772 1.69109 1.5141 -0.0461 0.18878 0.11655 -0.39279 -0.33126 -0.40269 -0.34604 0.48552 0.31067 0.20381 0.17928 0.51719 0.30353 0.50493 0.32985 0.16522 0.46309 0.38817 0.14874 0.18425 0.6889 0.12685 0.48627 0.29868 0.21505 0.42739 0.3391 0.23351 0.47895 0.28714 0.23391 0.43293 0.2679 0.29917 0.39186 0.31055 0.29759 0.42133 0.27785 0.30082 0.35679 0.32751 0.3157
rs2977226 1 17447416 C T 0.108469974 0.98002 0.38814 0.67385 0.46003 -0.29983 1.2717 1.63735 1.46806 -0.05799 0.16974 0.11036 -0.39145 -0.32311 -0.39962 -0.33914 0.47579 0.30903 0.21518 0.18054 0.51574 0.30372 0.49613 0.32877 0.1751 0.45656 0.38513 0.15831 0.18501 0.68012 0.13487 0.47718 0.29742 0.2254 0.42085 0.33483 0.24432 0.4706 0.28603 0.24337 0.42857 0.26672 0.30471 0.38481 0.31153 0.30366 0.41549 0.2763 0.30821 0.35217 0.32707 0.32076
rs3003423 1 17452009 A G 0.052996084 + -0.0377 0.03656 0.45413 -0.29239 1.10874 1.7645 1.0237 0.01148 0.15546 0.04822 -0.29691 -0.29265 -0.18551 -0.30919 0.45295 0.25792 0.28913 0.37875 0.27646 0.34479 0.44713 0.29612 0.25675 0.26611 0.50879 0.2251 0.41092 0.34469 0.24439 0.45045 0.2469 0.30265 0.42936 0.26967 0.30097 0.43804 0.24972 0.31224 0.42423 0.2279 0.34787 0.42664 0.22741 0.34595 0.40157 0.27713 0.3213 0.38356 0.27419 0.34225
rs2977266 1 17461780 G A 0.053805222 0.96851 -0.08378 -0.09144 0.34951 -0.30899 0.94128 1.73389 1.04043 0.06739 0.12886 -0.05358 -0.30937 -0.3101 -0.27199 -0.28285 0.4514 0.24013 0.30847 0.38852 0.25099 0.36049 0.44756 0.27673 0.27571 0.24565 0.52205 0.2323 0.4148 0.32635 0.25885 0.44962 0.23349 0.31689 0.43234 0.24647 0.32119 0.43642 0.22785 0.33573 0.42115 0.21481 0.36404 0.42283 0.21379 0.36338 0.40725 0.24344 0.34931 0.37641 0.27141 0.35218
rs3003429 1 17464266 C T 0.053689817 0.96511 -0.11346 -0.13153 0.31133 -0.30942 0.86764 1.66781 0.99735 0.07146 0.12605 -0.06155 -0.3098 -0.30968 -0.2826 -0.27658 0.43455 0.23974 0.32571 0.37763 0.25072 0.37165 0.43252 0.27366 0.29382 0.24199 0.51161 0.2464 0.40302 0.32114 0.27584 0.43503 0.23258 0.33239 0.41817 0.245 0.33683 0.42133 0.22809 0.35058 0.4078 0.21497 0.37723 0.40967 0.21361 0.37672 0.39583 0.23998 0.36419 0.36671 0.26957 0.36372
1-17468191 1 17468191 A T 0.054332898 0.92378 -0.16371 -0.19437 0.26701 -0.3051 0.80772 1.51983 0.92338 0.06132 0.10211 -0.06885 -0.30635 -0.30592 -0.28777 -0.26675 0.40516 0.24138 0.35346 0.35016 0.26037 0.38947 0.40465 0.271 0.32435 0.25327 0.46612 0.28061 0.37386 0.31948 0.30666 0.40788 0.23353 0.35859 0.39225 0.24423 0.36352 0.39512 0.229 0.37588 0.3845 0.21594 0.39956 0.38616 0.21444 0.3994 0.37362 0.2375 0.38888 0.34571 0.27153 0.38276
1-17477024 1 17477024 T C 0.137381984 0.73266 -0.22075 -0.40201 0.10466 0.58412 -0.23051 -0.28741 -0.38484 -0.25785 -0.36846 0.56404 0.95443 1.05022 1.41191 1.15705 0.51273 0.22395 0.26332 0.50076 0.25437 0.24487 0.51445 0.19248 0.29307 0.50976 0.19349 0.29675 0.50417 0.19187 0.30396 0.50735 0.20571 0.28694 0.47464 0.21349 0.31187 0.44965 0.30385 0.2465 0.50582 0.25231 0.24187 0.48459 0.28332 0.23209 0.39693 0.38273 0.22034 0.45705 0.31766 0.22529
1-17487077 1 17487077 G C 0.11402846 0.57188 -0.29361 -0.59139 -0.18996 0.08912 -0.24543 -0.2767 -0.33195 -0.23704 -0.33105 -0.11926 0.4565 1.07614 1.53774 0.61653 0.42317 0.20052 0.37631 0.44416 0.19084 0.365 0.42859 0.18129 0.39012 0.42703 0.182 0.39097 0.4254 0.18089 0.39371 0.43271 0.18615 0.38114 0.41205 0.19537 0.39258 0.42232 0.19623 0.38145 0.4454 0.21107 0.34353 0.41021 0.28595 0.30384 0.26359 0.45959 0.27682 0.44914 0.22361 0.32725
1-17487078 1 17487078 G C 0.114434726 0.5705 -0.29701 -0.59806 -0.19195 0.08939 -0.24646 -0.27982 -0.33209 -0.23471 -0.3311 -0.1177 0.45174 1.06548 1.53216 0.60676 0.42195 0.1999 0.37815 0.44263 0.19064 0.36673 0.42714 0.18124 0.39162 0.42572 0.18153 0.39275 0.42409 0.18074 0.39517 0.43141 0.18606 0.38253 0.41098 0.19499 0.39403 0.4208 0.19636 0.38284 0.44401 0.21038 0.34561 0.41 0.28431 0.30569 0.26207 0.46009 0.27784 0.44786 0.22278 0.32936
1-17487079 1 17487079 A C 0.114314883 0.57066 -0.29907 -0.60016 -0.19463 0.08354 -0.24849 -0.2808 -0.33206 -0.23843 -0.33097 -0.12485 0.4456 1.06217 1.52352 0.61003 0.41904 0.20073 0.38023 0.44016 0.19054 0.3693 0.42488 0.18106 0.39406 0.42351 0.18134 0.39515 0.42181 0.18071 0.39748 0.42886 0.18591 0.38523 0.40892 0.19494 0.39614 0.41868 0.19583 0.38549 0.44153 0.2106 0.34787 0.40755 0.28444 0.30801 0.26269 0.45678 0.28053 0.44526 0.22346 0.33128
rs7542629 1 17495484 A G 0.194537859 0.99539 -0.48733 -1.12408 -0.27508 0.26115 -0.32414 -0.41345 -0.47699 -0.3297 -0.47722 -0.14028 0.53131 1.05361 1.30364 0.7564 0.45613 0.16967 0.3742 0.46883 0.17776 0.35341 0.46201 0.1471 0.39089 0.45984 0.14342 0.39674 0.45343 0.1494 0.39717 0.4657 0.15366 0.38064 0.44268 0.16153 0.39579 0.45323 0.16808 0.37869 0.47355 0.18069 0.34576 0.41694 0.26929 0.31377 0.34099 0.35726 0.30175 0.45833 0.21572 0.32595
rs2501799 1 17507659 A G 0.030189817 0.35601 0.21782 0.58337 1.2895 -0.13415 0.35757 1.3095 0.84028 0.57626 0.02885 -0.03216 -0.12584 -0.14963 -0.15249 0.12553 0.28919 0.44465 0.26616 0.33684 0.30882 0.35434 0.31019 0.38085 0.30896 0.24352 0.49966 0.25682 0.35114 0.3529 0.29596 0.33343 0.37632 0.29025 0.33194 0.33243 0.33563 0.3407 0.31219 0.34711 0.3339 0.30924 0.35686 0.32277 0.31411 0.36312 0.23475 0.40835 0.3569 0.22701 0.49733 0.27566
1-17517772 1 17517772 T C 0.0749577023 0.1541 1.25332 1.56024 -0.05908 0.37393 0.0199 -0.12993 -0.15236 -0.13608 -0.09247 -0.1558 0.03613 -0.12726 0.24749 -0.04708 0.13608 0.32691 0.53701 0.04627 0.64005 0.31368 0.12829 0.36611 0.5056 0.09318 0.31442 0.5924 0.10522 0.29724 0.59754 0.14149 0.33675 0.52176 0.03283 0.52704 0.44013 0.01913 0.5075 0.47337 0.04826 0.40519 0.54655 0.0146 0.49918 0.48622 0.0158200000000001 0.6718 0.31238 0.05117 0.33391 0.61492
1-17590285 1 17590285 A C 0.095418016 0.68933 -0.23263 -0.40463 -0.16963 0.20515 -0.32025 -0.33739 -0.24205 -0.15352 -0.2129 -0.07767 1.42951 0.87878 -0.15796 -0.23651 0.39535 0.23398 0.37067 0.39853 0.21912 0.38235 0.38519 0.19801 0.4168 0.38438 0.19891 0.41671 0.37019 0.23416 0.39565 0.39026 0.20837 0.40137 0.39105 0.21413 0.39482 0.39417 0.21223 0.3936 0.27673 0.43474 0.28853 0.32018 0.39151 0.28831 0.33545 0.25717 0.40738 0.3816 0.20435 0.41405
rs35016926 1 17647066 A C 0.234706266 0.94792 -0.12231 -0.32218 -0.48948 0.18569 -0.49414 -0.49507 -0.16461 0.11859 0.06663 -0.49544 1.31144 1.28963 -0.17908 -0.46042 0.43614 0.19457 0.36929 0.45543 0.21307 0.3315 0.43743 0.18145 0.38112 0.41379 0.20893 0.37728 0.42601 0.25068 0.32331 0.47534 0.20236 0.3223 0.47992 0.20339 0.31669 0.39393 0.2037 0.40237 0.32847 0.49432 0.17721 0.29742 0.5296 0.17298 0.40014 0.23958 0.36028 0.40115 0.20938 0.38947
1-18206479 1 18206479 A G 0.111104961 0.3681 0.77351 1.10895 -0.08565 0.81381 -0.08507 0.26732 0.05108 0.23067 -0.27544 1.67742 0.59543 -0.21547 -0.25802 -0.25163 0.30256 0.54127 0.15617 0.42998 0.46096 0.10906 0.44409 0.34724 0.20867 0.17753 0.62872 0.19375 0.43028 0.36262 0.2071 0.42335 0.38986 0.18679 0.41568 0.33953 0.24479 0.25577 0.67689 0.06734 0.51299 0.37438 0.11263 0.43797 0.31222 0.24981 0.45001 0.29484 0.25515 0.43665 0.30445 0.2589
rs12058837 1 18215693 T G 0.152448825 0.98476 0.4853 0.9736 -0.24868 1.01625 -0.13115 0.05642 -0.26109 0.16383 -0.30883 0.85123 1.34744 -0.12625 -0.05619 -0.11439 0.29793 0.47081 0.23126 0.29472 0.51198 0.1933 0.30493 0.46761 0.22746 0.21115 0.57977 0.20908 0.23803 0.44153 0.32044 0.37991 0.36555 0.25454 0.32131 0.35918 0.31951 0.33016 0.50009 0.16975 0.36797 0.4623 0.16973 0.33667 0.36533 0.298 0.36631 0.3461 0.28759 0.39317 0.31812 0.28871
rs10887979 1 18217145 C T 0.2096409922 0.9816 0.70032 1.47207 -0.36444 1.33674 -0.08116 -0.08173 -0.24985 0.19706 -0.09784 0.27369 1.87106 0.0603 0.40317 -0.03549 0.31527 0.4593 0.22543 0.22646 0.62091 0.15263 0.15972 0.60109 0.23919 0.29526 0.47724 0.2275 0.2208 0.46723 0.31197 0.34961 0.41385 0.23654 0.31092 0.42732 0.26176 0.37601 0.44282 0.18117 0.21146 0.65529 0.13325 0.22474 0.51081 0.26445 0.2391 0.5357 0.2252 0.32895 0.39712 0.27393
rs7553424 1 18232488 C T 0.2109660574 + 0.67156 1.48909 -0.41071 1.28785 -0.01246 0.03841 -0.15092 0.26954 -0.03812 0.08634 1.65963 0.00049 0.41636 -0.08131 0.25219 0.48124 0.26657 0.20807 0.60571 0.18622 0.16717 0.59363 0.2392 0.25376 0.51329 0.23295 0.23142 0.45716 0.31142 0.31474 0.42177 0.26349 0.26594 0.45341 0.28065 0.33734 0.43205 0.23061 0.20645 0.62287 0.17068 0.17314 0.5454 0.28146 0.18278 0.5839 0.23332 0.27482 0.41592 0.30926
rs7530554 1 18232657 G C 0.2176532637 0.97743 0.58779 1.36393 -0.39581 1.524 -0.1668 -0.0289 -0.16471 0.3621 -0.00268 0.16304 1.788 0.01288 0.41971 -0.00343 0.27765 0.47678 0.24557 0.23302 0.61144 0.15554 0.22835 0.50158 0.27007 0.25437 0.49611 0.24952 0.269 0.43418 0.29682 0.35182 0.41305 0.23513 0.2919 0.4482 0.2599 0.37265 0.42328 0.20407 0.23953 0.60919 0.15128 0.20745 0.52875 0.2638 0.22344 0.54923 0.22733 0.32034 0.39796 0.2817
rs1934034 1 18236444 T A 0.308541253 0.90465 0.31244 0.77857 0.0134 0.76382 -0.44964 -0.4782 -0.51092 -0.3151 -0.47246 0.2721 1.60965 -0.02974 0.41686 0.03378 0.32085 0.4059 0.27325 0.25342 0.49628 0.2503 0.1746 0.44801 0.37739 0.29171 0.33543 0.37286 0.20027 0.38302 0.41671 0.32076 0.31389 0.36535 0.31048 0.29 0.39952 0.3554 0.3469 0.2977 0.17279 0.6092 0.21801 0.21188 0.44306 0.34506 0.2319 0.44519 0.32291 0.31566 0.31298 0.37136
rs7535081 1 18242232 T G 0.2321227154 0.98584 0.68477 1.49125 -0.47558 1.25791 0.00616 0.18502 -0.10776 0.52433 0.18297 -0.08913 1.78462 -0.04072 0.35214 0.09739 0.28656 0.44271 0.27073 0.29118 0.52853 0.18029 0.22268 0.55854 0.21878 0.24088 0.5605 0.19862 0.23918 0.47786 0.28296 0.35965 0.4213 0.21905 0.30884 0.46536 0.2258 0.35638 0.40892 0.2347 0.16401 0.68814 0.14785 0.17755 0.56964 0.25281 0.21112 0.54955 0.23933 0.34 0.3983 0.2617
rs7523606 1 18242602 C T 0.2334420366 0.97069 0.69962 1.41018 -0.39869 0.80824 -0.14341 -0.04164 -0.33974 0.15153 -0.08518 -0.05658 1.41132 -0.22267 0.1987 0.03438 0.21027 0.45446 0.33527 0.22457 0.48166 0.29377 0.16893 0.54338 0.28769 0.17964 0.54626 0.2741 0.13764 0.46852 0.39384 0.26297 0.39532 0.34171 0.23569 0.41672 0.34759 0.2658 0.39817 0.33603 0.13041 0.62551 0.24408 0.0921999999999999 0.58857 0.31923 0.1288 0.51496 0.35624 0.24562 0.37468 0.3797
rs4920415 1 18247312 T C 0.2394255875 + 0.59425 1.32141 -0.42279 1.00345 -0.18911 -0.07399 -0.32261 0.29097 0.00906 -0.10965 1.60104 -0.13313 0.26535 0.069 0.23103 0.45275 0.31622 0.25809 0.48771 0.2542 0.18823 0.51125 0.30052 0.20839 0.50843 0.28318 0.17025 0.45988 0.36987 0.29269 0.40759 0.29972 0.26688 0.42385 0.30927 0.28905 0.39234 0.31861 0.15008 0.63852 0.2114 0.13106 0.56049 0.30845 0.16917 0.50438 0.32645 0.27835 0.37265 0.349
1-18248760 1 18248760 A G 0.016969713 0.23704 0.29121 0.74081 -0.00878 1.30833 -0.07765 -0.00736 -0.03955 0.25695 -0.03147 0.08874 1.17145 0.47701 0.50788 0.53269 0.32729 0.40828 0.26443 0.20865 0.59146 0.19989 0.33863 0.37097 0.2904 0.24772 0.47673 0.27555 0.271 0.43231 0.29669 0.364 0.394 0.242 0.36155 0.35442 0.28403 0.37097 0.36808 0.26095 0.34383 0.4378 0.21837 0.37311 0.38427 0.24262 0.35471 0.40525 0.24004 0.36704 0.39533 0.23763
1-18263058 1 18263058 G A 0.056248564 0.93797 -0.20739 -0.29085 0.27158 0.34378 0.07587 0.89663 1.35166 1.31666 0.94033 -0.3156 0.03825 -0.12009 -0.22211 -0.27734 0.45272 0.23137 0.31591 0.45589 0.2232 0.32091 0.43365 0.24494 0.32141 0.3962 0.31838 0.28542 0.3695 0.345 0.2855 0.41577 0.28406 0.30017 0.38853 0.33035 0.28112 0.42101 0.21543 0.36356 0.4431 0.22143 0.33547 0.44473 0.20735 0.34792 0.43648 0.20746 0.35606 0.43853 0.20125 0.36022
rs60113905 1 18446335 A G 0.0835953 0.33147 0.03768 0.10986 -0.23043 1.47793 -0.06891 -0.20147 -0.17341 0.60103 0.83981 -0.23187 1.14125 0.5848 0.11996 0.04954 0.35956 0.31059 0.32985 0.40253 0.37395 0.22352 0.43983 0.27596 0.28421 0.42865 0.26385 0.3075 0.4526 0.26112 0.28628 0.41787 0.3511 0.23103 0.34533 0.44215 0.21252 0.40582 0.27235 0.32183 0.45089 0.31928 0.22983 0.48607 0.26714 0.24679 0.4811 0.24728 0.27162 0.47579 0.24652 0.27769
rs2078344 1 18519640 A G 0.4138733681 0.66213 0.93857 1.55164 -0.32013 -0.11689 0.27193 0.5821 -0.27359 0.16595 -0.37934 -0.40783 0.02909 0.32631 -0.4684 -0.30309 0.19146 0.38609 0.42245 0.18049 0.42199 0.39752 0.19025 0.51005 0.2997 0.07299 0.66618 0.26083 0.03467 0.63638 0.32895 0.12115 0.50508 0.37377 0.08591 0.46934 0.44475 0.12852 0.46024 0.41124 0.17176 0.51317 0.31507 0.13139 0.63176 0.23685 0.18386 0.40811 0.40803 0.10393 0.56464 0.33143
rs6683529 1 18527171 A G 0.423010705 0.75725 1.00784 1.61059 -0.3789 -0.10269 0.25711 0.65053 -0.28257 0.1065 -0.41349 -0.44917 0.01415 0.32931 -0.50399 -0.31971 0.20209 0.38821 0.4097 0.17912 0.43949 0.38139 0.2276 0.51834 0.25406 0.06048 0.73683 0.20269 0.03739 0.60572 0.35689 0.14478 0.49359 0.36163 0.10302 0.46231 0.43467 0.15081 0.45254 0.39665 0.20487 0.49986 0.29527 0.10577 0.68898 0.20525 0.16685 0.43109 0.40206 0.12647 0.55547 0.31806
rs4920478 1 18527926 A G 0.4230394256 0.75765 1.02795 1.63847 -0.38143 -0.10334 0.2606 0.64616 -0.27929 0.10168 -0.41276 -0.45557 0.02249 0.34692 -0.5052 -0.29776 0.20606 0.39254 0.4014 0.18341 0.44473 0.37186 0.22957 0.52397 0.24646 0.0636500000000001 0.73981 0.19654 0.04073 0.60448 0.35479 0.1508 0.49601 0.35319 0.10832 0.46389 0.42779 0.15816 0.44967 0.39217 0.21348 0.50467 0.28185 0.09742 0.70984 0.19274 0.16628 0.44037 0.39335 0.12611 0.57562 0.29827
rs4920312 1 18527977 A G 0.4215031332 0.75033 1.01547 1.61822 -0.37546 -0.10453 0.25576 0.66799 -0.27488 0.11233 -0.41186 -0.45225 0.01633 0.32514 -0.5035 -0.30823 0.20452 0.38903 0.40645 0.18254 0.43916 0.3783 0.23403 0.51561 0.25036 0.0592200000000001 0.74454 0.19624 0.03871 0.60342 0.35787 0.14782 0.49492 0.35726 0.10601 0.46257 0.43142 0.15565 0.44804 0.39631 0.20912 0.50051 0.29037 0.10252 0.6955 0.20198 0.16611 0.43506 0.39883 0.12837 0.56076 0.31087
rs4920479 1 18528810 T G 0.4209579634 0.74765 1.01427 1.60831 -0.3757 -0.11388 0.25401 0.65945 -0.28399 0.09795 -0.41207 -0.44921 0.01091 0.30378 -0.50349 -0.307 0.2029 0.38606 0.41104 0.17967 0.43493 0.3854 0.23244 0.51413 0.25343 0.05803 0.74174 0.20023 0.0367499999999999 0.60384 0.35941 0.14653 0.48888 0.36459 0.10467 0.45902 0.43631 0.15321 0.44699 0.3998 0.20462 0.49928 0.2961 0.10587 0.68442 0.20971 0.16562 0.43163 0.40275 0.12854 0.55516 0.3163
rs61760793 1 18531772 T G 0.4212219321 0.73763 1.06344 1.68026 -0.38457 -0.09194 0.26391 0.66875 -0.27566 0.10592 -0.41081 -0.45096 0.04123 0.33582 -0.5006 -0.30674 0.20313 0.39509 0.40178 0.18014 0.44858 0.37128 0.23208 0.52781 0.24011 0.0578 0.75482 0.18738 0.0369599999999999 0.60379 0.35925 0.14671 0.5011 0.35219 0.10447 0.46757 0.42796 0.15065 0.4576 0.39175 0.20603 0.51311 0.28086 0.10434 0.69889 0.19677 0.16572 0.44053 0.39375 0.12546 0.56891 0.30563
rs10907313 1 18687152 C T 0.266134987 + -0.2 -0.9051 -0.35966 -0.35376 1.46187 0.65892 -0.14664 -0.49483 -0.46969 -0.22485 -0.19987 -0.38316 -0.38512 -0.45357 0.41312 0.15991 0.42697 0.44092 0.14202 0.41706 0.17076 0.68659 0.14265 0.53524 0.26728 0.19748 0.54373 0.17639 0.27988 0.39782 0.15793 0.44425 0.44674 0.14712 0.40614 0.43728 0.16384 0.39888 0.46369 0.1377 0.39861 0.45509 0.13008 0.41483 0.45699 0.13029 0.41272 0.45167 0.12897 0.41936
rs4501813 1 18689466 C G 0.1203929504 0.92057 1.38034 1.42269 -0.30362 -0.31816 0.0144 -0.32237 -0.38671 -0.20042 -0.4013 -0.39223 0.10304 -0.33625 -0.31096 -0.40454 0.29261 0.35081 0.35658 0.19457 0.2853 0.52013 0.15597 0.4598 0.38423 0.226 0.29136 0.48264 0.20841 0.30224 0.48935 0.10765 0.45923 0.43312 0.22406 0.2731 0.50284 0.11892 0.30132 0.57976 0.00839999999999996 0.93047 0.06113 0.33861 0.34443 0.31696 0.11915 0.431 0.44985 0.1766 0.27529 0.54811
1-18706977 1 18706977 T C 0.101671018 0.89086 -0.10707 -0.03275 0.06926 -0.28201 1.32767 1.00297 0.11281 -0.34074 -0.36276 -0.09466 0.09708 0.42664 0.27788 -0.36203 0.38958 0.27557 0.33485 0.40838 0.23274 0.35888 0.273 0.48532 0.24168 0.36424 0.37973 0.25603 0.42817 0.26335 0.30848 0.40069 0.2387 0.36061 0.40181 0.22907 0.36912 0.39475 0.25621 0.34904 0.41193 0.25814 0.32993 0.34887 0.35986 0.29127 0.35802 0.34393 0.29805 0.32337 0.30829 0.36834
1-18707338 1 18707338 T G 0.102291645 0.87908 -0.11975 -0.06603 0.0891 -0.29046 1.36155 1.02383 0.12216 -0.33501 -0.35989 -0.08715 0.08888 0.38641 0.25474 -0.35981 0.39739 0.26786 0.33475 0.41106 0.22882 0.36012 0.27072 0.4909 0.23838 0.36916 0.37633 0.25451 0.43203 0.25966 0.30831 0.40549 0.23437 0.36014 0.40631 0.2247 0.36899 0.39995 0.25171 0.34834 0.4145 0.25356 0.33194 0.35682 0.34506 0.29812 0.36448 0.33218 0.30334 0.33349 0.29858 0.36793
rs2816036 1 18746202 A C 0.1780010444 0.95874 1.47892 1.41342 -0.40538 -0.02397 -0.26624 -0.04362 -0.09936 -0.07063 -0.35658 -0.38024 -0.34512 -0.02667 -0.43481 -0.16627 0.07817 0.21265 0.70918 0.05849 0.26554 0.67597 0.15483 0.17947 0.6657 0.12961 0.22407 0.64632 0.16383 0.1798 0.65637 0.15811 0.19355 0.64834 0.07093 0.20275 0.72632 0.16489 0.20262 0.63249 0.16746 0.75749 0.07505 0.05386 0.89861 0.04753 0.03904 0.23203 0.72893 0.23458 0.24082 0.5246
rs2745327 1 18748995 A G 0.1770234987 + 1.67271 1.57788 -0.42813 -0.02572 -0.29468 -0.08294 -0.12753 -0.09816 -0.37091 -0.37018 -0.35339 -0.03094 -0.42702 -0.11178 0.07038 0.2069 0.72272 0.05589 0.2548 0.68931 0.15157 0.17289 0.67554 0.12603 0.21674 0.65723 0.15996 0.17338 0.66666 0.15521 0.18691 0.65788 0.06401 0.19622 0.73977 0.16376 0.19845 0.63779 0.16494 0.76844 0.06662 0.04454 0.91387 0.04159 0.03229 0.22636 0.74135 0.24514 0.24616 0.5087
rs2745326 1 18751265 C T 0.1781013055 0.98727 1.65734 1.60935 -0.40932 -0.00108 -0.2463 -0.01797 -0.06169 -0.05356 -0.36181 -0.37598 -0.34512 -0.01791 -0.43808 -0.15355 0.06892 0.21326 0.71782 0.0526099999999999 0.26778 0.67961 0.14972 0.18065 0.66963 0.12547 0.22395 0.65058 0.15941 0.18006 0.66053 0.1549 0.19372 0.65138 0.06346 0.20213 0.73441 0.15999 0.20355 0.63646 0.14863 0.7842 0.06717 0.0515100000000001 0.90699 0.0415 0.0364400000000001 0.23065 0.73291 0.23534 0.24503 0.51963
rs957463 1 18753162 T A 0.1788198433 0.98247 1.70227 1.63969 -0.40487 -0.01257 -0.23867 -0.01319 -0.0512 -0.05005 -0.36342 -0.37778 -0.3335 0.00854 -0.44373 -0.1659 0.06567 0.20892 0.72541 0.05254 0.25923 0.68823 0.14774 0.17742 0.67484 0.12521 0.2178 0.65699 0.1574 0.17661 0.66599 0.15113 0.18987 0.659 0.06134 0.19771 0.74095 0.15802 0.19934 0.64264 0.14375 0.79389 0.06236 0.05164 0.91064 0.03772 0.0367800000000001 0.22543 0.73779 0.23476 0.24163 0.52361
rs2745324 1 18753495 T C 0.179181201 0.98096 1.70035 1.63726 -0.40575 -0.0042 -0.24352 -0.01701 -0.05123 -0.04599 -0.36369 -0.37541 -0.3359 6e-05 -0.44225 -0.16825 0.06538 0.2088 0.72582 0.05181 0.26023 0.68796 0.14741 0.17692 0.67567 0.12457 0.21751 0.65792 0.15686 0.17648 0.66666 0.15062 0.18996 0.65942 0.06105 0.19748 0.74147 0.15707 0.19964 0.64329 0.1406 0.79684 0.06256 0.05303 0.90866 0.03831 0.0366 0.22501 0.73839 0.23177 0.23928 0.52895
rs2745322 1 18758323 C A 0.1849305483 0.95275 1.60224 1.55853 -0.35974 0.05143 -0.22256 0.00886 0.02464 0.02806 -0.32574 -0.41596 -0.3194 0.05121 -0.46262 -0.23843 0.06631 0.21065 0.72304 0.049 0.27842 0.67258 0.14861 0.17888 0.67251 0.13192 0.20974 0.65834 0.15826 0.17999 0.66175 0.15213 0.19481 0.65306 0.0649 0.20195 0.73315 0.1549 0.19037 0.65473 0.13287 0.80154 0.06559 0.06369 0.89857 0.03774 0.05109 0.22811 0.7208 0.22404 0.2339 0.54206
rs6603904 1 18759645 A G 0.1884963446 0.94733 1.77647 1.79508 -0.32708 0.07517 -0.17513 0.07696 0.11425 0.06678 -0.34809 -0.41894 -0.26908 0.14398 -0.47069 -0.2629 0.06951 0.22234 0.70815 0.04049 0.30605 0.65346 0.15147 0.19013 0.6584 0.13564 0.221 0.64336 0.16252 0.19185 0.64563 0.15932 0.2059 0.63478 0.06961 0.20929 0.7211 0.15376 0.20014 0.6461 0.1046 0.83788 0.05752 0.07662 0.89171 0.03167 0.06439 0.24143 0.69418 0.23108 0.2506 0.51832
rs2816042 1 18763939 A G 0.1928258486 0.94419 1.75978 1.84041 -0.28265 0.09353 -0.12959 0.12216 0.1825 0.10833 -0.34727 -0.43398 -0.23822 0.23138 -0.46873 -0.30618 0.08171 0.23845 0.67984 0.0384200000000001 0.34145 0.62013 0.15911 0.20568 0.63521 0.14878 0.23084 0.62038 0.17438 0.20647 0.61915 0.1721 0.22092 0.60698 0.0834 0.22302 0.69358 0.16208 0.21012 0.6278 0.10311 0.83533 0.06156 0.08552 0.88317 0.03131 0.0854 0.26221 0.65239 0.23593 0.26309 0.50098
rs2816043 1 18764650 A G 0.2320130548 0.96061 1.57519 1.68038 -0.24769 0.47221 -0.18965 -0.04942 0.23125 0.35635 -0.26807 -0.49761 -0.33414 -0.2228 -0.47171 -0.25278 0.11189 0.2522 0.63591 0.02829 0.49022 0.48149 0.18139 0.21986 0.59875 0.2064 0.20924 0.58436 0.22884 0.22185 0.54931 0.22345 0.25471 0.52184 0.14241 0.24265 0.61494 0.20007 0.20469 0.59524 0.04252 0.81408 0.1434 0.20818 0.68258 0.10924 0.13068 0.26321 0.60611 0.25005 0.2491 0.50085
rs2816060 1 18776150 A T 0.1541091384 0.82821 2.01885 1.80101 -0.224 -0.0743 -0.24686 -0.07674 -0.12115 0.01062 -0.30545 -0.40844 -0.02167 0.31579 -0.41969 -0.28088 0.07711 0.19692 0.72597 0.03739 0.23603 0.72658 0.1404 0.15634 0.70326 0.12833 0.17684 0.69483 0.15668 0.16351 0.67981 0.12682 0.1733 0.69988 0.05878 0.17564 0.76558 0.12817 0.17005 0.70178 0.0593400000000001 0.91319 0.02747 0.11766 0.86139 0.02095 0.0690799999999999 0.20286 0.72806 0.21901 0.21928 0.56171
rs61760725 1 18911249 T C 0.136754569 0.19735 0.14741 0.30617 0.59722 0.30201 -0.22731 -0.08026 0.0665 1.30926 0.22247 -0.22523 -0.22327 -0.20254 -0.00942 -0.22492 0.40392 0.36913 0.22695 0.42629 0.32274 0.25097 0.32662 0.32834 0.34504 0.40113 0.28749 0.31138 0.36873 0.32598 0.30529 0.18177 0.6322 0.18603 0.42691 0.29642 0.27667 0.37999 0.27859 0.34142 0.3489 0.29777 0.35333 0.37001 0.28889 0.3411 0.30978 0.39364 0.29658 0.37468 0.2866 0.33872
rs61760726 1 18911253 T C 0.1112010444 0.15874 0.952 1.42034 0.66204 0.76654 -0.18932 0.02155 0.10058 1.77993 0.42863 -0.18935 -0.17476 -0.16631 0.20902 -0.14064 0.47953 0.43748 0.08299 0.4554 0.48045 0.06415 0.3295 0.44083 0.22967 0.42761 0.40826 0.16413 0.31875 0.49855 0.1827 0.1221 0.83062 0.04728 0.49807 0.39699 0.10494 0.4285 0.35018 0.22132 0.36143 0.40412 0.23445 0.38857 0.38792 0.22351 0.20414 0.6558 0.14006 0.42657 0.35924 0.21419
rs3819345 1 18911773 T C 0.156343864 0.27327 0.7285 0.91657 2.18387 0.10656 -0.18474 0.46455 0.5845 1.62343 1.50677 0.22174 -0.27488 -0.11948 0.47644 -0.04983 0.44493 0.5088 0.04627 0.59465 0.31865 0.0867 0.40953 0.39302 0.19745 0.57784 0.35022 0.07194 0.62425 0.30785 0.0679 0.4092 0.54285 0.04795 0.55164 0.39739 0.05097 0.56416 0.34104 0.0948 0.54929 0.28287 0.16784 0.55054 0.30823 0.14123 0.36264 0.54831 0.08905 0.58479 0.28949 0.12572
1-18915585 1 18915585 T G 0.10824047 0.21523 0.33277 0.46249 2.21556 -0.13658 0.13103 0.91763 0.60052 0.76587 1.43832 0.87506 -0.19685 -0.10413 0.2559 0.00626 0.40176 0.48495 0.11329 0.54924 0.26358 0.18718 0.53121 0.30392 0.16487 0.52324 0.35091 0.12585 0.58118 0.28001 0.13881 0.54644 0.32454 0.12902 0.46776 0.41598 0.11626 0.47867 0.40071 0.12062 0.50779 0.27287 0.21934 0.51909 0.28045 0.20046 0.4724 0.36721 0.16039 0.5499 0.26969 0.18041
rs11261052 1 18916576 C G 0.129992167 0.20801 0.89425 1.19801 2.69691 -0.09195 -0.09004 0.41066 0.7339 1.25238 1.1818 0.93323 -0.21483 -0.00062 0.45073 0.00411 0.33678 0.62532 0.0379 0.57826 0.30829 0.11345 0.42595 0.40042 0.17363 0.60712 0.32164 0.07124 0.60637 0.33422 0.05941 0.46725 0.48591 0.04684 0.60811 0.34361 0.04828 0.42316 0.52699 0.04985 0.4728 0.34257 0.18463 0.5091 0.36337 0.12753 0.4573 0.46277 0.07993 0.58667 0.2985 0.11483
1-19815870 1 19815870 G A 0.028432376 0.48249 1.26689 1.24845 -0.16757 0.69184 -0.0514 -0.14419 0.13108 0.63094 0.33312 -0.17518 1.4588 3.41948 1.03191 0.27587 0.60941 0.21695 0.17364 0.72905 0.21871 0.05224 0.51543 0.31418 0.17039 0.57191 0.25582 0.17227 0.6804 0.23082 0.08878 0.70051 0.24495 0.05454 0.71871 0.2163 0.06499 0.64609 0.19573 0.15818 0.73142 0.23779 0.03079 0.0337999999999999 0.95103 0.01517 0.67204 0.2884 0.03956 0.71506 0.21807 0.06687
rs636584 1 20324399 G C 0.491232376 0.62139 -0.0261 -0.19208 -0.11239 0.02344 1.56413 1.30757 1.67868 1.07382 -0.32198 -0.4534 -0.33085 -0.3245 -0.45507 -0.46412 0.528 0.24564 0.22636 0.54071 0.21481 0.24448 0.34497 0.51116 0.14387 0.54866 0.28251 0.16883 0.49286 0.34144 0.1657 0.50117 0.33521 0.16362 0.53497 0.18943 0.2756 0.51467 0.18875 0.29658 0.52702 0.19268 0.2803 0.53463 0.18906 0.27631 0.53356 0.17796 0.28848 0.51871 0.1992 0.28209
rs4329481 1 20530676 G A 0.254409399 0.99701 0.25592 0.24715 -0.50351 0.30923 -0.50342 -0.50652 -0.46902 0.15395 0.13594 -0.37905 0.32816 1.43023 0.32492 -0.50082 0.35345 0.20263 0.44392 0.38901 0.22899 0.382 0.36044 0.20363 0.43593 0.36346 0.19261 0.44393 0.33721 0.22454 0.43825 0.37434 0.25001 0.37565 0.3659 0.25869 0.37541 0.31433 0.24373 0.44194 0.37159 0.24287 0.38554 0.17051 0.68269 0.1468 0.39212 0.36269 0.24519 0.10494 0.45844 0.43662
rs60860959 1 20755451 T C 0.0996326371 0.84357 1.1764 1.75329 0.29614 -0.33026 0.46575 0.2407 0.40095 -0.12468 -0.21226 -0.36321 1.2273 0.69584 -0.07949 0.48033 0.23449 0.45832 0.30719 0.36977 0.33884 0.29139 0.36241 0.37605 0.26154 0.37994 0.34881 0.27125 0.37507 0.38096 0.24397 0.09144 0.55544 0.35312 0.40256 0.44337 0.15407 0.31668 0.33997 0.34335 0.0394 0.91359 0.04701 0.43703 0.45976 0.10321 0.27613 0.42219 0.30168 0.2414 0.51582 0.24278
1-20763044 1 20763044 C A 0.0343801567 0.43119 1.02599 1.4798 -0.10047 -0.10103 -0.16708 -0.1729 -0.09872 -0.17929 0.05378 -0.13952 1.08287 0.41916 -0.08784 0.3305 0.07079 0.41697 0.51224 0.22022 0.36861 0.41117 0.19229 0.33191 0.4758 0.17959 0.35213 0.46828 0.17192 0.44117 0.38691 0.05743 0.45665 0.48592 0.28508 0.50675 0.20817 0.16258 0.36509 0.47233 0.04144 0.86261 0.09595 0.23384 0.54271 0.22345 0.10545 0.44595 0.4486 0.0827 0.57953 0.33777
1-21043973 1 21043973 G A 0.03301906 0.71501 0.60813 1.13312 -0.17489 0.36351 -0.19869 -0.21901 -0.2037 -0.11587 0.24868 -0.22474 0.14009 1.07232 2.05917 0.29539 0.24488 0.40635 0.34877 0.25184 0.44483 0.30333 0.20638 0.46383 0.32979 0.25939 0.37515 0.36546 0.28853 0.33296 0.37851 0.2894 0.35274 0.35786 0.1919 0.55955 0.24855 0.2905 0.33283 0.37667 0.25351 0.40531 0.34118 0.32572 0.43736 0.23692 0.07394 0.80431 0.12175 0.24721 0.41951 0.33328
rs61617730 1 21781066 G A 0.073926893 0.85557 1.13361 1.34928 -0.32316 -0.02102 -0.33278 -0.20612 -0.18047 -0.30588 -0.31899 -0.32997 -0.33276 -0.24139 0.51853 -0.11192 0.17332 0.30938 0.5173 0.15694 0.56826 0.2748 0.1366 0.36359 0.49981 0.0195400000000001 0.74562 0.23484 0.03168 0.57883 0.38949 0.15401 0.34215 0.50384 0.15657 0.29938 0.54405 0.16873 0.28535 0.54592 0.13572 0.3184 0.54588 0.1196 0.35632 0.52408 0.04062 0.76679 0.19259 0.18334 0.35168 0.46498
1-21786441 1 21786441 T C 0.156273107 0.87837 2.55038 1.7953 -0.18554 -0.33526 -0.43384 0.07135 -0.42279 -0.39045 -0.42623 -0.09373 0.25745 0.12708 0.49557 0.07929 0.14401 0.08085 0.77514 0.16452 0.08223 0.75325 0.07628 0.1298 0.79392 0.000210000000000043 0.99062 0.00917 0.00451999999999997 0.139 0.85648 0.16704 0.08899 0.74397 0.14559 0.08177 0.77264 0.14094 0.08156 0.7775 0.14266 0.11115 0.74619 0.14071 0.08434 0.77495 0.09937 0.13132 0.76931 0.14765 0.0793 0.77305
rs55872776 1 21789889 A G 0.1451167102 0.92615 2.02523 1.32186 -0.14113 -0.4288 -0.43711 -0.10828 -0.36915 -0.4372 -0.41576 -0.26433 -0.00934 0.04019 0.5119 0.07884 0.14709 0.08822 0.76469 0.17817 0.09428 0.72755 0.08358 0.13108 0.78534 0.000659999999999994 0.98219 0.01715 0.00781999999999997 0.1469 0.84528 0.16592 0.08926 0.74482 0.15152 0.08447 0.76401 0.14802 0.0836 0.76838 0.14633 0.11142 0.74225 0.14461 0.09378 0.76161 0.09949 0.15619 0.74432 0.15493 0.08961 0.75546
1-21791050 1 21791050 C T 0.1633968668 0.93408 2.78599 1.67188 -0.37893 -0.37346 -0.42642 0.21915 -0.44231 -0.41881 -0.44903 -0.40244 -0.15223 0.01474 0.44941 0.23004 0.15138 0.06169 0.78693 0.13056 0.06387 0.80557 0.13144 0.1362 0.73236 9.9999999999989e-05 0.99228 0.00762 0.00214999999999996 0.13664 0.86121 0.16142 0.06449 0.77409 0.15119 0.06071 0.7881 0.14622 0.06004 0.79374 0.15077 0.06611 0.78312 0.14585 0.06696 0.78719 0.10557 0.11045 0.78398 0.16379 0.0748 0.76141
1-21792467 1 21792467 T A 0.1643906005 0.94043 2.72858 1.61568 -0.39783 -0.3794 -0.41774 0.2536 -0.44769 -0.41502 -0.44762 -0.41546 -0.17383 -0.01402 0.4038 0.2235 0.15643 0.06243 0.78114 0.13473 0.06496 0.80031 0.14946 0.14072 0.70982 0.000120000000000009 0.99171 0.00817 0.00212999999999997 0.1402 0.85767 0.16601 0.06573 0.76826 0.15573 0.06138 0.78289 0.15106 0.06063 0.78831 0.15495 0.0668 0.77825 0.15017 0.06747 0.78236 0.11137 0.10862 0.78001 0.1691 0.07718 0.75372
rs7515277 1 21794212 T G 0.1645031332 0.94844 2.61952 1.53786 -0.39523 -0.3893 -0.42215 0.21043 -0.44405 -0.42508 -0.45109 -0.41366 -0.18474 -0.05338 0.37374 0.20385 0.16008 0.06473 0.77519 0.136 0.06728 0.79672 0.16523 0.14478 0.68999 0.000149999999999983 0.98962 0.01023 0.00216000000000005 0.14876 0.84908 0.16753 0.06737 0.7651 0.15832 0.06342 0.77826 0.15326 0.06291 0.78383 0.15702 0.06992 0.77306 0.15157 0.07029 0.77814 0.11328 0.11331 0.77341 0.17171 0.07992 0.74837
rs7515386 1 21794323 A G 0.1642279373 + 2.59409 1.53369 -0.39083 -0.38741 -0.42013 0.20716 -0.4444 -0.42765 -0.45449 -0.41141 -0.18498 -0.0686 0.36697 0.20492 0.1624 0.06619 0.77141 0.13487 0.06901 0.79612 0.18377 0.15073 0.6655 0.000159999999999938 0.98897 0.01087 0.00212000000000001 0.15213 0.84575 0.16961 0.06867 0.76172 0.16048 0.06521 0.77431 0.15631 0.06417 0.77952 0.15943 0.07179 0.76878 0.15319 0.07224 0.77457 0.11506 0.1165 0.76844 0.17455 0.08177 0.74368
1-21797898 1 21797898 G A 0.0222425587 0.35256 1.6906 1.83016 -0.10942 0.00734 -0.08853 -0.00741 -0.02785 -0.11912 -0.1026 -0.12824 -0.12834 -0.1301 0.13907 -0.05075 0.15386 0.3394 0.50674 0.18275 0.49465 0.3226 0.21701 0.40273 0.38026 0.00844 0.72112 0.27044 0.00597999999999999 0.70789 0.28613 0.0818699999999999 0.39738 0.52075 0.138 0.31392 0.54808 0.14303 0.30399 0.55298 0.12586 0.32248 0.55166 0.04865 0.41977 0.53158 0.0287499999999999 0.76148 0.20977 0.14939 0.37403 0.47658
1-21818201 1 21818201 T C 0.0560211488 0.71363 1.6118 1.44998 -0.2763 -0.15882 -0.26641 -0.06874 -0.15946 -0.27548 -0.2799 -0.28042 -0.28199 -0.26251 0.20826 -0.20884 0.15889 0.21191 0.6292 0.20467 0.30551 0.48982 0.17474 0.28529 0.53997 0.00443000000000005 0.79784 0.19773 0.00670999999999999 0.54859 0.4447 0.13151 0.24979 0.6187 0.14018 0.20383 0.65599 0.14334 0.19956 0.6571 0.11954 0.22025 0.66021 0.07388 0.26721 0.65891 0.03676 0.69691 0.26633 0.11518 0.2378 0.64702
1-22150246 1 22150246 G T 0.0254971279 0.48871 0.92999 1.71137 0.48654 -0.07096 0.33374 0.40076 0.24741 -0.16746 0.00688 0.03823 0.91622 1.40924 0.45607 -0.03753 0.27182 0.48012 0.24806 0.23893 0.472 0.28907 0.29088 0.43871 0.27041 0.28373 0.45795 0.25832 0.12417 0.61703 0.2588 0.14388 0.58628 0.26984 0.074 0.67206 0.25394 0.22336 0.46452 0.31212 0.18895 0.65911 0.15194 0.14984 0.72857 0.12159 0.30138 0.4911 0.20752 0.26228 0.43333 0.30439
rs1474646 1 22314612 A G 0.233554308 0.96901 -0.43914 -0.94509 -0.40154 0.70503 -0.49338 -0.44792 -0.41057 0.03949 -0.13947 -0.35937 1.47368 0.32703 0.28995 -0.035 0.41306 0.18723 0.39971 0.43493 0.19947 0.3656 0.40924 0.15171 0.43905 0.40838 0.15926 0.43236 0.41725 0.15517 0.42758 0.43771 0.16995 0.39234 0.43429 0.16596 0.39975 0.40577 0.1707 0.42353 0.22868 0.47249 0.29883 0.42394 0.19122 0.38484 0.42254 0.19207 0.38539 0.4382 0.15334 0.40846
rs2807369 1 22371038 A G 0.071587728 0.9435 -0.31276 -0.61973 0.19609 0.30044 -0.23033 -0.33268 -0.34029 -0.215 -0.31037 1.32817 0.89031 -0.17334 -0.25936 -0.1911 0.42644 0.25941 0.31415 0.44827 0.2234 0.32833 0.43522 0.197 0.36778 0.41331 0.2086 0.37809 0.42549 0.19527 0.37924 0.41839 0.21654 0.36507 0.42209 0.2028 0.37511 0.29979 0.42377 0.27644 0.40233 0.30274 0.29493 0.42851 0.19915 0.37234 0.42794 0.19207 0.37999 0.43588 0.1907 0.37342
rs2744703 1 22375416 G A 0.070482768 0.93507 -0.29104 -0.593 0.20446 0.31104 -0.1976 -0.3208 -0.33775 -0.21713 -0.30947 1.38349 0.90964 -0.1862 -0.27735 -0.22254 0.43968 0.25663 0.30369 0.45893 0.2251 0.31597 0.44599 0.19909 0.35492 0.42736 0.20455 0.36809 0.43554 0.19489 0.36957 0.4287 0.2168 0.3545 0.42942 0.20297 0.36761 0.29674 0.43975 0.26351 0.4087 0.30906 0.28224 0.43617 0.19991 0.36392 0.43382 0.19354 0.37264 0.44317 0.19012 0.36671
rs2982282 1 22376859 A C 0.066189034 0.92116 -0.27033 -0.55488 0.2888 0.24153 -0.20667 -0.31189 -0.32837 -0.22508 -0.28195 1.4348 0.96391 -0.12341 -0.21563 -0.14708 0.44078 0.26622 0.293 0.46621 0.21752 0.31627 0.45071 0.1971 0.35219 0.43068 0.20518 0.36414 0.43908 0.1963 0.36462 0.42914 0.21877 0.35209 0.43706 0.20706 0.35588 0.2988 0.44331 0.25789 0.41101 0.31378 0.27521 0.44511 0.20127 0.35362 0.4446 0.19352 0.36188 0.45121 0.19357 0.35522
rs2744720 1 22402455 C T 0.245336554 0.96509 0.25947 0.0448 1.56869 -0.46995 -0.19888 -0.199 -0.17505 0.19593 1.83358 1.00489 -0.48248 -0.13777 -0.4269 -0.45574 0.22962 0.70663 0.06375 0.49835 0.19449 0.30716 0.55209 0.1819 0.26601 0.51816 0.1959 0.28594 0.49535 0.20761 0.29704 0.58114 0.23432 0.18454 0.54348 0.36496 0.09156 0.61894 0.27935 0.10171 0.44193 0.21504 0.34303 0.44902 0.27958 0.2714 0.51423 0.18677 0.299 0.4914 0.18919 0.31941
rs2807348 1 22405693 A G 0.255605222 0.8631 0.02916 -0.35088 1.54535 -0.47024 -0.1811 -0.04224 -0.03371 0.06956 1.31891 1.38336 -0.48157 -0.26933 -0.35551 -0.4059 0.30392 0.60398 0.0921 0.54731 0.17373 0.27896 0.57558 0.17233 0.25209 0.58588 0.17525 0.23887 0.57446 0.18128 0.24426 0.5626 0.21314 0.22426 0.59563 0.28179 0.12258 0.50894 0.3788 0.11226 0.53366 0.1886 0.27774 0.50613 0.21337 0.2805 0.51547 0.19092 0.29361 0.5046 0.19094 0.30446
rs10917178 1 22427875 G T 0.472453003 0.96288 -0.18907 -0.40623 0.10926 -0.20421 -0.24068 -0.25223 -0.34023 0.41412 1.84035 -0.17789 0.27445 0.45582 -0.26904 -0.21488 0.47074 0.2801 0.24916 0.51497 0.19979 0.28524 0.49788 0.21062 0.2915 0.52769 0.18084 0.29147 0.46516 0.2285 0.30634 0.55728 0.21201 0.23071 0.30646 0.52244 0.1711 0.5166 0.21715 0.26625 0.41843 0.35617 0.2254 0.50695 0.27401 0.21904 0.52282 0.19366 0.28352 0.50958 0.20697 0.28345
rs61361473 1 22428827 T C 0.484654047 0.9013 0.42721 0.39592 1.21723 -0.3589 -0.1267 -0.20468 -0.13658 0.82898 2.55785 0.5713 -0.19979 0.16934 -0.35987 -0.37054 0.42577 0.51985 0.05438 0.50707 0.2352 0.25773 0.5979 0.21485 0.18725 0.57788 0.21269 0.20943 0.54215 0.23414 0.22371 0.6635 0.26307 0.07343 0.39836 0.55227 0.04937 0.64004 0.28851 0.07145 0.44178 0.29254 0.26568 0.55935 0.27521 0.16544 0.58111 0.19897 0.21992 0.5521 0.20886 0.23904
rs2807323 1 22432517 C T 0.32689295 + -0.08535 -0.57819 1.56301 -0.53516 -0.14453 -0.16785 -0.14647 0.0354 1.45047 1.31887 -0.51079 -0.49836 -0.19886 -0.12015 0.53118 0.34641 0.12241 0.5299 0.17671 0.29339 0.60037 0.15865 0.24098 0.58626 0.1667 0.24704 0.59736 0.16375 0.23889 0.61404 0.20262 0.18334 0.44023 0.44237 0.1174 0.45816 0.4293 0.11254 0.49347 0.19257 0.31396 0.55645 0.16207 0.28148 0.55573 0.19415 0.25012 0.55813 0.1958 0.24607
rs2744740 1 22435692 T C 0.326113055 0.99465 -0.08955 -0.53729 1.59886 -0.53321 -0.05525 -0.10653 -0.11108 0.05104 1.44092 1.27613 -0.50737 -0.48148 -0.14344 -0.07061 0.52859 0.34574 0.12567 0.52949 0.18119 0.28932 0.60506 0.16615 0.22879 0.59409 0.17034 0.23557 0.60091 0.16796 0.23113 0.61181 0.2068 0.18139 0.43004 0.45017 0.11979 0.46714 0.41673 0.11613 0.49613 0.19741 0.30646 0.55542 0.16764 0.27694 0.55198 0.2062 0.24182 0.5557 0.20587 0.23843
rs2807330 1 22437661 C T 0.325727415 0.99607 -0.08361 -0.52693 1.60998 -0.5332 -0.05682 -0.11156 -0.1096 0.05734 1.45458 1.26578 -0.50695 -0.48074 -0.14091 -0.06664 0.52792 0.34835 0.12373 0.52955 0.18224 0.28821 0.60654 0.16655 0.22691 0.59445 0.17133 0.23422 0.60275 0.1684 0.22885 0.61397 0.20777 0.17826 0.42537 0.45684 0.11779 0.47556 0.40925 0.11519 0.4996 0.19668 0.30372 0.55728 0.16785 0.27487 0.55348 0.20682 0.2397 0.55687 0.2069 0.23623
rs2744746 1 22443738 T A 0.427773629 0.91809 0.18222 0.15638 0.68349 -0.24408 -0.2507 -0.36522 -0.27308 0.55916 1.94205 0.78912 -0.10779 0.3655 -0.38634 -0.53395 0.50802 0.38146 0.11052 0.54879 0.22535 0.22586 0.53728 0.24516 0.21756 0.52127 0.23629 0.24244 0.51851 0.24202 0.23947 0.58097 0.28455 0.13448 0.50211 0.40435 0.09354 0.34146 0.55611 0.10243 0.3416 0.38397 0.27443 0.51492 0.33789 0.14719 0.54834 0.22097 0.23069 0.5354 0.21185 0.25275
rs2744747 1 22444049 T C 0.25926658 0.93812 0.67106 1.00964 0.90235 -0.35827 -0.02575 -0.26844 -0.17744 0.37952 2.13367 0.80817 -0.04953 0.7726 -0.1065 -0.49737 0.317 0.61029 0.07271 0.46489 0.33266 0.20245 0.48518 0.36842 0.1464 0.46692 0.34413 0.18895 0.4827 0.33275 0.18455 0.5378 0.35556 0.10664 0.48578 0.46772 0.0465 0.43923 0.49498 0.06579 0.3235 0.49051 0.18599 0.37009 0.55088 0.07903 0.5161 0.3444 0.1395 0.4596 0.33106 0.20934
rs2744757 1 22450524 C G 0.2848932115 0.95734 1.08332 1.3397 0.28859 -0.13691 0.00467 -0.21493 -0.09444 0.52265 1.94689 0.35402 0.51417 2.06134 0.24745 -0.49849 0.42484 0.43439 0.14077 0.57614 0.30007 0.12379 0.52293 0.34575 0.13132 0.56383 0.28765 0.14852 0.57359 0.28615 0.14026 0.61957 0.30483 0.0756 0.56005 0.40818 0.03177 0.47023 0.43643 0.09334 0.52486 0.42961 0.04553 0.14994 0.83642 0.01364 0.62451 0.32378 0.05171 0.40393 0.3472 0.24887
rs2807342 1 22454548 A G 0.192587206 0.97792 -0.09199 -0.18836 0.45296 -0.3781 -0.14877 -0.29128 -0.23161 0.22186 1.8433 0.06985 -0.09029 0.34224 -0.21779 -0.43879 0.43832 0.36209 0.19959 0.43257 0.24727 0.32016 0.48834 0.23566 0.276 0.482 0.2204 0.2976 0.48872 0.21519 0.29609 0.52992 0.23743 0.23265 0.28377 0.56117 0.15506 0.53065 0.24327 0.22608 0.43016 0.3015 0.26834 0.45397 0.32079 0.22524 0.49943 0.21856 0.28201 0.49626 0.1972 0.30654
rs2473237 1 22461580 T C 0.206537598 + 0.27119 0.11309 0.19943 -0.31833 -0.4424 -0.43061 -0.34902 0.1374 2.30576 0.04129 0.24872 0.30898 -0.10434 -0.28732 0.50069 0.33996 0.15935 0.45834 0.23992 0.30174 0.53315 0.17898 0.28787 0.51283 0.18989 0.29728 0.52419 0.18997 0.28584 0.55736 0.22928 0.21336 0.24133 0.68438 0.07429 0.58927 0.24113 0.1696 0.40074 0.39432 0.20494 0.57142 0.22575 0.20283 0.54815 0.19887 0.25298 0.53588 0.18865 0.27547
rs10917192 1 22461607 G C 0.210496345 0.87265 -0.29182 -0.49889 -0.1638 -0.06138 -0.33137 -0.29788 -0.31867 -0.46381 -0.32502 -0.34772 0.98774 1.49429 0.90347 0.79727 0.45027 0.21356 0.33617 0.48176 0.1909 0.32734 0.45651 0.17915 0.36434 0.46102 0.17692 0.36206 0.41919 0.22063 0.36018 0.4281 0.21063 0.36127 0.4672 0.19057 0.34223 0.45263 0.1846 0.36277 0.40864 0.32368 0.26768 0.31469 0.42659 0.25872 0.46779 0.23919 0.29302 0.44529 0.26669 0.28802
1-22479295 1 22479295 T C 0.014050914 0.48618 0.12215 -0.00503 -0.09702 -0.05456 -0.10797 -0.12221 -0.12214 -0.08591 -0.10446 -0.09907 -0.09381 -0.01496 0.19261 1.35844 0.27796 0.23357 0.48847 0.28752 0.22858 0.4839 0.28302 0.23044 0.48654 0.27849 0.23537 0.48614 0.27992 0.22863 0.49145 0.2895 0.24414 0.46636 0.25511 0.25962 0.48527 0.28292 0.22664 0.49044 0.27682 0.23403 0.48915 0.28995 0.23546 0.47459 0.30774 0.27112 0.42114 0.09424 0.69913 0.20663
rs4233295 1 23027467 A G 0.0561279373 0.23144 1.45168 1.40897 0.13263 3.40427 -0.06999 -0.12824 -0.1191 0.36624 -0.16347 0.3055 2.02398 1.18774 0.54062 1.39459 0.65867 0.26814 0.07319 0.0417999999999999 0.94877 0.00943 0.68275 0.21351 0.10374 0.66778 0.21032 0.1219 0.6823 0.21428 0.10342 0.69356 0.27186 0.03458 0.48854 0.29705 0.21441 0.71895 0.23196 0.04909 0.74611 0.23546 0.01843 0.73526 0.24118 0.02356 0.72999 0.23297 0.03704 0.63949 0.33899 0.02152
1-23038680 1 23038680 C T 0.04901201 0.45812 0.03483 -0.06102 -0.18745 0.21075 -0.19997 -0.21558 -0.20192 -0.03359 0.07509 -0.17135 0.706 2.01233 1.12223 0.84162 0.4912 0.22849 0.28031 0.5259 0.22517 0.24893 0.49601 0.21081 0.29318 0.49409 0.20992 0.29599 0.49734 0.2115 0.29116 0.50903 0.22394 0.26703 0.51246 0.22967 0.25787 0.42106 0.28419 0.29475 0.50247 0.27583 0.2217 0.24561 0.56618 0.18821 0.50629 0.27936 0.21435 0.50696 0.2733 0.21974
rs6661718 1 23054300 T C 0.37805483 0.7932 -0.37531 -0.99049 -0.44521 0.53134 -0.40366 -0.50686 -0.4836 -0.2234 -0.06614 -0.50383 1.09956 1.55259 1.1302 0.84887 0.54616 0.15479 0.29905 0.5665 0.19118 0.24232 0.54023 0.16403 0.29574 0.53361 0.15702 0.30937 0.54814 0.14463 0.30723 0.56015 0.16382 0.27603 0.56099 0.17008 0.26893 0.51247 0.16125 0.32628 0.48747 0.2918 0.22073 0.41273 0.36772 0.21955 0.51512 0.25743 0.22745 0.54103 0.227 0.23197
rs16827672 1 23055271 A G 0.323230548 0.93969 -0.54017 -1.35252 -0.51982 0.47784 -0.47772 -0.52169 -0.45598 -0.20952 0.05686 -0.49152 0.61678 1.33507 0.77748 0.35298 0.47984 0.1453 0.37486 0.48775 0.20024 0.31201 0.48372 0.14827 0.36801 0.48376 0.1403 0.37594 0.49274 0.1383 0.36896 0.49702 0.15977 0.34321 0.49793 0.16874 0.33333 0.44219 0.17488 0.38293 0.47438 0.21674 0.30888 0.35046 0.36085 0.28869 0.47702 0.21693 0.30605 0.50957 0.16873 0.3217
rs11587500 1 24389467 A G 0.495113055 + 0.54494 0.181 0.89794 -0.5287 -0.54031 -0.46062 -0.42057 -0.44454 0.03692 1.31358 -0.52698 -0.32624 -0.49408 -0.54942 0.0595899999999999 0.88153 0.05888 0.17051 0.16592 0.66357 0.2129 0.16544 0.62166 0.26518 0.14467 0.59015 0.27593 0.14774 0.57633 0.09971 0.20139 0.6989 0.28424 0.22031 0.49545 0.47845 0.34068 0.18087 0.27888 0.20484 0.51628 0.21343 0.22059 0.56598 0.25706 0.15608 0.58686 0.28696 0.14773 0.56531
rs4649206 1 24398025 G A 0.419228721 0.52088 -0.26287 -0.66945 0.02122 -0.02437 -0.31074 -0.33972 -0.42717 -0.31492 -0.41721 0.68567 1.60554 0.02294 -0.10587 -0.36428 0.4921 0.20237 0.30553 0.44123 0.19515 0.36362 0.45676 0.15981 0.38343 0.45589 0.16043 0.38368 0.43959 0.17001 0.3904 0.45747 0.1832 0.35933 0.44353 0.1743 0.38217 0.47533 0.25407 0.2706 0.18227 0.62043 0.1973 0.44767 0.1866 0.36573 0.4567 0.17512 0.36818 0.42856 0.17805 0.39339
1-24613445 1 24613445 A G 0.113282507 0.63184 -0.28456 -0.43916 -0.29075 1.37503 -0.34448 -0.29651 -0.08168 0.24193 -0.33497 0.3008 0.23973 0.15196 0.16771 0.03437 0.36189 0.21655 0.42156 0.20652 0.50596 0.28752 0.37175 0.20217 0.42608 0.36505 0.21254 0.42241 0.38389 0.21336 0.40275 0.38114 0.23817 0.38069 0.35551 0.20708 0.43741 0.35915 0.26516 0.37569 0.35894 0.24522 0.39584 0.38165 0.21221 0.40614 0.37368 0.22281 0.40351 0.38362 0.20417 0.41221
1-24790142 1 24790142 C G 0.13746658 0.75404 0.67265 0.83408 0.02609 0.4352 -0.3308 -0.37911 -0.34148 -0.24551 -0.39238 0.3661 1.56288 -0.34563 -0.36766 -0.39291 0.40413 0.31317 0.2827 0.41967 0.34955 0.23078 0.28952 0.23551 0.47497 0.26193 0.25252 0.48555 0.1912 0.3513 0.4575 0.37429 0.30866 0.31705 0.29369 0.24749 0.45882 0.36086 0.31161 0.32753 0.04177 0.86725 0.09098 0.10469 0.32707 0.56824 0.25004 0.24135 0.50861 0.2417 0.26424 0.49406
1-24919274 1 24919274 C G 0.079491384 0.64392 -0.06869 0.19075 1.31021 -0.28931 -0.05627 0.63688 0.3732 -0.14166 0.01417 0.09655 0.40756 0.27802 0.02385 0.13389 0.29414 0.36227 0.34359 0.33419 0.25857 0.40724 0.25963 0.3903 0.35007 0.27345 0.39033 0.33622 0.32257 0.31672 0.36071 0.32322 0.27968 0.3971 0.31665 0.29836 0.38499 0.33806 0.27141 0.39053 0.28842 0.35774 0.35384 0.32883 0.30244 0.36873 0.33881 0.26838 0.39281 0.33671 0.27656 0.38673
1-25062113 1 25062113 T C 0.069417232 0.64884 -0.00821 0.19403 1.49793 -0.26587 -0.1193 0.57171 0.33368 -0.06897 0.10584 0.31499 0.14979 -0.05775 -0.22308 -0.03731 0.23298 0.41664 0.35038 0.31883 0.25045 0.43072 0.21647 0.45209 0.33144 0.2536 0.38357 0.36283 0.32119 0.29426 0.38455 0.31633 0.27086 0.41281 0.32669 0.27062 0.40269 0.33246 0.26746 0.40008 0.31661 0.28396 0.39943 0.31732 0.27138 0.4113 0.29515 0.28534 0.41951 0.31536 0.27029 0.41435
rs59829944 1 25079723 A C 0.087329243 0.74447 0.29112 0.44809 2.27414 -0.31007 0.53842 1.97213 1.08346 0.16144 0.26005 0.51737 0.07323 -0.09129 -0.18049 0.01611 0.38555 0.4724 0.14205 0.52079 0.23494 0.24427 0.46303 0.37015 0.16682 0.3135 0.57798 0.10852 0.55941 0.29453 0.14606 0.56643 0.2561 0.17747 0.5668 0.25513 0.17807 0.5608 0.26438 0.17482 0.53663 0.26007 0.2033 0.53886 0.24279 0.21835 0.53515 0.23772 0.22713 0.5427 0.25043 0.20687
rs9438874 1 25095532 A G 0.096810183 0.79049 -0.23068 -0.27123 1.48273 -0.35734 0.14321 1.01306 0.72385 0.03456 0.03786 0.11945 -0.06161 -0.24454 -0.31325 -0.21548 0.28769 0.39128 0.32103 0.3881 0.20589 0.40601 0.35467 0.2992 0.34613 0.32905 0.35554 0.31541 0.38308 0.27548 0.34144 0.3931 0.23522 0.37168 0.40258 0.21843 0.37899 0.39901 0.22195 0.37904 0.38249 0.23427 0.38324 0.39041 0.20928 0.40031 0.37697 0.21871 0.40432 0.39264 0.20846 0.3989
1-25119756 1 25119756 A G 0.050757963 0.52228 0.36406 0.76183 2.12609 -0.22217 0.15729 1.32403 0.68971 0.21101 0.24253 0.36563 0.01571 -0.13585 -0.1605 0.298 0.25456 0.54731 0.19813 0.39292 0.30038 0.3067 0.26836 0.48979 0.24185 0.25224 0.56458 0.18318 0.44074 0.33228 0.22698 0.42674 0.32668 0.24658 0.43165 0.31505 0.2533 0.4287 0.3175 0.2538 0.41469 0.30864 0.27667 0.40925 0.29352 0.29723 0.36039 0.3363 0.30331 0.33983 0.42193 0.23824
1-25135630 1 25135630 T C 0.0539634465 0.3214 1.55159 2.03917 0.53405 -0.1713 -0.09297 -0.19253 0.00785 -0.07532 -0.18643 -0.16158 0.2168 -0.01788 0.19642 0.36478 0.04234 0.67319 0.28447 0.1967 0.36114 0.44216 0.15238 0.39868 0.44894 0.02766 0.70505 0.26729 0.16516 0.43666 0.39818 0.2114 0.40811 0.38049 0.18919 0.35202 0.45879 0.01136 0.70024 0.2884 0.08575 0.6028 0.31145 0.0710999999999999 0.43767 0.49123 0.14173 0.41823 0.44004 0.2169 0.4072 0.3759
rs2375278 1 25401625 A G 0.1780642298 + 1.17262 1.31652 0.05667 -0.2631 0.01438 -0.38186 0.52897 -0.31956 -0.46394 -0.43476 -0.14062 -0.18817 0.08429 0.74581 0.2472 0.2504 0.5024 0.05608 0.3483 0.59562 0.29981 0.27087 0.42932 0.0129699999999999 0.44491 0.54212 0.00961000000000001 0.85178 0.13861 0.30188 0.34147 0.35665 0.23188 0.20202 0.5661 0.25208 0.20443 0.54349 0.2301 0.22331 0.54659 0.24035 0.20789 0.55176 0.2447 0.22732 0.52798 0.20752 0.35884 0.43364
1-25444638 1 25444638 T C 0.0071827676 0.14584 0.83716 1.64582 0.00353 -0.01286 -0.00968 -0.03461 0.03696 -0.02623 -0.03484 0.00824 0.0509 0.08466 0.39677 1.11327 0.15499 0.54249 0.30252 0.1883 0.5098 0.3019 0.18851 0.52124 0.29025 0.09523 0.6095 0.29527 0.0593699999999999 0.75878 0.18185 0.1698 0.53578 0.29442 0.16971 0.51354 0.31675 0.16609 0.53059 0.30332 0.1854 0.52424 0.29036 0.19586 0.5378 0.26634 0.2121 0.62041 0.16749 0.0585599999999999 0.84516 0.09628
rs2257611 1 25506792 A G 0.2210289817 0.68569 0.98619 1.33563 -0.05799 -0.25368 -0.00446 -0.3549 0.39917 -0.33755 -0.43265 -0.41571 -0.27058 -0.34319 0.25742 1.13391 0.23093 0.34168 0.42739 0.0774699999999999 0.45157 0.47096 0.25186 0.36088 0.38726 0.02921 0.52939 0.4414 0.0234300000000001 0.80851 0.16806 0.23621 0.39217 0.37162 0.23417 0.29554 0.47029 0.22519 0.28492 0.48989 0.21833 0.29779 0.48388 0.16663 0.36278 0.47059 0.21351 0.44001 0.34648 0.16284 0.5825 0.25466
1-25596562 1 25596562 G C 0.026286945 0.59264 0.92756 1.25705 -0.06224 -0.14391 0.05566 -0.18163 0.02323 -0.18528 -0.14285 -0.1103 0.0173 0.05223 0.31639 1.33206 0.09929 0.3598 0.54091 0.16816 0.2953 0.53654 0.11954 0.4843 0.39616 0.04238 0.57031 0.38731 0.0452399999999999 0.65449 0.30027 0.1695 0.3106 0.5199 0.0931799999999999 0.39068 0.51614 0.16054 0.29778 0.54168 0.12814 0.35295 0.51891 0.17798 0.31641 0.50561 0.20647 0.37712 0.41641 0.05161 0.7757 0.17269
rs12730931 1 25640561 A C 0.0951219321 0.60341 1.76137 1.87732 -0.12939 -0.16075 -0.11777 -0.3177 0.20605 -0.32057 -0.31636 -0.29681 -0.08831 -0.09798 0.66049 1.58161 0.20571 0.26034 0.53395 0.13051 0.28884 0.58065 0.2757 0.31054 0.41376 0.00895000000000001 0.46934 0.52171 0.00531000000000004 0.90836 0.08633 0.22272 0.25078 0.5265 0.20635 0.23116 0.56249 0.22344 0.22639 0.55017 0.20844 0.24306 0.5485 0.19179 0.27957 0.52864 0.24285 0.4331 0.32405 0.13894 0.61551 0.24555
1-25728598 1 25728598 T A 0.0563240209 0.47857 0.98444 1.35754 0.15274 -0.1946 0.1608 -0.1565 0.40741 -0.18988 -0.14293 -0.18457 -0.04772 0.08449 0.62277 1.74509 0.19787 0.34209 0.46004 0.21965 0.30554 0.47481 0.2516 0.39817 0.35023 0.06679 0.49115 0.44206 0.0472400000000001 0.80368 0.14908 0.24187 0.30336 0.45477 0.16902 0.35481 0.47617 0.24783 0.28858 0.46359 0.21959 0.32179 0.45862 0.26521 0.31365 0.42114 0.30625 0.39221 0.30154 0.06857 0.768 0.16343
rs34299041 1 25750160 A C 0.091310705 0.45217 1.34758 1.60244 0.15975 -0.26253 -0.06565 -0.267 0.38071 -0.17793 -0.21098 -0.28086 -0.15754 0.17335 0.60299 1.69715 0.36249 0.3134 0.32411 0.27688 0.3142 0.40892 0.3385 0.35244 0.30906 0.02454 0.61423 0.36123 0.02219 0.81785 0.15996 0.35671 0.29661 0.34668 0.29763 0.31421 0.38816 0.3459 0.2896 0.3645 0.34232 0.2887 0.36898 0.3714 0.30943 0.31917 0.38588 0.34943 0.26469 0.08607 0.77109 0.14284
rs4659371 1 26530148 T C 0.167100522 0.94381 -0.1147 -0.68415 -0.18468 -0.4481 1.31297 0.11382 0.15877 -0.34766 -0.42482 -0.44309 -0.44787 -0.44837 -0.44543 -0.18723 0.3119 0.1433 0.5448 0.30129 0.13667 0.56204 0.0712999999999999 0.77048 0.15822 0.22414 0.21082 0.56504 0.33575 0.16417 0.50008 0.30832 0.14108 0.5506 0.29891 0.13411 0.56698 0.2973 0.1343 0.5684 0.28697 0.14449 0.56854 0.29759 0.13519 0.56722 0.29405 0.14549 0.56046 0.29194 0.19278 0.51528
rs11247928 1 26551462 A G 0.204276501 0.9287 0.06982 -0.48053 0.19012 -0.31712 1.5598 0.09032 -0.00641 -0.44166 -0.46786 0.01455 -0.04218 -0.36175 -0.38813 -0.1867 0.31123 0.12989 0.55888 0.30353 0.12253 0.57394 0.04805 0.84298 0.10897 0.17268 0.21137 0.61595 0.32405 0.13881 0.53714 0.2926 0.12254 0.58486 0.28892 0.12834 0.58274 0.29348 0.14105 0.56547 0.30526 0.12906 0.56568 0.29901 0.11825 0.58274 0.2989 0.12116 0.57994 0.30351 0.13169 0.5648
rs12725034 1 27094644 A G 0.0145415144 0.35783 1.07341 1.66734 -0.08496 0.08561 0.77969 0.10706 -0.0566 -0.08877 -0.09754 0.30423 -0.05656 0.21859 -0.04789 -0.07522 0.22294 0.49841 0.27865 0.24904 0.55086 0.2001 0.07942 0.84254 0.07804 0.28036 0.53029 0.18935 0.28394 0.47057 0.24549 0.24827 0.48033 0.2714 0.24515 0.46929 0.28556 0.21033 0.6715 0.11817 0.22751 0.49796 0.27453 0.05989 0.86155 0.07856 0.27503 0.53485 0.19012 0.228 0.49857 0.27343
rs28465423 1 27196142 A C 0.0105169713 0.46423 0.94725 1.49324 -0.07466 -0.0052 0.94962 0.22634 -0.00582 -0.09779 -0.0972 0.23417 -0.08963 0.33895 0.02965 -0.09631 0.25196 0.4929 0.25514 0.27419 0.52579 0.20002 0.08285 0.84406 0.07309 0.33136 0.52133 0.14731 0.31705 0.47485 0.2081 0.27711 0.46441 0.25848 0.28724 0.44804 0.26472 0.23763 0.63165 0.13072 0.27912 0.46402 0.25686 0.09321 0.82261 0.08418 0.32958 0.51602 0.1544 0.27643 0.46144 0.26213
1-27280649 1 27280649 T C 0.015149347 0.56877 0.42895 0.88372 -0.10288 0.40373 -0.00515 0.07794 0.37469 0.54898 0.14667 0.05683 1.09017 1.51226 0.19351 0.07527 0.22518 0.38315 0.39167 0.33356 0.32271 0.34373 0.32387 0.30795 0.36818 0.32872 0.30949 0.36179 0.32964 0.32951 0.34085 0.30828 0.34751 0.34421 0.34128 0.31585 0.34287 0.20142 0.46554 0.33304 0.35325 0.39839 0.24836 0.1045 0.73845 0.15705 0.26481 0.38326 0.35193 0.31304 0.32282 0.36414
1-27416697 1 27416697 G T 0.016915927 0.80364 0.10432 0.28534 -0.16043 -0.05236 -0.01178 0.06108 -0.01868 0.15766 -0.00237 -0.09056 0.68676 1.30598 0.26561 -0.04102 0.28229 0.30509 0.41262 0.27241 0.32233 0.40526 0.3109 0.29241 0.39669 0.30191 0.30829 0.3898 0.30907 0.29004 0.40089 0.32327 0.29334 0.38339 0.32941 0.27996 0.39063 0.27294 0.32706 0.4 0.32904 0.38074 0.29022 0.1554 0.61658 0.22802 0.32882 0.32099 0.35019 0.32601 0.27639 0.3976
1-27420339 1 27420339 C T 0.017840731 0.76894 0.11061 0.2914 -0.16319 -0.04353 -0.01856 0.05814 -0.0196 0.17872 0.01697 -0.08725 0.73191 1.33441 0.25099 -0.04961 0.2948 0.30022 0.40498 0.27622 0.32634 0.39744 0.31694 0.29245 0.39061 0.30727 0.3097 0.38303 0.31565 0.2907 0.39365 0.33027 0.29622 0.37351 0.33789 0.28174 0.38037 0.28072 0.32623 0.39305 0.33447 0.38105 0.28448 0.15578 0.62267 0.22155 0.33127 0.32196 0.34677 0.33145 0.27642 0.39213
1-27508559 1 27508559 G A 0.017756136 0.81981 0.06732 0.21115 -0.17325 -0.00358 -0.07646 -0.02825 -0.02351 0.19607 0.01371 -0.0625 0.90227 1.36981 0.306 -0.03171 0.29478 0.29881 0.40641 0.29155 0.31431 0.39414 0.32655 0.27517 0.39828 0.32714 0.27771 0.39515 0.3312 0.27266 0.39614 0.3395 0.28676 0.37374 0.34537 0.27388 0.38075 0.29141 0.32278 0.38581 0.32283 0.39706 0.28011 0.1817 0.58037 0.23793 0.34735 0.30886 0.34379 0.34154 0.26839 0.39007
rs12563266 1 27509678 C A 0.017440992 0.83513 0.05699 0.20396 -0.17009 -6e-05 -0.07055 -0.02389 -0.01813 0.21273 0.01504 -0.06115 0.87369 1.3226 0.28721 -0.04509 0.28617 0.30246 0.41137 0.28892 0.31276 0.39832 0.3208 0.2766 0.4026 0.32211 0.27776 0.40013 0.32457 0.27444 0.40099 0.33331 0.2885 0.37819 0.33844 0.27459 0.38697 0.28373 0.3268 0.38947 0.31829 0.39361 0.2881 0.18183 0.57265 0.24552 0.34107 0.30856 0.35037 0.33436 0.26876 0.39688
1-27528407 1 27528407 A G 0.016427154 0.83785 0.22823 0.41884 -0.17568 0.21179 -0.12797 -0.06326 -0.01253 0.30368 0.06519 0.016 1.47134 1.77083 0.42612 0.03337 0.34502 0.30851 0.34647 0.38979 0.3029 0.30731 0.39466 0.26749 0.33785 0.39335 0.27751 0.32914 0.40411 0.27271 0.32318 0.41562 0.29054 0.29384 0.42129 0.27868 0.30003 0.35004 0.3429 0.30706 0.35084 0.45616 0.193 0.19983 0.63129 0.16888 0.41919 0.3164 0.26441 0.41738 0.27135 0.31127
1-27528532 1 27528532 T C 0.016859269 0.81647 0.17884 0.35826 -0.17563 0.21291 -0.12963 -0.06448 -0.00268 0.30434 0.0438 0.02306 1.42498 1.68425 0.41529 0.03685 0.33588 0.3075 0.35662 0.38096 0.29885 0.32019 0.38486 0.26528 0.34986 0.38399 0.27452 0.34149 0.39475 0.27034 0.33491 0.40329 0.28829 0.30842 0.40699 0.27544 0.31757 0.34214 0.34056 0.3173 0.33882 0.44988 0.2113 0.20848 0.60293 0.18859 0.40837 0.31092 0.28071 0.40621 0.26947 0.32432
rs7533455 1 27541335 G A 0.016402089 0.82633 0.23687 0.43487 -0.17562 0.27559 -0.1476 -0.08135 -0.01311 0.27847 0.05155 0.05571 1.57366 1.76611 0.40423 0.04296 0.33946 0.31047 0.35007 0.3991 0.29404 0.30686 0.39427 0.26171 0.34402 0.3913 0.27434 0.33436 0.40487 0.26862 0.32651 0.40896 0.28863 0.30241 0.41799 0.27712 0.30489 0.34442 0.3517 0.30388 0.33866 0.46774 0.1936 0.20688 0.62171 0.17141 0.412 0.31471 0.27329 0.41434 0.26997 0.31569
rs12567637 1 27544285 A G 0.0157953 0.85389 0.27359 0.50663 -0.17503 0.28489 -0.14651 -0.07439 0.0011 0.29808 0.06545 0.06622 1.61867 1.78396 0.41387 0.05732 0.33074 0.32179 0.34747 0.39681 0.30201 0.30118 0.39455 0.26625 0.3392 0.39133 0.28023 0.32844 0.40604 0.27395 0.32001 0.40664 0.29686 0.2965 0.41891 0.28376 0.29733 0.33748 0.36762 0.2949 0.33286 0.48315 0.18399 0.20704 0.62851 0.16445 0.41241 0.32095 0.26664 0.41568 0.27563 0.30869
1-27545222 1 27545222 T C 0.016443081 0.82069 0.26151 0.48974 -0.17509 0.26021 -0.15077 -0.08499 -0.00663 0.2775 0.05219 0.06621 1.5611 1.76288 0.4051 0.05286 0.31909 0.32199 0.35892 0.38269 0.30143 0.31588 0.38391 0.26466 0.35143 0.38193 0.27639 0.34168 0.39446 0.27232 0.33322 0.39358 0.29563 0.31079 0.40648 0.28247 0.31105 0.32406 0.36896 0.30698 0.33429 0.47218 0.19353 0.19646 0.63328 0.17026 0.39962 0.32122 0.27916 0.40281 0.2751 0.32209
rs7521552 1 27558650 G C 0.012198172 0.66487 0.16487 0.31974 -0.13066 0.24267 -0.07111 0.00547 0.14568 0.36082 0.13858 -0.0746 1.40213 1.61029 0.34713 0.11852 0.37646 0.29034 0.3332 0.39166 0.30802 0.30032 0.39705 0.27405 0.3289 0.3984 0.28258 0.31902 0.41135 0.28374 0.30491 0.41981 0.28935 0.29084 0.42455 0.281 0.29445 0.39473 0.28358 0.32169 0.31475 0.47717 0.20808 0.24465 0.55854 0.19681 0.40776 0.31239 0.27985 0.4215 0.27769 0.30081
1-27717366 1 27717366 T C 0.017874151 0.46934 0.05371 0.09905 -0.12361 0.55263 -0.06025 -0.00222 0.28239 0.63542 0.39136 -0.08535 1.5638 1.16699 0.21133 0.02695 0.40967 0.2709 0.31943 0.44794 0.28238 0.26968 0.41874 0.26827 0.31299 0.43171 0.26537 0.30292 0.43466 0.28683 0.27851 0.44816 0.28469 0.26715 0.4432 0.29008 0.26672 0.42705 0.26516 0.30779 0.26368 0.5106 0.22572 0.37681 0.38739 0.2358 0.44568 0.27667 0.27765 0.44726 0.25832 0.29442
1-28359508 1 28359508 T A 0.047698695 0.40644 0.11686 0.27184 1.68043 -0.18869 0.50918 0.76135 0.40051 0.38213 1.05932 0.95406 -0.01004 -0.19458 -0.17327 -0.17198 0.37002 0.42235 0.20763 0.44714 0.26682 0.28604 0.47983 0.28499 0.23518 0.46107 0.31225 0.22668 0.47851 0.28291 0.23858 0.45796 0.30745 0.23459 0.38436 0.40651 0.20913 0.44262 0.34377 0.21361 0.36557 0.38504 0.24939 0.42993 0.2774 0.29267 0.37439 0.33238 0.29323 0.43161 0.28577 0.28262
rs204075 1 29063529 G A 0.075055091 0.84486 0.56496 1.19636 -0.16303 0.04082 0.11012 -0.2345 -0.30269 0.10192 -0.25093 1.23028 1.48992 0.51257 0.38652 0.62041 0.28101 0.40263 0.31636 0.14709 0.58518 0.26773 0.19002 0.53704 0.27294 0.30314 0.38015 0.31671 0.25502 0.42412 0.32086 0.29405 0.45123 0.25472 0.25274 0.39046 0.3568 0.1218 0.74161 0.13659 0.28719 0.50544 0.20737 0.28649 0.41084 0.30267 0.30899 0.38446 0.30655 0.24692 0.46345 0.28963
rs204074 1 29064150 C T 0.074960313 0.84777 0.57001 1.21843 -0.16476 0.07392 0.11244 -0.23755 -0.29764 0.12524 -0.24642 1.23664 1.55018 0.54066 0.41133 0.65304 0.2876 0.40836 0.30404 0.15695 0.58435 0.2587 0.1943 0.54644 0.25926 0.31106 0.3852 0.30374 0.25967 0.43224 0.30809 0.30171 0.45645 0.24184 0.26167 0.3958 0.34253 0.12723 0.74107 0.1317 0.28953 0.51526 0.19521 0.29609 0.41731 0.2866 0.3181 0.39128 0.29062 0.25344 0.47303 0.27353
rs204066 1 29068344 G T 0.070550392 0.91895 0.51375 1.1279 -0.19146 0.08609 0.17964 -0.24452 -0.28757 0.11952 -0.24916 1.17833 1.31862 0.33783 0.22419 0.50186 0.27873 0.39242 0.32885 0.15747 0.55016 0.29237 0.15317 0.60106 0.24577 0.30504 0.38213 0.31283 0.21618 0.45258 0.33124 0.29651 0.43694 0.26655 0.23976 0.3917 0.36854 0.12301 0.72421 0.15278 0.29504 0.47637 0.22859 0.28487 0.38947 0.32566 0.29943 0.37063 0.32994 0.24653 0.4475 0.30597
rs182208 1 29071795 C A 0.072820366 0.91364 0.4684 1.07141 -0.19448 0.08241 0.14402 -0.26194 -0.29146 0.12511 -0.24158 1.12861 1.34258 0.38713 0.27609 0.56288 0.28281 0.38631 0.33088 0.1627 0.54842 0.28888 0.16388 0.57962 0.2565 0.30585 0.37095 0.3232 0.23122 0.43318 0.3356 0.29607 0.43193 0.272 0.24389 0.38803 0.36808 0.13012 0.70885 0.16103 0.29448 0.471 0.23452 0.2883 0.38719 0.32451 0.30332 0.36863 0.32805 0.24693 0.44902 0.30405
1-29074484 1 29074484 A C 0.072939426 0.92959 0.40798 0.95193 -0.18909 0.10299 0.07912 -0.28646 -0.28983 0.14901 -0.24355 1.21484 1.37633 0.34831 0.23385 0.52706 0.30435 0.36767 0.32798 0.18977 0.51903 0.2912 0.19837 0.52759 0.27404 0.31863 0.34705 0.33432 0.26683 0.39889 0.33428 0.3104 0.41916 0.27044 0.25274 0.37466 0.3726 0.13334 0.71051 0.15615 0.31559 0.45308 0.23133 0.30915 0.36414 0.32671 0.32073 0.34833 0.33094 0.2686 0.42382 0.30758
rs7556059 1 29074749 T C 0.073365013 0.92115 0.3525 0.85907 -0.18201 0.08827 0.07624 -0.28798 -0.29258 0.12387 -0.25565 1.2054 1.31257 0.32376 0.2247 0.49918 0.30629 0.35638 0.33733 0.19672 0.501 0.30228 0.20211 0.51495 0.28294 0.31817 0.33653 0.3453 0.2686 0.38584 0.34556 0.31067 0.4045 0.28483 0.25516 0.36105 0.38379 0.13726 0.69504 0.1677 0.31826 0.43502 0.24672 0.30957 0.35115 0.33928 0.32028 0.33707 0.34265 0.27292 0.40635 0.32073
rs150093 1 29101418 C T 0.142819843 + 0.32046 0.0367 -0.44039 0.20605 -0.4408 -0.43712 -0.30663 0.11142 -0.24467 -0.32452 0.71922 1.39844 2.08515 -0.08864 0.39863 0.17499 0.42638 0.47431 0.15945 0.36624 0.44452 0.14538 0.4101 0.4457 0.14855 0.40575 0.45012 0.15243 0.39745 0.46293 0.17316 0.36391 0.4548 0.15644 0.38876 0.43236 0.16045 0.40719 0.50544 0.20651 0.28805 0.57066 0.25298 0.17636 0.07709 0.85614 0.06677 0.28177 0.25314 0.46509
1-29157917 1 29157917 A C 0.036067885 0.49427 0.03086 -0.01745 -0.19501 0.09316 -0.18935 -0.09885 -0.11488 0.1155 0.0614 -0.18982 0.2265 1.24596 1.66534 0.21527 0.40218 0.22741 0.37041 0.42363 0.22674 0.34963 0.3956 0.22794 0.37646 0.36845 0.26446 0.36709 0.40314 0.22723 0.36963 0.41557 0.23829 0.34614 0.41756 0.23129 0.35115 0.40288 0.22683 0.37029 0.43448 0.23397 0.33155 0.4144 0.32843 0.25717 0.18756 0.60135 0.21109 0.40283 0.26282 0.33435
1-29236985 1 29236985 T A 0.100737337 0.90998 0.0118 -0.15773 -0.31027 -0.2515 -0.32593 -0.2667 -0.19785 0.10241 -0.20617 -0.37984 0.10106 1.06904 1.54569 -0.03991 0.3456 0.22466 0.42974 0.36944 0.23084 0.39972 0.40032 0.18349 0.41619 0.39861 0.18692 0.41447 0.40324 0.18972 0.40704 0.4052 0.23184 0.36296 0.39672 0.19851 0.40477 0.39826 0.1855 0.41624 0.44974 0.22772 0.32254 0.47139 0.32483 0.20378 0.15567 0.69755 0.14678 0.38414 0.23507 0.38079
rs539744 1 29299057 A G 0.144885379 0.95743 0.31267 -0.03877 -0.40137 -0.03179 -0.40793 -0.37618 -0.15219 0.11197 -0.31338 -0.40462 0.21927 1.23576 2.03612 -0.03687 0.35716 0.18478 0.45806 0.46014 0.15066 0.3892 0.43638 0.14232 0.4213 0.43844 0.14535 0.41621 0.44509 0.15551 0.3994 0.4584 0.16469 0.37691 0.42373 0.15958 0.41669 0.42496 0.14996 0.42508 0.5083 0.17553 0.31617 0.60131 0.2572 0.14149 0.0742999999999999 0.86399 0.06171 0.34903 0.22325 0.42772
rs4654400 1 29456858 T C 0.399592167 0.89765 -0.39425 -0.76589 0.15959 0.26356 -0.5003 -0.2869 0.81319 1.38903 0.29037 -0.5456 0.01793 -0.16658 -0.02444 -0.44428 0.44037 0.23988 0.31975 0.45915 0.19067 0.35018 0.39071 0.20381 0.40548 0.43479 0.19256 0.37265 0.3579 0.36153 0.28057 0.35972 0.34486 0.29542 0.47403 0.17553 0.35044 0.44099 0.15483 0.40418 0.4456 0.19382 0.36058 0.44786 0.17477 0.37737 0.39356 0.26596 0.34048 0.43974 0.16615 0.39411
rs10915247 1 29471571 G C 0.398366319 0.89879 -0.42967 -0.89828 0.09156 0.31929 -0.51313 -0.29135 0.80721 1.32487 0.19839 -0.54673 0.01679 -0.18475 -0.09802 -0.46921 0.44819 0.21511 0.3367 0.46301 0.17878 0.35821 0.37344 0.20765 0.41891 0.43691 0.18209 0.381 0.33657 0.37579 0.28764 0.36926 0.3212 0.30954 0.47035 0.16493 0.36472 0.43964 0.14715 0.41321 0.44747 0.18336 0.36917 0.44823 0.16385 0.38792 0.40509 0.23513 0.35978 0.43603 0.15952 0.40445
1-29516120 1 29516120 T C 0.0118579634 0.34052 1.14539 1.60733 -0.01103 -0.04525 0.15551 0.00175 0.00223 0.08309 -0.04154 0.07367 -0.0753 -0.03173 -0.08845 0.29787 0.06859 0.47449 0.45692 0.16855 0.38588 0.44557 0.0784400000000001 0.61501 0.30655 0.1377 0.42099 0.44131 0.13057 0.42453 0.4449 0.1597 0.42974 0.41056 0.16427 0.39399 0.44174 0.04794 0.70862 0.24344 0.16284 0.39629 0.44087 0.17765 0.52513 0.29722 0.11987 0.44411 0.43602 0.01564 0.89813 0.08623
1-29800823 1 29800823 T C 0.098760836 0.21472 0.2185 0.07875 0.30412 -0.10274 -0.20623 -0.20412 -0.2064 -0.19104 0.022 2.00691 0.18403 -0.20807 -0.18843 -0.19484 0.51367 0.3166 0.16973 0.50013 0.21727 0.2826 0.43192 0.22657 0.34151 0.43248 0.22621 0.34131 0.46079 0.21368 0.32553 0.45525 0.22782 0.31693 0.54417 0.23924 0.21659 0.15936 0.70775 0.13289 0.54908 0.24701 0.20391 0.46631 0.21463 0.31906 0.42714 0.24823 0.32463 0.47234 0.21237 0.31529
rs28589362 1 29812459 A G 0.439666841 + -0.19302 -0.5889 0.0586 -0.5311 -0.53095 -0.52958 -0.519 -0.53067 -0.15891 1.34719 -0.00466 -0.44915 -0.49075 -0.50118 0.44032 0.27059 0.28909 0.29134 0.23631 0.47235 0.36387 0.17368 0.46245 0.37435 0.16554 0.46011 0.37406 0.17289 0.45305 0.34196 0.21392 0.44412 0.45032 0.21523 0.33445 0.18902 0.59744 0.21354 0.45317 0.24953 0.2973 0.32951 0.24795 0.42254 0.31105 0.25222 0.43673 0.37257 0.17458 0.45285
rs10914599 1 30145799 T C 0.490386684 0.91377 -0.47252 -1.14231 -0.27719 0.62487 0.0825 0.66042 1.23305 1.30559 -0.16997 -0.53915 -0.01458 -0.19227 -0.43067 -0.06535 0.50725 0.1738 0.31895 0.51266 0.1995 0.28784 0.5274 0.17015 0.30245 0.49274 0.22842 0.27884 0.42494 0.30682 0.26824 0.42143 0.31909 0.25948 0.52261 0.1523 0.32509 0.50164 0.15037 0.34799 0.52479 0.15953 0.31568 0.52104 0.15151 0.32745 0.50292 0.15723 0.33985 0.47394 0.21567 0.31039
rs10914602 1 30146732 A G 0.495150914 0.95163 -0.45522 -1.15797 -0.24728 0.63722 0.09771 0.65577 1.27172 1.40346 -0.16273 -0.54684 -0.05407 -0.24781 -0.43825 -0.05803 0.52622 0.17085 0.30293 0.52998 0.19762 0.2724 0.54385 0.16773 0.28842 0.51636 0.21691 0.26673 0.43975 0.30596 0.25429 0.41059 0.34868 0.24073 0.53699 0.15106 0.31195 0.51614 0.14723 0.33663 0.54191 0.15419 0.3039 0.53758 0.14398 0.31844 0.51931 0.15086 0.32983 0.48596 0.21662 0.29742
rs6699334 1 30147237 T C 0.491980418 0.95015 -0.3236 -0.8978 -0.20869 0.7149 0.18066 0.81804 1.54337 1.5344 -0.14667 -0.54704 -0.08306 -0.28451 -0.45582 -0.03514 0.56797 0.18266 0.24937 0.57321 0.21097 0.21582 0.59179 0.17763 0.23058 0.55574 0.23612 0.20814 0.42714 0.3784 0.19446 0.45599 0.35519 0.18882 0.58123 0.15773 0.26104 0.55548 0.15299 0.29153 0.58579 0.15956 0.25465 0.57856 0.14915 0.27229 0.55506 0.15911 0.28583 0.51185 0.23759 0.25056
rs6703286 1 30148676 T C 0.498314621 0.98155 -0.41813 -1.11475 -0.23318 0.67498 0.13189 0.71059 1.34777 1.46775 -0.16819 -0.55187 -0.07017 -0.27435 -0.4424 -0.04459 0.54805 0.17127 0.28068 0.54893 0.20257 0.2485 0.56505 0.17037 0.26458 0.53471 0.22227 0.24302 0.44957 0.31946 0.23097 0.42184 0.35983 0.21833 0.55582 0.15238 0.2918 0.53548 0.14658 0.31794 0.56287 0.15364 0.28349 0.5575 0.14256 0.29994 0.53891 0.14965 0.31144 0.50015 0.22212 0.27773
rs4949515 1 30149008 G C 0.499802089 0.99105 -0.41944 -1.12927 -0.23647 0.66554 0.13544 0.71066 1.3514 1.46856 -0.17887 -0.55191 -0.07048 -0.28974 -0.44761 -0.05584 0.54907 0.17064 0.28029 0.5512 0.20067 0.24813 0.5665 0.16985 0.26365 0.5367 0.22098 0.24232 0.44986 0.32003 0.23011 0.42102 0.36189 0.21709 0.5558 0.15197 0.29223 0.5369 0.14562 0.31748 0.564 0.15307 0.28293 0.55833 0.14109 0.30058 0.5403 0.14809 0.31161 0.50256 0.21906 0.27838
rs4949516 1 30149279 T C 0.499738642 + -0.44523 -1.17369 -0.24367 0.63527 0.12795 0.69777 1.30088 1.41602 -0.1965 -0.55397 -0.09593 -0.31282 -0.45601 -0.06468 0.53707 0.16979 0.29314 0.53886 0.19926 0.26188 0.55385 0.16888 0.27727 0.52311 0.22111 0.25578 0.44702 0.30854 0.24444 0.41568 0.35422 0.2301 0.54265 0.1511 0.30625 0.52505 0.14565 0.3293 0.55159 0.15115 0.29726 0.54568 0.13945 0.31487 0.5285 0.14705 0.32445 0.49154 0.21841 0.29005
rs4949517 1 30149419 C T 0.498915666 0.98809 -0.44633 -1.1978 -0.23511 0.66722 0.11936 0.66024 1.30829 1.4493 -0.17059 -0.55118 -0.08046 -0.30163 -0.45443 -0.08335 0.54259 0.16767 0.28974 0.54194 0.20055 0.25751 0.55802 0.16716 0.27482 0.53464 0.21087 0.25449 0.44978 0.30925 0.24097 0.41287 0.36015 0.22698 0.5503 0.14895 0.30075 0.53074 0.14321 0.32605 0.55689 0.15039 0.29272 0.55099 0.13856 0.31045 0.53393 0.14531 0.32076 0.50138 0.20965 0.28897
rs6662826 1 30149595 T A 0.498872846 0.99157 -0.42857 -1.1461 -0.24222 0.67267 0.12977 0.67502 1.33092 1.4673 -0.17734 -0.55201 -0.0731 -0.30107 -0.45936 -0.08358 0.54159 0.17147 0.28694 0.54512 0.20129 0.25359 0.56027 0.169 0.27073 0.53674 0.21295 0.25031 0.44947 0.31397 0.23656 0.41115 0.36718 0.22167 0.55092 0.1508 0.29828 0.53127 0.14562 0.32311 0.55917 0.15206 0.28877 0.55305 0.13985 0.3071 0.53485 0.14721 0.31794 0.50314 0.21125 0.28561
rs873894 1 30152723 A G 0.489798695 + -0.32475 -0.95782 -0.20783 0.81071 0.19603 0.63117 1.44609 1.70829 -0.13299 -0.55032 -0.05232 -0.3524 -0.52583 -0.24628 0.55821 0.18168 0.26011 0.56881 0.21434 0.21685 0.58176 0.17644 0.2418 0.58493 0.18932 0.22575 0.48298 0.31179 0.20523 0.36841 0.45049 0.1811 0.57688 0.15346 0.26966 0.55245 0.14768 0.29987 0.58901 0.15397 0.25702 0.5772 0.13989 0.28291 0.54956 0.15264 0.2978 0.5495 0.17903 0.27147
rs10914620 1 30155126 C G 0.351744648 0.9574 -0.3311 -0.87945 -0.40428 0.43314 0.038 0.44421 1.00368 1.55367 -0.21303 -0.2303 -0.00737 -0.37064 -0.40272 -0.40533 0.38625 0.23482 0.37893 0.47585 0.18657 0.33758 0.48414 0.16923 0.34663 0.48654 0.18873 0.32473 0.46743 0.22546 0.30711 0.22647 0.56288 0.21065 0.47643 0.15551 0.36806 0.46502 0.18381 0.35117 0.4771 0.16474 0.35816 0.47382 0.14288 0.3833 0.4745 0.14095 0.38455 0.47511 0.13973 0.38516
rs1498237 1 30160822 C G 0.207493211 0.92927 -0.36224 -0.63273 -0.44084 0.24759 -0.40567 -0.3862 -0.31611 0.12219 -0.06324 -0.41143 0.21239 1.33661 0.542 0.08987 0.30346 0.26023 0.43631 0.35666 0.17545 0.46789 0.32736 0.17902 0.49362 0.33885 0.16341 0.49774 0.34548 0.16419 0.49033 0.3216 0.22565 0.45275 0.32349 0.21492 0.46159 0.34002 0.16793 0.49205 0.31629 0.23938 0.44433 0.19789 0.44844 0.35367 0.35397 0.2074 0.43863 0.35991 0.17011 0.46998
rs10914627 1 30161097 A C 0.365908355 0.99532 -0.40289 -1.04808 -0.43251 0.37201 -0.04632 0.34727 0.93416 1.362 -0.2999 -0.16606 -0.12925 -0.46147 -0.47672 -0.48032 0.36967 0.23234 0.39799 0.46556 0.17702 0.35742 0.4674 0.15751 0.37509 0.46986 0.17843 0.35171 0.44284 0.22874 0.32842 0.2416 0.51356 0.24484 0.45184 0.15088 0.39728 0.44344 0.19513 0.36143 0.4505 0.16243 0.38707 0.44804 0.13903 0.41293 0.45327 0.13439 0.41234 0.4519 0.13393 0.41417
rs12027291 1 30163235 T A 0.365681723 0.99223 -0.40847 -1.05384 -0.44203 0.35086 -0.05124 0.32586 0.91014 1.31411 -0.32279 -0.15443 -0.14501 -0.46748 -0.48096 -0.48355 0.35723 0.23581 0.40696 0.4556 0.17631 0.36809 0.4568 0.1576 0.3856 0.46043 0.17677 0.3628 0.4338 0.22796 0.33824 0.23893 0.50881 0.25226 0.4407 0.15035 0.40895 0.43573 0.19583 0.36844 0.43845 0.16306 0.39849 0.43803 0.13899 0.42298 0.44362 0.13415 0.42223 0.44195 0.1339 0.42415
rs10914633 1 30170936 T C 0.231433943 0.78447 0.84293 0.37624 -0.17785 0.23828 -0.401 -0.45293 -0.456 -0.26722 -0.41309 -0.39629 0.95723 3.25142 1.99277 0.66878 0.77584 0.14439 0.07977 0.79483 0.13801 0.06716 0.57497 0.19159 0.23344 0.67791 0.13209 0.19 0.65014 0.14664 0.20322 0.74116 0.13056 0.12828 0.68479 0.13209 0.18312 0.71907 0.12378 0.15715 0.81416 0.14552 0.04032 0.07496 0.90803 0.01701 0.78998 0.18452 0.0255 0.81621 0.13586 0.04793
rs11590992 1 30352619 G A 0.3626060052 0.8411 1.37017 1.5564 -0.45544 -0.40278 0.10873 0.20144 -0.513 -0.49707 -0.51291 -0.39104 -0.34211 -0.49336 -0.2563 -0.27409 0.0720600000000001 0.39973 0.52821 0.22181 0.33224 0.44595 0.33082 0.50839 0.16079 0.0243 0.86624 0.10946 0.0658 0.36331 0.57089 0.16412 0.29956 0.53632 0.0482400000000001 0.37942 0.57234 0.07472 0.43889 0.48639 0.03656 0.67952 0.28392 0.14835 0.29831 0.55334 0.16137 0.33764 0.50099 0.17509 0.30884 0.51607
rs12736024 1 30352772 A G 0.3625451697 0.85115 1.35888 1.54898 -0.46115 -0.41665 0.10219 0.19809 -0.51497 -0.50347 -0.51498 -0.39613 -0.35115 -0.49108 -0.2426 -0.25359 0.07174 0.39899 0.52927 0.2189 0.33154 0.44956 0.3264 0.50815 0.16545 0.025 0.86133 0.11367 0.0650399999999999 0.36542 0.56954 0.161 0.30016 0.53884 0.04742 0.38049 0.57209 0.07382 0.43726 0.48892 0.0353600000000001 0.68428 0.28036 0.14683 0.30004 0.55313 0.16131 0.3403 0.49839 0.1748 0.31394 0.51126
rs10915030 1 30353036 C T 0.3608827676 0.87029 1.40622 1.61184 -0.46707 -0.41442 0.11425 0.21554 -0.51846 -0.50901 -0.51832 -0.39916 -0.35329 -0.49406 -0.24229 -0.24665 0.06804 0.40797 0.52399 0.22507 0.34205 0.43288 0.32523 0.51274 0.16203 0.0243 0.86489 0.11081 0.0662200000000001 0.36915 0.56463 0.15929 0.30681 0.5339 0.04415 0.38765 0.5682 0.07225 0.44466 0.48309 0.03295 0.6913 0.27575 0.14605 0.30552 0.54843 0.16191 0.34586 0.49223 0.17503 0.32147 0.5035
rs4245642 1 30353780 A G 0.3564057441 0.94492 1.38591 1.5929 -0.50554 -0.44409 0.16906 0.27036 -0.52926 -0.52995 -0.52147 -0.42818 -0.38923 -0.49588 -0.23319 -0.24481 0.07793 0.39565 0.52642 0.22808 0.34661 0.42531 0.32211 0.52522 0.15267 0.0253 0.86624 0.10846 0.0553999999999999 0.3774 0.5672 0.15658 0.31014 0.53328 0.04776 0.39956 0.55268 0.07033 0.44887 0.4808 0.03786 0.67083 0.29131 0.14546 0.30791 0.54663 0.16102 0.34983 0.48915 0.17418 0.32468 0.50114
rs2376908 1 30353944 G A 0.3560274151 0.96315 1.36013 1.57074 -0.5093 -0.44843 0.17651 0.27725 -0.5317 -0.53301 -0.52277 -0.43245 -0.40029 -0.49303 -0.22171 -0.24194 0.08095 0.39568 0.52337 0.22908 0.34702 0.4239 0.323 0.52559 0.15141 0.0257999999999999 0.86675 0.10745 0.05721 0.37821 0.56458 0.16104 0.31064 0.52832 0.0492 0.40455 0.54625 0.07106 0.45153 0.47741 0.0398700000000001 0.66204 0.29809 0.14662 0.31035 0.54303 0.16195 0.35349 0.48456 0.17565 0.32629 0.49806
rs2376907 1 30354154 G A 0.3561357702 + 1.42925 1.67117 -0.52293 -0.47436 0.20915 0.33016 -0.53268 -0.53838 -0.51341 -0.43419 -0.42908 -0.48382 -0.17724 -0.21684 0.08146 0.40581 0.51273 0.22596 0.35477 0.41927 0.31913 0.53587 0.145 0.0243599999999999 0.87402 0.10162 0.05727 0.38796 0.55477 0.16242 0.32024 0.51734 0.04372 0.43027 0.52601 0.0643199999999999 0.47431 0.46137 0.03634 0.65875 0.30491 0.14675 0.32303 0.53022 0.15919 0.37649 0.46432 0.17616 0.34021 0.48363
rs7534253 1 30360566 G A 0.3988313316 0.86334 1.30002 1.41362 -0.43452 -0.42366 -0.05423 0.04495 -0.52056 -0.50377 -0.52335 -0.28568 -0.39145 -0.51697 -0.39178 -0.3334 0.07955 0.4503 0.47015 0.19736 0.30917 0.49347 0.28669 0.45646 0.25685 0.02896 0.78439 0.18665 0.0825000000000001 0.36621 0.55129 0.15986 0.28951 0.55063 0.02861 0.40245 0.56894 0.05258 0.5436 0.40382 0.0237000000000001 0.60219 0.37411 0.12339 0.28202 0.59459 0.15495 0.28493 0.56012 0.15956 0.29546 0.54498
rs10799079 1 30362669 T C 0.3567558747 0.91864 1.56979 1.77296 -0.50564 -0.41505 0.26318 0.37733 -0.52189 -0.52534 -0.51754 -0.44204 -0.36764 -0.48496 -0.25348 -0.2779 0.06669 0.39015 0.54316 0.24659 0.36136 0.39205 0.34087 0.53418 0.12495 0.02091 0.89564 0.08345 0.05669 0.36274 0.58057 0.15838 0.30962 0.532 0.04256 0.39288 0.56456 0.06887 0.4316 0.49953 0.034 0.70028 0.26572 0.13358 0.30797 0.55845 0.16383 0.33431 0.50186 0.17265 0.31236 0.51499
rs1033406 1 30508987 C T 0.111564752 0.85547 -0.03396 0.02794 1.97648 -0.35439 0.923 1.2639 0.37576 0.18199 0.15632 1.09323 -0.19796 -0.15189 -0.07325 -0.21392 0.35225 0.45278 0.19497 0.48273 0.21951 0.29776 0.52155 0.25385 0.2246 0.46841 0.31958 0.21201 0.52136 0.24453 0.23411 0.49692 0.26809 0.23499 0.51894 0.24051 0.24055 0.41494 0.40019 0.18487 0.48603 0.23826 0.27571 0.49264 0.22794 0.27942 0.51358 0.21537 0.27105 0.51449 0.20296 0.28255
rs1008195 1 30510025 T C 0.116709138 0.99232 0.10881 0.13153 2.23162 -0.36594 1.02004 1.38315 0.41169 0.14898 0.17761 1.46075 -0.13706 -0.20693 -0.05816 -0.24085 0.37615 0.49611 0.12774 0.55283 0.20935 0.23782 0.59558 0.24932 0.1551 0.53001 0.32531 0.14468 0.59659 0.2366 0.16681 0.56984 0.25615 0.17401 0.59476 0.23276 0.17248 0.42993 0.45263 0.11744 0.57204 0.22135 0.20661 0.57303 0.20633 0.22064 0.58212 0.21324 0.20464 0.58271 0.19581 0.22148
rs743666 1 30510493 C T 0.117569713 0.97887 0.10414 0.11698 2.24765 -0.36196 0.96651 1.40407 0.40154 0.14245 0.17177 1.43 -0.11739 -0.19619 -0.05924 -0.25479 0.36725 0.50784 0.12491 0.5558 0.20949 0.23471 0.60624 0.2413 0.15246 0.52779 0.33258 0.13963 0.60107 0.23533 0.1636 0.57576 0.25369 0.17055 0.60086 0.22985 0.16929 0.44906 0.43253 0.11841 0.58113 0.21814 0.20073 0.57906 0.20506 0.21588 0.58751 0.21127 0.20122 0.58505 0.19501 0.21994
rs7417447 1 30510596 G A 0.117436031 0.98031 0.10576 0.11837 2.25331 -0.36575 0.95636 1.40687 0.40641 0.15019 0.16926 1.42749 -0.11725 -0.20015 -0.06337 -0.26351 0.36525 0.5105 0.12425 0.55712 0.20841 0.23447 0.60778 0.24001 0.15221 0.52825 0.3327 0.13905 0.60174 0.23522 0.16304 0.57646 0.25384 0.1697 0.6008 0.23014 0.16906 0.45057 0.43129 0.11814 0.5825 0.21746 0.20004 0.57987 0.20442 0.21571 0.58776 0.21124 0.201 0.58419 0.19518 0.22063
rs4292995 1 30510885 G A 0.114035248 0.97499 0.24436 0.22079 2.45217 -0.34562 1.16474 1.67882 0.57978 0.16191 0.16225 1.4877 -0.06317 -0.18948 -0.00822 -0.22069 0.37931 0.53426 0.08643 0.59565 0.20691 0.19744 0.65299 0.24194 0.10507 0.54307 0.36208 0.09485 0.6569 0.22911 0.11399 0.62935 0.24393 0.12672 0.65003 0.22245 0.12752 0.49597 0.4186 0.08543 0.63592 0.2097 0.15438 0.62994 0.19657 0.17349 0.63388 0.21071 0.15541 0.6345 0.19008 0.17542
rs4330962 1 30510888 C T 0.106609138 0.91738 0.16437 0.2358 2.16699 -0.32521 1.32303 1.76354 0.73649 0.14537 -0.0182 1.18374 -0.08544 -0.10325 0.16817 -0.08076 0.43436 0.44606 0.11958 0.55099 0.22694 0.22207 0.58865 0.27746 0.13389 0.47368 0.40155 0.12477 0.60731 0.25161 0.14108 0.57847 0.26413 0.1574 0.57951 0.24733 0.17316 0.46276 0.42269 0.11455 0.5778 0.23338 0.18882 0.58138 0.2232 0.19542 0.57463 0.25158 0.17379 0.59749 0.21196 0.19055
rs4333892 1 30511019 A T 0.114162663 0.97916 0.27067 0.24386 2.50123 -0.34046 1.17605 1.69256 0.60125 0.16029 0.14856 1.49846 -0.04785 -0.18278 0.00314 -0.21531 0.37062 0.54875 0.08063 0.60008 0.20734 0.19258 0.66194 0.23903 0.09903 0.55421 0.35639 0.0894 0.66563 0.22689 0.10748 0.63634 0.24264 0.12102 0.65544 0.22182 0.12274 0.50745 0.41187 0.08068 0.64428 0.20843 0.14729 0.63792 0.195 0.16708 0.6414 0.20978 0.14882 0.64187 0.18883 0.1693
rs4372305 1 30511067 A G 0.114234465 0.97659 0.27281 0.24317 2.50273 -0.34325 1.16511 1.70359 0.5935 0.16279 0.16569 1.50595 -0.05184 -0.19197 -0.00401 -0.22438 0.3719 0.54824 0.07986 0.60175 0.20633 0.19192 0.66367 0.23815 0.09818 0.55047 0.3615 0.08803 0.66613 0.22712 0.10675 0.6385 0.24159 0.11991 0.65872 0.22069 0.12059 0.50764 0.41224 0.08012 0.64572 0.20765 0.14663 0.63883 0.19409 0.16708 0.6419 0.20968 0.14842 0.64155 0.1888 0.16965
rs4354581 1 30511104 T A 0.114366057 0.9792 0.26023 0.23909 2.48716 -0.34169 1.14129 1.68233 0.58643 0.15447 0.14768 1.49243 -0.04785 -0.17849 0.00704 -0.21972 0.36982 0.5475 0.08268 0.59821 0.20762 0.19417 0.66063 0.23754 0.10183 0.54945 0.35924 0.09131 0.6621 0.22763 0.11027 0.63372 0.24265 0.12363 0.65264 0.22235 0.12501 0.50533 0.41199 0.08268 0.64128 0.20932 0.1494 0.63489 0.19632 0.16879 0.63801 0.21131 0.15068 0.63823 0.18984 0.17193
rs1022488 1 30511108 C T 0.261335509 0.5775 -0.12011 0.02652 1.84277 -0.42946 0.31174 0.8724 0.27809 0.22368 0.03767 0.74686 -0.31786 -0.27365 0.24213 -0.22933 0.26129 0.50271 0.236 0.43358 0.21369 0.35273 0.46054 0.23078 0.30868 0.431 0.28919 0.27981 0.44639 0.2463 0.30731 0.43991 0.26571 0.29438 0.42079 0.2733 0.30591 0.39651 0.34857 0.25492 0.40935 0.24833 0.34232 0.43181 0.22916 0.33903 0.38146 0.34144 0.2771 0.43003 0.23016 0.33981
rs6425926 1 30511943 T C 0.119877807 + 0.12339 0.08359 2.32238 -0.3091 1.0077 1.6299 0.52931 0.06022 -0.01158 1.12948 -0.01149 -0.14142 -0.04111 -0.2808 0.33818 0.55929 0.10253 0.55929 0.22445 0.21626 0.64713 0.22684 0.12603 0.5265 0.36322 0.11028 0.64426 0.22198 0.13376 0.61251 0.23768 0.14981 0.61938 0.22045 0.16017 0.56515 0.31991 0.11494 0.62193 0.20864 0.16943 0.6184 0.19505 0.18655 0.62317 0.20042 0.17641 0.60826 0.19016 0.20158
rs12565576 1 30512305 C T 0.115629765 0.97632 0.23991 0.22112 2.45044 -0.33083 1.11246 1.70211 0.57429 0.1219 0.11601 1.44349 -0.01639 -0.14829 0.01703 -0.2382 0.3733 0.54166 0.08504 0.59354 0.21165 0.19481 0.65939 0.23672 0.10389 0.53456 0.37363 0.09181 0.65915 0.22855 0.1123 0.63154 0.24121 0.12725 0.64924 0.22176 0.129 0.51351 0.40002 0.08647 0.64101 0.21061 0.14838 0.6325 0.19991 0.16759 0.63529 0.2131 0.15161 0.63189 0.19217 0.17594
rs10915059 1 30512383 G A 0.114867885 0.97907 0.2305 0.20118 2.45027 -0.3324 1.1059 1.69038 0.5742 0.1235 0.11216 1.42417 -0.0152 -0.14591 0.01948 -0.22852 0.36897 0.54498 0.08605 0.59495 0.20956 0.19549 0.66014 0.23481 0.10505 0.53832 0.36865 0.09303 0.65991 0.22678 0.11331 0.63245 0.2395 0.12805 0.64932 0.22039 0.13029 0.51892 0.39319 0.08789 0.64183 0.20907 0.1491 0.63334 0.19854 0.16812 0.63651 0.21116 0.15233 0.63421 0.19037 0.17542
rs12035641 1 30512479 A T 0.083959791 0.85339 0.36029 0.34954 2.36312 -0.31974 1.15884 1.80735 0.58314 0.26213 0.39692 1.76128 -0.13338 -0.30751 -0.21281 -0.23139 0.46384 0.45389 0.08227 0.58466 0.21807 0.19727 0.6421 0.25916 0.09874 0.47649 0.43826 0.08525 0.63984 0.25123 0.10893 0.61457 0.2673 0.11813 0.65506 0.23417 0.11077 0.391 0.53469 0.07431 0.62224 0.21852 0.15924 0.61386 0.19803 0.18811 0.62609 0.20006 0.17385 0.62605 0.19711 0.17684
rs12033410 1 30512514 G C 0.114952219 0.96545 0.22453 0.19265 2.43224 -0.32556 1.10061 1.64011 0.5487 0.10967 0.11482 1.48344 -0.00844 -0.15272 0.0115 -0.21574 0.37502 0.53686 0.08812 0.59272 0.21082 0.19646 0.656 0.23631 0.10769 0.54392 0.35973 0.09635 0.65631 0.22703 0.11666 0.62691 0.24117 0.13192 0.64653 0.22105 0.13242 0.5014 0.41078 0.08782 0.63968 0.2098 0.15052 0.63073 0.19833 0.17094 0.63463 0.21009 0.15528 0.63407 0.19001 0.17592
rs10449242 1 30512713 A T 0.080409399 0.97127 0.83125 0.72446 2.69073 -0.34971 1.1518 1.77909 0.44011 0.33 1.02779 2.55459 -0.1649 -0.36333 -0.28828 -0.27752 0.56099 0.40979 0.02922 0.64758 0.19902 0.1534 0.70086 0.25539 0.04375 0.52319 0.44153 0.03528 0.67875 0.25938 0.06187 0.66159 0.27331 0.0651 0.72675 0.23503 0.03822 0.26048 0.7156 0.02392 0.67949 0.21004 0.11047 0.65757 0.19173 0.1507 0.6768 0.18812 0.13508 0.68023 0.1858 0.13397
rs16833506 1 30512840 G C 0.06635483 0.84019 0.44108 0.49449 2.13703 -0.29186 1.14509 1.60775 0.44608 0.18743 0.54458 2.11334 -0.14604 -0.29891 -0.16605 -0.07933 0.55027 0.3595 0.09023 0.57855 0.22494 0.19651 0.60563 0.28789 0.10648 0.47088 0.43384 0.09528 0.61151 0.26668 0.12181 0.587 0.27998 0.13302 0.63965 0.2492 0.11115 0.23365 0.70219 0.06416 0.58591 0.23911 0.17498 0.59266 0.21346 0.19388 0.60392 0.21952 0.17656 0.60359 0.22906 0.16735
1-30512872 1 30512872 T A 0.065997911 0.84275 0.49006 0.54567 2.18951 -0.29794 1.17089 1.66305 0.47099 0.22563 0.62831 2.14013 -0.16064 -0.30263 -0.16973 -0.08075 0.55767 0.3609 0.08143 0.58457 0.22493 0.1905 0.61398 0.28953 0.09649 0.4688 0.44557 0.08563 0.61927 0.26941 0.11132 0.59421 0.28471 0.12108 0.6492 0.2518 0.099 0.23308 0.70903 0.05789 0.58912 0.24054 0.17034 0.59934 0.21399 0.18667 0.61121 0.22025 0.16854 0.61061 0.23051 0.15888
rs10449243 1 30512988 T C 0.080050392 0.97985 0.86992 0.73809 2.69887 -0.34981 1.12874 1.733 0.42392 0.32274 1.0469 2.65326 -0.14977 -0.364 -0.29555 -0.27348 0.57894 0.39403 0.02703 0.65445 0.19461 0.15094 0.70691 0.25109 0.042 0.53811 0.428 0.03389 0.68597 0.2533 0.06073 0.66251 0.27294 0.06455 0.73438 0.23008 0.03554 0.23874 0.7398 0.02146 0.69052 0.20534 0.10414 0.66363 0.18765 0.14872 0.68228 0.18332 0.1344 0.68682 0.18225 0.13093
rs12035857 1 30513080 C T 0.079634465 + 0.87265 0.74142 2.68696 -0.35145 1.11562 1.70102 0.4061 0.31732 1.04717 2.67641 -0.15206 -0.3659 -0.29785 -0.27841 0.5828 0.39019 0.02701 0.65453 0.19424 0.15123 0.7065 0.25096 0.04254 0.54413 0.42141 0.03446 0.68486 0.25303 0.06211 0.66044 0.2739 0.06566 0.73494 0.22943 0.03563 0.23162 0.74716 0.02122 0.68994 0.20536 0.1047 0.66327 0.18756 0.14917 0.68183 0.18313 0.13504 0.68613 0.18175 0.13212
rs1830508 1 30513129 G A 0.129650653 0.75814 0.44992 0.72915 2.23408 -0.36569 0.68673 1.2537 0.28604 0.66035 0.86089 1.83735 -0.35115 -0.38672 -0.2439 -0.27172 0.44517 0.45974 0.09509 0.52267 0.25789 0.21944 0.57198 0.2939 0.13412 0.48828 0.39645 0.11527 0.50376 0.35106 0.14518 0.46408 0.40719 0.12873 0.56602 0.31187 0.12211 0.2538 0.67362 0.07258 0.49799 0.27611 0.2259 0.51525 0.26913 0.21562 0.51492 0.28579 0.19929 0.54373 0.25174 0.20453
rs7535310 1 30513215 T C 0.079339687 0.98773 0.85631 0.72804 2.65837 -0.35073 1.0986 1.68797 0.40421 0.31966 1.06353 2.65598 -0.16188 -0.365 -0.30013 -0.28158 0.58339 0.38856 0.02805 0.65178 0.19547 0.15275 0.70478 0.25122 0.044 0.54298 0.4214 0.03562 0.68303 0.25353 0.06344 0.65863 0.27469 0.06668 0.73158 0.23192 0.0365 0.23137 0.74656 0.02207 0.68492 0.20678 0.1083 0.66044 0.18907 0.15049 0.67904 0.18409 0.13687 0.68332 0.18254 0.13414
rs4949567 1 30513272 C T 0.079071802 0.99185 0.8691 0.73971 2.68808 -0.34893 1.1187 1.70809 0.40724 0.31334 1.05208 2.66512 -0.15231 -0.36434 -0.29536 -0.2751 0.57982 0.39308 0.0271 0.65381 0.19506 0.15113 0.70597 0.25153 0.0425 0.54156 0.42406 0.03438 0.68415 0.25381 0.06204 0.66174 0.27267 0.06559 0.73364 0.23075 0.03561 0.23577 0.74274 0.02149 0.68859 0.20613 0.10528 0.66231 0.18843 0.14926 0.68134 0.18386 0.1348 0.68585 0.18244 0.13171
rs4949568 1 30513475 T A 0.07914517 0.98834 0.88458 0.75085 2.67622 -0.34553 1.12532 1.71054 0.4044 0.29714 1.03577 2.70203 -0.14509 -0.36343 -0.29527 -0.27627 0.59076 0.38269 0.02655 0.65566 0.19454 0.1498 0.70634 0.25182 0.04184 0.5394 0.42676 0.03384 0.68609 0.25228 0.06163 0.66309 0.27076 0.06615 0.73615 0.2287 0.03515 0.22391 0.75539 0.0207 0.6907 0.20564 0.10366 0.66479 0.18694 0.14827 0.68286 0.18277 0.13437 0.68705 0.18144 0.13151
rs4949569 1 30513585 T C 0.079057441 0.98729 0.84391 0.71802 2.64747 -0.34413 1.11578 1.69906 0.39241 0.28364 1.01252 2.65521 -0.14219 -0.36261 -0.29228 -0.2724 0.58382 0.38739 0.02879 0.65301 0.19592 0.15107 0.70285 0.25279 0.04436 0.53593 0.42807 0.036 0.6813 0.25409 0.06461 0.66186 0.26917 0.06897 0.73169 0.2305 0.03781 0.23245 0.74478 0.02277 0.68827 0.20657 0.10516 0.66171 0.1883 0.14999 0.67987 0.18431 0.13582 0.68416 0.18302 0.13282
rs4949570 1 30513615 C T 0.079042298 0.98299 0.88047 0.74584 2.66232 -0.34509 1.12119 1.7053 0.39926 0.29467 1.03712 2.69835 -0.14649 -0.36316 -0.30139 -0.28408 0.59115 0.38207 0.02678 0.65517 0.19466 0.15017 0.70559 0.25222 0.04219 0.53816 0.42773 0.03411 0.68477 0.25291 0.06232 0.66316 0.27014 0.0667 0.73547 0.22912 0.03541 0.22351 0.75554 0.02095 0.6903 0.20577 0.10393 0.66391 0.18713 0.14896 0.68152 0.18241 0.13607 0.68522 0.18123 0.13355
rs4949571 1 30513647 G A 0.078865274 0.98957 0.87869 0.74261 2.67912 -0.34354 1.1349 1.71019 0.39855 0.28848 1.02828 2.69709 -0.13593 -0.36242 -0.29401 -0.27547 0.58821 0.38513 0.02666 0.65639 0.19443 0.14918 0.70586 0.25245 0.04169 0.53975 0.4264 0.03385 0.68568 0.25242 0.0619 0.66432 0.26914 0.06654 0.73607 0.22864 0.03529 0.22813 0.7509 0.02097 0.69357 0.20485 0.10158 0.66559 0.18638 0.14803 0.68349 0.18242 0.13409 0.68745 0.18123 0.13132
rs4083399 1 30513914 A G 0.079247258 0.98086 0.8504 0.7192 2.65003 -0.33937 1.12765 1.70513 0.38878 0.26981 1.00535 2.66351 -0.13523 -0.36251 -0.29892 -0.27958 0.58247 0.38951 0.02802 0.6536 0.19655 0.14985 0.70347 0.25329 0.04324 0.53493 0.42997 0.0351 0.68222 0.25383 0.06395 0.66475 0.26642 0.06883 0.73296 0.22996 0.03708 0.23541 0.74214 0.02245 0.69124 0.206 0.10276 0.66197 0.18817 0.14986 0.68028 0.18326 0.13646 0.68424 0.18222 0.13354
rs1883221 1 30513992 A T 0.079248564 0.97931 0.86383 0.72091 2.63259 -0.34108 1.11568 1.67792 0.38592 0.27101 1.00494 2.70793 -0.13132 -0.36297 -0.30141 -0.28251 0.59614 0.37631 0.02755 0.65674 0.19395 0.14931 0.70522 0.25169 0.04309 0.54264 0.42223 0.03513 0.68619 0.25001 0.0638 0.66374 0.26703 0.06923 0.73668 0.22676 0.03656 0.21955 0.75893 0.02152 0.69549 0.20368 0.10083 0.66421 0.1864 0.14939 0.68215 0.18133 0.13652 0.68613 0.1802 0.13367
rs1883220 1 30513994 A G 0.078598433 0.98687 0.88282 0.73493 2.68148 -0.33924 1.13766 1.69986 0.39602 0.27371 1.01714 2.71503 -0.12724 -0.36147 -0.29691 -0.27917 0.58928 0.38462 0.0261 0.65844 0.19347 0.14809 0.70763 0.25125 0.04112 0.54468 0.42181 0.03351 0.68929 0.24926 0.06145 0.66756 0.26551 0.06693 0.73885 0.22632 0.03483 0.2277 0.75169 0.02061 0.69757 0.20308 0.09935 0.66765 0.18463 0.14772 0.68522 0.18041 0.13437 0.68884 0.17942 0.13174
rs730842 1 30514083 A T 0.07848564 0.98746 0.86211 0.71674 2.66117 -0.33809 1.14982 1.70099 0.39398 0.26675 1.00277 2.68961 -0.1249 -0.36073 -0.29663 -0.27958 0.58824 0.38451 0.02725 0.65721 0.19419 0.1486 0.70452 0.25343 0.04205 0.5421 0.42338 0.03452 0.68742 0.25 0.06258 0.66708 0.26469 0.06823 0.73669 0.22715 0.03616 0.23062 0.74778 0.0216 0.69658 0.20348 0.09994 0.66684 0.18485 0.14831 0.68385 0.1809 0.13525 0.68725 0.18 0.13275
rs730839 1 30514119 C T 0.07887154 0.98249 0.90516 0.74979 2.69445 -0.33843 1.17184 1.72941 0.40484 0.26749 1.00813 2.73868 -0.11829 -0.36052 -0.2954 -0.28125 0.59516 0.37997 0.02487 0.66206 0.19187 0.14607 0.70774 0.25319 0.03907 0.54005 0.42806 0.03189 0.69166 0.24894 0.0594 0.67201 0.26236 0.06563 0.74208 0.22437 0.03355 0.22312 0.7573 0.01958 0.70202 0.20198 0.096 0.67064 0.18335 0.14601 0.68788 0.17952 0.1326 0.69085 0.17842 0.13073
rs730840 1 30514198 A G 0.078937076 0.98264 0.87715 0.7326 2.68407 -0.3395 1.15897 1.72209 0.40696 0.28145 1.01422 2.69162 -0.12687 -0.36094 -0.29676 -0.28092 0.58657 0.38704 0.02639 0.65728 0.19432 0.1484 0.7059 0.25326 0.04084 0.54055 0.42605 0.0334 0.68864 0.25056 0.0608 0.66703 0.26672 0.06625 0.73758 0.22731 0.03511 0.2327 0.74635 0.02095 0.69723 0.20349 0.09928 0.6674 0.18499 0.14761 0.68466 0.18099 0.13435 0.68787 0.18001 0.13212
rs730841 1 30514243 G C 0.078766319 0.98416 0.85956 0.71429 2.65179 -0.33814 1.14787 1.69896 0.39361 0.264 0.99731 2.69032 -0.12608 -0.36114 -0.29731 -0.27777 0.59023 0.3823 0.02747 0.65724 0.19411 0.14865 0.7041 0.25356 0.04234 0.54132 0.42392 0.03476 0.68731 0.24983 0.06286 0.66708 0.26423 0.06869 0.73667 0.22686 0.03647 0.22831 0.74999 0.0217 0.69609 0.20359 0.10032 0.66626 0.18516 0.14858 0.68351 0.18096 0.13553 0.68733 0.18015 0.13252
rs909624 1 30514537 T A 0.078492428 0.98735 0.87275 0.725 2.66761 -0.3379 1.149 1.70181 0.39555 0.26679 1.00279 2.706 -0.12332 -0.36087 -0.29598 -0.27886 0.59075 0.38257 0.02668 0.6583 0.19368 0.14802 0.70576 0.25276 0.04148 0.54307 0.42294 0.03399 0.68885 0.24923 0.06192 0.66764 0.26459 0.06777 0.73825 0.22618 0.03557 0.22739 0.75156 0.02105 0.69791 0.20303 0.09906 0.66768 0.1845 0.14782 0.68491 0.18052 0.13457 0.68838 0.17955 0.13207
rs744130 1 30514628 C T 0.078844909 0.9811 0.90322 0.75241 2.67491 -0.33875 1.13093 1.69435 0.38949 0.26497 1.01352 2.75527 -0.12615 -0.36109 -0.29667 -0.28298 0.59874 0.37592 0.02534 0.66067 0.19221 0.14712 0.70867 0.25071 0.04062 0.54397 0.42306 0.03297 0.69014 0.2485 0.06136 0.66881 0.264 0.06719 0.74134 0.22456 0.0341 0.21554 0.76477 0.01969 0.69835 0.20289 0.09876 0.66927 0.18369 0.14704 0.6863 0.17974 0.13396 0.6893 0.17852 0.13218
rs736644 1 30514825 T C 0.07907859 0.97874 0.85205 0.70572 2.63857 -0.33534 1.13978 1.68357 0.38763 0.25222 0.97439 2.6945 -0.12163 -0.36114 -0.29723 -0.28063 0.59096 0.38119 0.02785 0.65719 0.19432 0.14849 0.70407 0.25293 0.043 0.54384 0.42077 0.03539 0.68782 0.24846 0.06372 0.66695 0.26294 0.07011 0.73735 0.22539 0.03726 0.22662 0.75138 0.022 0.69694 0.2032 0.09986 0.66571 0.18515 0.14914 0.68321 0.18077 0.13602 0.68665 0.1797 0.13365
rs736643 1 30514968 G T 0.078633681 0.98284 0.86643 0.7202 2.66533 -0.33644 1.15843 1.72066 0.40276 0.26385 0.99194 2.69118 -0.11983 -0.35958 -0.29406 -0.27465 0.59016 0.38277 0.02707 0.65808 0.1941 0.14782 0.70506 0.25339 0.04155 0.53758 0.42843 0.03399 0.6886 0.24974 0.06166 0.66854 0.26362 0.06784 0.73751 0.22645 0.03604 0.22986 0.74872 0.02142 0.69798 0.20325 0.09877 0.66787 0.18454 0.14759 0.68485 0.1808 0.13435 0.68858 0.18007 0.13135
1-30515206 1 30515206 G A 0.078838642 0.97988 0.89106 0.74057 2.6752 -0.33871 1.14004 1.6972 0.39434 0.27168 1.01626 2.73343 -0.12375 -0.36072 -0.2965 -0.28034 0.59534 0.3788 0.02586 0.65959 0.19282 0.14759 0.70764 0.25154 0.04082 0.5449 0.42179 0.03331 0.69002 0.24867 0.06131 0.66741 0.26557 0.06702 0.73992 0.22555 0.03453 0.22114 0.75865 0.02021 0.69905 0.20258 0.09837 0.66888 0.1839 0.14722 0.68595 0.17993 0.13412 0.68929 0.1789 0.13181
rs61267874 1 30515246 G T 0.07937859 0.973 0.88525 0.73709 2.67358 -0.33286 1.15092 1.69175 0.38083 0.25618 1.0132 2.73484 -0.1086 -0.35748 -0.28873 -0.27836 0.5951 0.37878 0.02612 0.65926 0.19418 0.14656 0.70614 0.25308 0.04078 0.54508 0.42145 0.03347 0.68865 0.24928 0.06207 0.66683 0.26522 0.06795 0.73838 0.22699 0.03463 0.22357 0.75594 0.02049 0.70119 0.20255 0.09626 0.67059 0.18318 0.14623 0.68682 0.18039 0.13279 0.68918 0.17915 0.13167
rs12403718 1 30515351 A G 0.079535248 0.9715 0.88509 0.73447 2.6478 -0.33494 1.12467 1.6697 0.37242 0.24659 0.98795 2.75606 -0.11256 -0.36054 -0.29398 -0.2771 0.60156 0.37211 0.02633 0.66093 0.19255 0.14652 0.70711 0.25115 0.04174 0.54624 0.41965 0.03411 0.68875 0.24793 0.06332 0.66735 0.26301 0.06964 0.74064 0.22395 0.03541 0.21332 0.76624 0.02044 0.70132 0.20205 0.09663 0.66856 0.18394 0.1475 0.68601 0.1799 0.13409 0.68965 0.17871 0.13164
rs12404682 1 30515504 T C 0.078836292 0.98007 0.85535 0.71345 2.64272 -0.33546 1.14011 1.68589 0.38333 0.25487 0.99405 2.69481 -0.12349 -0.36005 -0.2933 -0.27631 0.59118 0.381 0.02782 0.65652 0.1949 0.14858 0.7034 0.25367 0.04293 0.54209 0.42264 0.03527 0.68604 0.25005 0.06391 0.66608 0.26416 0.06976 0.7357 0.22744 0.03686 0.22665 0.75141 0.02194 0.69512 0.20414 0.10074 0.66598 0.18535 0.14867 0.68315 0.18155 0.1353 0.68669 0.18048 0.13283
rs12403737 1 30515566 A G 0.07845953 + 0.86368 0.71668 2.65421 -0.33779 1.13512 1.68278 0.38591 0.26126 0.99387 2.70698 -0.12149 -0.36054 -0.29523 -0.2782 0.59159 0.38111 0.0273 0.65827 0.19336 0.14837 0.70532 0.25218 0.0425 0.54522 0.4199 0.03488 0.68774 0.24894 0.06332 0.66659 0.26429 0.06912 0.73784 0.22577 0.03639 0.22527 0.75325 0.02148 0.69783 0.20288 0.09929 0.66708 0.18451 0.14841 0.68426 0.18056 0.13518 0.68775 0.17955 0.1327
rs12404697 1 30515701 T C 0.078658486 0.97879 0.86655 0.72369 2.67293 -0.33879 1.15286 1.71215 0.4011 0.27629 1.00203 2.68607 -0.1225 -0.35951 -0.29275 -0.27961 0.58671 0.38622 0.02707 0.65731 0.19411 0.14858 0.70492 0.25338 0.0417 0.54075 0.42508 0.03417 0.68742 0.25068 0.0619 0.6664 0.26621 0.06739 0.73688 0.22711 0.03601 0.23212 0.74639 0.02149 0.69752 0.20342 0.09906 0.66693 0.18514 0.14793 0.68419 0.18149 0.13432 0.68711 0.18023 0.13266
1-30515766 1 30515766 A G 0.064784334 0.83378 0.45642 0.48405 2.16402 -0.2876 1.13422 1.60648 0.4356 0.18271 0.56386 2.15785 -0.12346 -0.29101 -0.17513 -0.10146 0.55644 0.35786 0.0857 0.58848 0.21984 0.19168 0.61506 0.28306 0.10188 0.47598 0.43332 0.0907 0.61923 0.26311 0.11766 0.59632 0.2747 0.12898 0.64983 0.24468 0.10549 0.23334 0.70487 0.06179 0.60207 0.23267 0.16526 0.60185 0.20873 0.18942 0.61336 0.21298 0.17366 0.61409 0.22074 0.16517
1-30515845 1 30515845 G A 0.073794256 0.89237 0.74851 0.69501 2.49354 -0.31742 1.31512 1.86417 0.50674 0.2792 0.7643 2.45272 -0.11662 -0.33047 -0.23517 -0.21598 0.59753 0.36166 0.04081 0.63734 0.20638 0.15628 0.66793 0.27994 0.05213 0.48202 0.47335 0.04463 0.67015 0.26157 0.06828 0.64656 0.27585 0.07759 0.7127 0.23346 0.05384 0.22564 0.74384 0.03052 0.66903 0.21664 0.11433 0.65106 0.19574 0.1532 0.66589 0.19694 0.13717 0.67044 0.19526 0.1343
1-30515985 1 30515985 G C 0.073574413 0.85572 0.77913 0.73131 2.53697 -0.31614 1.3491 1.91425 0.53981 0.31628 0.79294 2.44503 -0.11404 -0.32592 -0.22694 -0.2085 0.59624 0.36527 0.03849 0.63831 0.20686 0.15483 0.66935 0.28185 0.0488 0.47744 0.48084 0.04172 0.67231 0.26375 0.06394 0.64628 0.2812 0.07252 0.71429 0.23506 0.05065 0.23048 0.74039 0.02913 0.67213 0.21672 0.11115 0.65215 0.19708 0.15077 0.66768 0.19867 0.13365 0.67259 0.19652 0.13089
1-30516031 1 30516031 G A 0.077786945 0.88154 0.78887 0.67615 2.63011 -0.3317 1.07712 1.6648 0.39788 0.30371 0.96454 2.57541 -0.11852 -0.34334 -0.27703 -0.26494 0.56614 0.4006 0.03326 0.64827 0.19686 0.15487 0.69898 0.25139 0.04963 0.53966 0.41969 0.04065 0.67619 0.25487 0.06894 0.65374 0.27355 0.07271 0.7256 0.23099 0.04341 0.24789 0.72521 0.0269 0.68852 0.20644 0.10504 0.65754 0.18924 0.15322 0.6743 0.186 0.1397 0.67708 0.18471 0.13821
1-30516173 1 30516173 C G 0.077087467 0.84619 0.80292 0.70179 2.62571 -0.32589 1.09655 1.69842 0.40532 0.30302 0.99611 2.5725 -0.12399 -0.33548 -0.26148 -0.25963 0.57127 0.39571 0.03302 0.647 0.19864 0.15436 0.69571 0.25549 0.0488 0.52667 0.43354 0.03979 0.67304 0.2589 0.06806 0.65543 0.27289 0.07168 0.722 0.23557 0.04243 0.24364 0.72968 0.02668 0.6824 0.20979 0.10781 0.6569 0.19113 0.15197 0.67321 0.18939 0.1374 0.67512 0.18693 0.13795
rs13374585 1 30517164 C G 0.085404961 0.55425 0.5422 0.40796 2.46765 -0.29389 0.55678 1.20272 0.40487 0.50145 1.19212 2.21097 -0.18423 -0.29843 -0.25525 -0.25715 0.50183 0.4401 0.05807 0.62007 0.19712 0.18281 0.6872 0.22025 0.09255 0.61039 0.31488 0.07473 0.66488 0.23532 0.0998 0.61249 0.29435 0.09316 0.68428 0.24813 0.06759 0.29812 0.65242 0.04946 0.64532 0.20501 0.14967 0.62975 0.19013 0.18012 0.64225 0.18719 0.17056 0.64198 0.18559 0.17243
1-30517334 1 30517334 G A 0.034706789 0.4601 -0.06102 0.04241 1.47062 -0.18176 0.58422 1.0453 0.34285 0.2601 0.36814 0.82942 -0.11459 -0.11991 -0.00259 0.06616 0.34282 0.34994 0.30724 0.36961 0.26443 0.36596 0.40103 0.27435 0.32462 0.3478 0.34895 0.30325 0.39571 0.27622 0.32807 0.36787 0.31086 0.32127 0.39871 0.27571 0.32558 0.32384 0.38515 0.29101 0.38066 0.26036 0.35898 0.38657 0.252 0.36143 0.3914 0.25703 0.35157 0.38378 0.27106 0.34516
rs12085903 1 30861287 A G 0.010142298 0.65639 0.20663 0.24804 -0.11615 -0.09364 -0.11896 -0.10612 -0.11572 -0.07932 -0.11917 -0.11928 0.03391 1.10324 1.60324 0.48558 0.32941 0.29043 0.38016 0.34598 0.27955 0.37447 0.35876 0.26633 0.37491 0.34524 0.2819 0.37286 0.35576 0.26906 0.37518 0.37051 0.27107 0.35842 0.3197 0.3015 0.3788 0.3701 0.26538 0.36452 0.39077 0.28874 0.32049 0.35647 0.44181 0.20172 0.21479 0.59496 0.19025 0.42416 0.3224 0.25344
1-30864033 1 30864033 C T 0.010559791 0.56648 0.21379 0.27004 -0.11098 -0.11218 -0.11079 -0.10472 -0.11378 -0.09513 -0.11354 -0.11215 -0.00707 0.97015 1.46491 0.39861 0.31878 0.30034 0.38088 0.306 0.30927 0.38473 0.35188 0.26952 0.3786 0.34238 0.27931 0.37831 0.33713 0.28541 0.37746 0.35131 0.28666 0.36203 0.30411 0.31538 0.38051 0.3581 0.2766 0.3653 0.37553 0.30316 0.32131 0.34095 0.45453 0.20452 0.21557 0.59148 0.19295 0.40939 0.33287 0.25774
rs4448564 1 31786224 A C 0.227951697 0.55397 -0.25996 -0.57337 0.21851 -0.15015 -0.29095 0.11583 0.22509 0.20834 1.4961 -0.22393 -0.2374 -0.35739 -0.40025 -0.40604 0.36117 0.19205 0.44678 0.35024 0.16891 0.48085 0.32261 0.20366 0.47373 0.33547 0.20561 0.45892 0.32892 0.20211 0.46897 0.3322 0.19482 0.47298 0.13259 0.62374 0.24367 0.35204 0.17897 0.46899 0.36215 0.18737 0.45048 0.34508 0.1654 0.48952 0.33604 0.16994 0.49402 0.34008 0.16142 0.4985
rs10753258 1 31934529 C T 0.4568819843 0.76925 1.64911 1.55661 -0.25145 -0.50459 -0.4778 -0.45652 -0.47808 -0.30323 -0.42423 -0.51185 -0.14726 -0.4901 -0.14247 -0.50958 0.00636999999999999 0.5938 0.39983 0.09647 0.24165 0.66188 0.14026 0.21056 0.64918 0.11722 0.24344 0.63934 0.04705 0.30487 0.64808 0.2915 0.34307 0.36543 0.01378 0.25645 0.72977 0.18888 0.22398 0.58714 0.00325999999999993 0.76954 0.2272 0.19835 0.25026 0.55139 0.10247 0.50919 0.38834 0.05608 0.25862 0.6853
rs702833 1 33086784 T C 0.0087582245 0.17704 0.91523 1.47687 -0.02059 0.17231 -0.03286 -0.02487 -0.04332 0.01988 -0.02766 0.11696 0.02493 0.01746 -0.0232 -0.01182 0.14232 0.39766 0.46002 0.12375 0.48247 0.39378 0.13355 0.39559 0.47086 0.13794 0.41672 0.44534 0.15061 0.39098 0.45841 0.13205 0.45695 0.411 0.12938 0.43407 0.43655 0.12848 0.43288 0.43864 0.09542 0.4419 0.46268 0.0209 0.85319 0.12591 0.03612 0.47827 0.48561 0.13327 0.39596 0.47077
rs61799487 1 33325319 G A 0.0672681462 0.34109 1.92802 1.3472 0.10955 -0.20907 -0.14638 -0.11793 -0.19138 -0.0724 0.26472 0.0466 -0.16325 0.46349 -0.14854 -0.18383 0.11538 0.11201 0.77261 0.11698 0.10023 0.78279 0.11508 0.09757 0.78735 0.1141 0.10215 0.78375 0.1089 0.12574 0.76536 0.11764 0.10877 0.77359 0.08296 0.15855 0.75849 0.03855 0.11646 0.84499 0.00348999999999999 0.21597 0.78054 0.00126999999999999 0.96452 0.03421 0.02101 0.14893 0.83006 0.08166 0.10436 0.81398
rs57998505 1 33548771 G A 0.038546997 0.87112 0.44686 0.23806 0.08071 0.03037 -0.16086 -0.24728 -0.26081 -0.16104 -0.26092 -0.05016 1.17982 2.6832 1.68346 0.3726 0.66391 0.19308 0.14301 0.61535 0.19905 0.1856 0.61253 0.18076 0.20671 0.60357 0.17294 0.22349 0.61102 0.16778 0.2212 0.62279 0.18272 0.19449 0.55171 0.19372 0.25457 0.61971 0.18395 0.19634 0.68045 0.22345 0.0961 0.13597 0.79794 0.06609 0.65844 0.25882 0.08274 0.67433 0.18648 0.13919
rs6661062 1 33549479 T C 0.038367363 0.87028 0.42427 0.21553 0.11303 -0.00401 -0.13386 -0.2329 -0.26001 -0.18372 -0.26058 -0.06284 1.11222 2.64599 1.63496 0.38226 0.65877 0.19503 0.1462 0.60067 0.2022 0.19713 0.60711 0.18354 0.20935 0.60241 0.17224 0.22535 0.60464 0.16861 0.22675 0.61285 0.18257 0.20458 0.5495 0.19229 0.25821 0.61375 0.18291 0.20334 0.67678 0.2209 0.10232 0.13109 0.79942 0.06949 0.65705 0.25434 0.08861 0.66999 0.18626 0.14375
rs1535917 1 33634440 G A 0.189605222 0.91627 0.2702 0.29856 -0.46099 0.47201 -0.41782 -0.43356 -0.3138 0.42303 -0.0353 -0.43105 0.12204 1.20353 2.13669 2.02453 0.53262 0.23434 0.23304 0.61442 0.23309 0.15249 0.52403 0.22453 0.25144 0.55949 0.19901 0.2415 0.57224 0.20791 0.21985 0.51366 0.34787 0.13847 0.59898 0.21264 0.18838 0.50993 0.24118 0.24889 0.6064 0.22356 0.17004 0.62256 0.25957 0.11787 0.36284 0.54518 0.09198 0.41283 0.49514 0.09203
1-33635052 1 33635052 T C 0.050754047 0.54289 0.96095 1.51873 -0.23416 -0.17284 -0.06509 -0.21716 -0.23203 -0.20112 -0.03801 0.02754 0.13708 0.38946 1.74457 1.60979 0.27071 0.40626 0.32303 0.28244 0.37596 0.3416 0.1384 0.6029 0.2587 0.25334 0.39381 0.35285 0.2492 0.38998 0.36082 0.27317 0.37326 0.35357 0.27414 0.40626 0.3196 0.1156 0.6702 0.2142 0.15773 0.56349 0.27878 0.16685 0.56506 0.26809 0.12036 0.79332 0.08632 0.27201 0.63451 0.09348
rs12742446 1 33649644 G T 0.375822977 0.88971 0.09638 -0.65783 -0.3545 -0.16696 -0.33042 -0.49971 -0.52364 -0.45175 -0.39138 -0.5258 0.03008 2.20645 2.03689 0.72598 0.64958 0.12416 0.22626 0.64489 0.12207 0.23304 0.60406 0.14054 0.2554 0.60336 0.12384 0.2728 0.61071 0.1162 0.27309 0.6252 0.11781 0.25699 0.63126 0.1216 0.24714 0.61443 0.11917 0.2664 0.60785 0.15796 0.23419 0.29669 0.63389 0.06942 0.52084 0.39611 0.08305 0.70551 0.14833 0.14616
rs1123295 1 33683040 G A 0.445224282 0.96413 0.91322 0.44905 -0.12147 -0.4631 -0.55372 -0.53663 -0.54884 -0.55589 -0.55528 -0.52821 -0.40413 1.38893 2.95439 1.73966 0.6849 0.2139 0.1012 0.60171 0.13768 0.26061 0.57362 0.1365 0.28988 0.47902 0.19213 0.32885 0.57363 0.14204 0.28433 0.56901 0.14079 0.2902 0.57804 0.13797 0.28399 0.58455 0.13372 0.28173 0.48191 0.19344 0.32465 0.73919 0.23717 0.02364 0.10045 0.88406 0.01549 0.74473 0.22933 0.02594
rs2336240 1 33688338 T C 0.365299217 0.90435 -0.0389 -0.42468 -0.46934 -0.40736 -0.53081 -0.41201 -0.52324 -0.46897 -0.47293 -0.52986 -0.35467 1.42984 1.27317 0.5747 0.42488 0.17327 0.40185 0.39575 0.15636 0.44789 0.3592 0.18398 0.45682 0.30542 0.30869 0.38589 0.37858 0.167 0.45442 0.39696 0.15597 0.44707 0.39395 0.1574 0.44865 0.37518 0.16269 0.46213 0.28882 0.22745 0.48373 0.18264 0.65144 0.16592 0.4475 0.33111 0.22139 0.47679 0.22259 0.30062
rs10753285 1 33723383 C A 0.21913812 0.98902 -0.2465 -0.34019 -0.21923 0.86605 -0.47643 -0.22456 0.09318 1.46666 0.95028 -0.4466 0.38635 0.41238 0.02601 0.2246 0.47333 0.21752 0.30915 0.49158 0.2279 0.28052 0.35029 0.32816 0.32155 0.43226 0.25739 0.31035 0.49124 0.21157 0.29719 0.35718 0.38857 0.25425 0.42374 0.31607 0.26019 0.44011 0.21624 0.34365 0.49429 0.21258 0.29313 0.47122 0.23861 0.29017 0.48527 0.20406 0.31067 0.46283 0.24172 0.29545
rs4233206 1 33734309 C T 0.219002089 0.99299 -0.25077 -0.34918 -0.2166 0.85501 -0.47903 -0.21266 0.10165 1.4662 0.94849 -0.44923 0.37738 0.40157 0.02403 0.22811 0.47275 0.21631 0.31094 0.49051 0.22677 0.28272 0.35017 0.32698 0.32285 0.42961 0.25973 0.31066 0.49037 0.21092 0.29871 0.35708 0.38659 0.25633 0.42298 0.31475 0.26227 0.43996 0.21451 0.34553 0.49312 0.21153 0.29535 0.47098 0.2363 0.29272 0.48397 0.20338 0.31265 0.46069 0.24238 0.29693
rs1341713 1 33741183 T G 0.219156658 0.99087 -0.24679 -0.33581 -0.20895 0.83707 -0.47983 -0.20229 0.11064 1.47165 0.94112 -0.45133 0.37992 0.41395 0.03245 0.23981 0.4709 0.2186 0.3105 0.48988 0.22696 0.28316 0.34777 0.33023 0.322 0.42673 0.26354 0.30973 0.48956 0.21218 0.29826 0.35626 0.38744 0.2563 0.4257 0.31077 0.26353 0.44006 0.21449 0.34545 0.49214 0.21247 0.29539 0.46854 0.2393 0.29216 0.48262 0.20524 0.31214 0.45804 0.24596 0.296
rs1773023 1 33741228 A T 0.240333159 0.89157 -0.28922 -0.42165 -0.15699 0.66886 -0.4798 -0.1469 0.05072 1.33396 1.05721 -0.46546 0.29458 0.30076 -0.08294 0.01707 0.44338 0.21305 0.34357 0.45854 0.21327 0.32819 0.32565 0.32657 0.34778 0.38091 0.28277 0.33632 0.4578 0.20088 0.34132 0.36456 0.33702 0.29842 0.36569 0.33955 0.29476 0.40543 0.20929 0.38528 0.4553 0.20511 0.33959 0.43661 0.22665 0.33674 0.44886 0.19229 0.35885 0.44082 0.20916 0.35002
rs10737371 1 33743136 T G 0.224383029 0.97504 -0.20168 -0.30255 -0.12194 0.93296 -0.48109 -0.19854 0.16417 1.63249 1.01468 -0.47435 0.27975 0.37801 -0.002 0.22011 0.50369 0.22585 0.27046 0.52244 0.23197 0.24559 0.36865 0.32331 0.30804 0.46899 0.25201 0.279 0.52237 0.21569 0.26194 0.34383 0.43623 0.21994 0.46795 0.30103 0.23102 0.47658 0.2038 0.31962 0.52678 0.20904 0.26418 0.50225 0.23781 0.25994 0.51469 0.20378 0.28153 0.4888 0.24607 0.26513
rs2641951 1 33770504 T C 0.221499739 0.98064 -0.26829 -0.3083 0.14971 0.42502 -0.48212 -0.07779 0.29422 1.37065 1.21089 -0.48263 0.09846 0.40108 -0.16521 -0.09866 0.41111 0.26741 0.32148 0.45246 0.21433 0.33321 0.34117 0.31032 0.34851 0.41844 0.24159 0.33997 0.45095 0.21843 0.33062 0.37688 0.32233 0.30079 0.37107 0.3334 0.29553 0.40381 0.2128 0.38339 0.44578 0.20786 0.34636 0.38802 0.30101 0.31097 0.43501 0.20487 0.36012 0.4302 0.21433 0.35547
rs1690552 1 33807987 C G 0.0585963446 0.89862 1.50163 1.55325 -0.25257 -0.10346 -0.2481 -0.2822 -0.3141 0.34081 1.04558 -0.30971 -0.26912 -0.2171 -0.23731 -0.27938 0.0294199999999999 0.35037 0.62021 0.11583 0.31377 0.5704 0.15186 0.23227 0.61587 0.14434 0.23902 0.61664 0.1449 0.24742 0.60768 0.044 0.87023 0.08577 0.02094 0.92866 0.0504 0.14669 0.23174 0.62157 0.0851 0.29603 0.61887 0.09634 0.32067 0.58299 0.14245 0.23473 0.62282 0.101 0.23981 0.65919
rs2336639 1 33876834 G A 0.026271802 0.37494 0.80509 0.848 0.27307 0.12829 2.08245 2.02895 0.31284 -0.14848 -0.11223 0.34148 0.27089 -0.0968 -0.09076 -0.14756 0.58211 0.28628 0.13161 0.5597 0.30088 0.13942 0.52777 0.4223 0.04993 0.19022 0.76546 0.04432 0.6142 0.30229 0.08351 0.36472 0.33843 0.29685 0.53443 0.25982 0.20575 0.5791 0.28555 0.13535 0.56114 0.30356 0.1353 0.55753 0.24622 0.19625 0.55381 0.25055 0.19564 0.46898 0.29176 0.23926
rs12562296 1 34262345 A G 0.033645692 + 0.02115 0.29099 1.52906 -0.09069 0.85941 1.40096 0.65482 0.40126 0.68885 0.0283 -0.2485 -0.20038 0.21054 -0.01867 0.32881 0.4191 0.25209 0.36685 0.33569 0.29746 0.41376 0.31425 0.27199 0.33258 0.41599 0.25143 0.41883 0.30132 0.27985 0.40558 0.3129 0.28152 0.40058 0.32462 0.2748 0.4184 0.27605 0.30555 0.40152 0.26537 0.33311 0.4008 0.27246 0.32674 0.35463 0.36468 0.28069 0.41422 0.2754 0.31038
1-34276332 1 34276332 T C 0.032729243 0.91304 0.06361 0.33253 1.45104 -0.07119 1.02819 1.65537 0.81424 0.46798 0.56992 0.04868 -0.24507 -0.21435 0.17078 -0.14487 0.37315 0.38338 0.24347 0.38644 0.32849 0.28507 0.42332 0.32585 0.25083 0.30628 0.46482 0.2289 0.43549 0.30369 0.26082 0.43096 0.30287 0.26617 0.43061 0.30274 0.26665 0.4357 0.27407 0.29023 0.41846 0.26123 0.32031 0.40693 0.27595 0.31712 0.34789 0.39424 0.25787 0.41835 0.27189 0.30976
rs7545365 1 34505475 A C 0.486374151 0.97259 0.09924 -0.04457 -0.54489 0.36397 0.19466 0.70651 1.41303 0.30292 -0.50037 -0.39555 1.15263 0.68734 0.01679 -0.30699 0.50303 0.23934 0.25763 0.61026 0.2296 0.16014 0.59858 0.25678 0.14464 0.52649 0.34993 0.12358 0.32006 0.57939 0.10055 0.55189 0.28176 0.16635 0.48962 0.25676 0.25362 0.56924 0.21929 0.21147 0.32889 0.55578 0.11533 0.55722 0.30172 0.14106 0.59803 0.22558 0.17639 0.59626 0.20114 0.2026
rs10914894 1 34506653 A G 0.486893734 + 0.1412 0.02562 -0.54827 0.3483 0.20852 0.73909 1.41743 0.28627 -0.5078 -0.38878 1.16614 0.70634 0.04751 -0.30639 0.503 0.24418 0.25282 0.61194 0.234 0.15406 0.60172 0.26226 0.13602 0.51855 0.36636 0.11509 0.32423 0.58152 0.09425 0.54966 0.28959 0.16075 0.48536 0.26392 0.25072 0.57104 0.22444 0.20452 0.32424 0.56631 0.10945 0.55878 0.30716 0.13406 0.5991 0.23319 0.16771 0.5985 0.20561 0.19589
rs1524623 1 34524906 A C 0.319992167 0.89774 -0.2189 -0.57673 -0.45675 -0.13069 0.40335 0.74942 1.30685 0.14193 -0.4595 -0.41429 0.39779 -0.36893 -0.47204 -0.50054 0.41403 0.19952 0.38645 0.4456 0.18627 0.36813 0.47746 0.23064 0.2919 0.44712 0.27671 0.27617 0.26043 0.50724 0.23233 0.44916 0.20735 0.34349 0.42483 0.18368 0.39149 0.44 0.18074 0.37926 0.29955 0.46026 0.24019 0.43173 0.18435 0.38392 0.44509 0.16443 0.39048 0.44704 0.16124 0.39172
1-34773397 1 34773397 C T 0.079132898 0.33155 0.05332 0.03187 -0.09341 1.3784 -0.22299 -0.18827 0.08799 0.39183 -0.20852 1.18418 1.61608 0.23476 0.10466 0.31821 0.48085 0.27295 0.2462 0.46586 0.34416 0.18998 0.49266 0.24206 0.26528 0.48784 0.25123 0.26093 0.48366 0.28925 0.22709 0.50372 0.28381 0.21247 0.48033 0.24338 0.27629 0.36494 0.45793 0.17713 0.43347 0.38302 0.18351 0.52392 0.24819 0.22789 0.52334 0.24035 0.23631 0.51012 0.26797 0.22191
rs9426008 1 34981420 C G 0.481169713 0.24203 0.13885 0.25031 0.61135 0.81246 -0.08639 -0.25044 -0.33468 -0.23897 -0.21249 0.06965 1.34031 0.40471 0.5341 0.74691 0.14685 0.6866 0.16655 0.4375 0.29335 0.26915 0.43855 0.22979 0.33166 0.40762 0.23554 0.35684 0.38486 0.23921 0.37593 0.38082 0.26369 0.35549 0.23009 0.36802 0.40189 0.42675 0.25916 0.31409 0.44003 0.29898 0.26099 0.42885 0.25635 0.3148 0.4478 0.24905 0.30315 0.45304 0.2598 0.28716
1-34989947 1 34989947 A C 0.11727154 0.14102 0.06729 0.22475 -0.01628 0.494 -0.06642 -0.05972 -0.10064 -0.07838 0.26844 -0.1439 1.38882 0.45858 -0.06376 0.10794 0.33403 0.33276 0.33321 0.40338 0.3244 0.27222 0.37094 0.29336 0.3357 0.38216 0.28558 0.33226 0.31405 0.35074 0.33521 0.39352 0.30568 0.3008 0.31729 0.42156 0.26115 0.35751 0.29422 0.34827 0.27163 0.4953 0.23307 0.40696 0.31778 0.27526 0.35428 0.31656 0.32916 0.39401 0.29253 0.31346
rs3738345 1 34995932 A G 0.254140731 0.257 -0.04161 0.08455 0.2159 0.62998 -0.25524 -0.02336 0.75532 1.63298 0.03652 -0.30832 0.06363 -0.23771 -0.25429 -0.30168 0.40006 0.28022 0.31972 0.40332 0.28682 0.30986 0.36834 0.25638 0.37528 0.39366 0.25579 0.35055 0.39362 0.30851 0.29787 0.21962 0.5239 0.25648 0.36194 0.29246 0.3456 0.36558 0.25756 0.37686 0.39186 0.28129 0.32685 0.36995 0.26956 0.36049 0.29575 0.36986 0.33439 0.36868 0.25493 0.37639
1-35757165 1 35757165 A C 0.0258537859 0.49041 1.05976 1.64578 -0.05041 -0.15899 -0.03683 0.7088 0.44925 -0.00601 -0.16603 -0.14853 -0.16155 -0.08184 0.40315 1.28355 0.20852 0.47812 0.31336 0.2011 0.49894 0.29996 0.0861799999999999 0.60833 0.30549 0.0817099999999999 0.7791 0.13919 0.26161 0.55397 0.18442 0.25102 0.48304 0.26594 0.27715 0.40283 0.32002 0.27096 0.40413 0.32491 0.24605 0.44022 0.31373 0.29576 0.41886 0.28538 0.34047 0.51275 0.14678 0.05231 0.86782 0.07987
1-36792088 1 36792088 C G 0.094383029 0.87166 -0.02882 0.09462 0.3613 0.82888 -0.24416 -0.36957 -0.35543 -0.19366 -0.25252 0.03287 1.35669 0.82394 0.59513 0.66545 0.24954 0.52761 0.22285 0.41354 0.33087 0.25559 0.43515 0.24778 0.31707 0.31517 0.34354 0.34129 0.38834 0.28219 0.32947 0.39228 0.28566 0.32206 0.34526 0.30347 0.35127 0.44246 0.25972 0.29782 0.42029 0.32537 0.25434 0.45986 0.26832 0.27182 0.46071 0.26029 0.279 0.45712 0.26978 0.2731
rs56827534 1 37078785 T C 0.153672324 0.98438 -0.04884 -0.06564 1.19595 0.38476 0.09736 -0.26673 -0.30773 -0.42406 0.0699 1.3344 0.89609 -0.17264 -0.29355 -0.25043 0.44444 0.37185 0.18371 0.3483 0.46317 0.18853 0.51684 0.24531 0.23785 0.45483 0.26347 0.2817 0.4895 0.2254 0.2851 0.42195 0.26396 0.31409 0.43209 0.32677 0.24114 0.48641 0.32515 0.18844 0.44869 0.36439 0.18692 0.51679 0.2197 0.26351 0.50686 0.21044 0.2827 0.51311 0.20948 0.27741
rs61769812 1 37082553 G A 0.152953264 0.98323 0.03403 0.05306 1.23632 0.42449 0.04945 -0.28754 -0.31588 -0.42603 0.05497 1.492 1.00524 -0.18363 -0.28288 -0.22593 0.45707 0.38398 0.15895 0.36335 0.47142 0.16523 0.53269 0.24553 0.22178 0.45728 0.27184 0.27088 0.49905 0.23165 0.2693 0.42838 0.27086 0.30076 0.4497 0.32654 0.22376 0.48607 0.35259 0.16134 0.44867 0.39236 0.15897 0.52555 0.22735 0.2471 0.52101 0.21543 0.26356 0.52969 0.21471 0.2556
rs11264089 1 37938244 T C 0.0285449086 0.23548 0.93023 1.53423 -0.12022 0.96005 -0.11977 -0.07207 0.26347 0.481 -0.07823 0.33928 0.54945 0.50028 -0.06827 -0.02501 0.13357 0.50062 0.36581 0.24586 0.52894 0.2252 0.26347 0.39909 0.33744 0.28692 0.40009 0.31299 0.30886 0.46313 0.22801 0.26561 0.49524 0.23915 0.0440199999999999 0.73672 0.21926 0.27168 0.5126 0.21572 0.27649 0.48432 0.23919 0.09467 0.74012 0.16521 0.14239 0.52025 0.33736 0.23925 0.43075 0.33
rs61782780 1 38852827 A G 0.159157963 0.98278 -0.09731 -0.40862 -0.07221 -0.44818 1.07168 1.72925 0.8422 -0.19268 -0.44488 -0.40724 -0.44723 -0.40779 -0.35221 -0.43573 0.53873 0.18965 0.27162 0.49585 0.16545 0.3387 0.54451 0.25839 0.1971 0.21205 0.6294 0.15855 0.55324 0.24704 0.19972 0.53743 0.18355 0.27902 0.40644 0.23538 0.35818 0.49201 0.17482 0.33317 0.47843 0.179 0.34257 0.49575 0.16874 0.33551 0.48662 0.19204 0.32134 0.44469 0.21557 0.33974
rs4970553 1 38853467 T C 0.158314621 0.99372 -0.08645 -0.39342 -0.11003 -0.44645 1.03347 1.72826 0.84027 -0.18451 -0.44747 -0.41241 -0.45057 -0.43142 -0.38175 -0.42406 0.52978 0.19083 0.27939 0.49226 0.16607 0.34167 0.54634 0.25597 0.19769 0.20114 0.64355 0.15531 0.55348 0.24672 0.1998 0.5325 0.1844 0.2831 0.40612 0.234 0.35988 0.48697 0.17609 0.33694 0.47228 0.18085 0.34687 0.49148 0.1673 0.34122 0.48156 0.19156 0.32688 0.4378 0.22058 0.34162
rs4970607 1 38854890 C T 0.161186423 0.99309 0.10986 -0.11235 -0.08285 -0.42937 1.10113 1.97332 1.04753 -0.09478 -0.44888 -0.42105 -0.44733 -0.44645 -0.41325 -0.39524 0.57247 0.20006 0.22747 0.52484 0.17015 0.30501 0.59855 0.25341 0.14804 0.16951 0.72246 0.10803 0.59777 0.25557 0.14666 0.58081 0.19221 0.22698 0.39781 0.25635 0.34584 0.51422 0.18139 0.30439 0.49348 0.18813 0.31839 0.52039 0.17025 0.30936 0.51124 0.19195 0.29681 0.45102 0.23412 0.31486
rs9943042 1 38858564 A G 0.163469713 0.97547 0.00724 -0.22867 -0.06434 -0.43954 1.03148 1.8477 0.95887 -0.13231 -0.44657 -0.40758 -0.45013 -0.44134 -0.40217 -0.41622 0.54968 0.19895 0.25137 0.50225 0.17047 0.32728 0.56654 0.25262 0.18084 0.18471 0.67889 0.1364 0.56492 0.25638 0.1787 0.55202 0.19143 0.25655 0.38299 0.2629 0.35411 0.49296 0.18432 0.32272 0.47338 0.1899 0.33672 0.49992 0.17066 0.32942 0.49284 0.19088 0.31628 0.44334 0.22428 0.33238
rs2057581 1 38860007 C G 0.162833943 0.9697 0.02269 -0.21611 -0.0589 -0.4392 1.02746 1.87061 0.96237 -0.13351 -0.44444 -0.40486 -0.44938 -0.439 -0.40125 -0.41821 0.5542 0.19828 0.24752 0.50567 0.16962 0.32471 0.57261 0.25002 0.17737 0.17846 0.69035 0.13119 0.57076 0.2546 0.17464 0.55634 0.19071 0.25295 0.38209 0.26405 0.35386 0.4962 0.18367 0.32013 0.47738 0.18803 0.33459 0.50339 0.16964 0.32697 0.49771 0.18809 0.3142 0.44868 0.21996 0.33136
rs6694920 1 39238163 C T 0.172517493 0.98777 0.21547 0.10377 2.35649 -0.36959 1.41502 1.24431 1.14261 0.11295 0.04398 0.59794 -0.13258 -0.46199 -0.40185 -0.23051 0.25892 0.66357 0.07751 0.51749 0.25302 0.22949 0.6472 0.25441 0.09839 0.66799 0.23129 0.10072 0.62102 0.28126 0.09772 0.63525 0.2363 0.12845 0.62913 0.22343 0.14744 0.65851 0.22602 0.11547 0.62823 0.2189 0.15287 0.46981 0.28494 0.24525 0.60307 0.19738 0.19955 0.63893 0.19087 0.1702
1-39247812 1 39247812 T G 0.173369713 0.99732 0.20207 0.07976 2.34426 -0.37681 1.40996 1.24327 1.13863 0.12248 0.06019 0.58435 -0.14833 -0.46297 -0.40686 -0.24204 0.261 0.65969 0.07931 0.51691 0.251 0.23209 0.6461 0.25373 0.10017 0.66714 0.23036 0.1025 0.62201 0.27838 0.09961 0.6354 0.23536 0.12924 0.63283 0.22052 0.14665 0.65806 0.22424 0.1177 0.62748 0.21637 0.15615 0.47089 0.28371 0.2454 0.60251 0.19599 0.2015 0.63808 0.1889 0.17302
rs7538228 1 39250222 T G 0.173629243 + 0.15609 0.03667 2.27517 -0.37288 1.38181 1.21511 1.11624 0.0889 0.02762 0.58003 -0.13449 -0.46531 -0.39846 -0.23484 0.27316 0.63828 0.08856 0.51346 0.25064 0.2359 0.63424 0.25581 0.10995 0.65475 0.23288 0.11237 0.60579 0.2852 0.10901 0.62485 0.23445 0.1407 0.62083 0.22056 0.15861 0.6465 0.22633 0.12717 0.61651 0.21987 0.16362 0.46671 0.28501 0.24828 0.59403 0.19837 0.2076 0.62847 0.19056 0.18097
rs2147594 1 39252253 T C 0.173992428 0.99115 0.26601 0.1493 2.42127 -0.37668 1.47856 1.29763 1.18056 0.13548 0.08556 0.63323 -0.15 -0.46076 -0.40967 -0.23986 0.25382 0.67748 0.0687 0.5241 0.25144 0.22446 0.65531 0.25722 0.08747 0.67914 0.2311 0.08976 0.63407 0.27855 0.08738 0.64736 0.23551 0.11713 0.64452 0.22247 0.13301 0.66995 0.22617 0.10388 0.63911 0.21588 0.14501 0.47282 0.28637 0.24081 0.61181 0.19627 0.19192 0.64922 0.18941 0.16137
rs1555744 1 39255518 G A 0.176583029 0.96984 0.28623 0.1655 2.48901 -0.37475 1.37621 1.20107 1.06243 0.09369 0.12323 0.76041 -0.12905 -0.45786 -0.40579 -0.22643 0.21171 0.72255 0.06574 0.54387 0.23947 0.21666 0.6686 0.24307 0.08833 0.68786 0.2214 0.09074 0.6559 0.25512 0.08898 0.6478 0.23016 0.12204 0.64859 0.22193 0.12948 0.67477 0.22776 0.09747 0.64698 0.2142 0.13882 0.46545 0.28961 0.24494 0.61422 0.19532 0.19046 0.65377 0.18835 0.15788
rs1555745 1 39255716 A G 0.177679373 0.97461 0.40556 0.29495 2.64115 -0.38509 1.40725 1.27272 1.09367 0.13594 0.18909 0.82112 -0.12442 -0.4535 -0.40908 -0.22788 0.18579 0.76144 0.05277 0.5567 0.23556 0.20774 0.69081 0.23599 0.0732 0.70657 0.21852 0.07491 0.68133 0.2445 0.07417 0.66429 0.2303 0.10541 0.66711 0.22305 0.10984 0.69338 0.22602 0.0806 0.66151 0.21558 0.12291 0.45395 0.3032 0.24285 0.62476 0.19688 0.17836 0.66935 0.18741 0.14324
rs1555746 1 39255739 A T 0.176475457 0.97294 0.27957 0.15169 2.48226 -0.37941 1.38025 1.21979 1.07488 0.10147 0.12226 0.74054 -0.13552 -0.458 -0.40717 -0.22633 0.21457 0.71916 0.06627 0.54549 0.23719 0.21732 0.66854 0.24277 0.08869 0.68716 0.22195 0.09089 0.65551 0.25529 0.0892 0.64931 0.2292 0.12149 0.64898 0.22108 0.12994 0.67503 0.22639 0.09858 0.64679 0.21318 0.14003 0.46757 0.28797 0.24446 0.61476 0.19438 0.19086 0.65393 0.18792 0.15815
rs1974041 1 39256024 A T 0.181499478 0.94064 0.25298 0.10394 2.45664 -0.38878 1.37066 1.21412 1.0615 0.12468 0.15113 0.73421 -0.17067 -0.45327 -0.4118 -0.23632 0.21808 0.71309 0.06883 0.54601 0.23296 0.22103 0.66629 0.24239 0.09132 0.68594 0.2205 0.09356 0.65837 0.24946 0.09217 0.65142 0.22692 0.12166 0.65349 0.21743 0.12908 0.67421 0.2247 0.10109 0.64628 0.20709 0.14663 0.47278 0.28313 0.24409 0.61454 0.19164 0.19382 0.65268 0.18568 0.16164
rs7540949 1 39256961 A G 0.181822454 0.94074 0.23671 0.08352 2.45001 -0.37855 1.34933 1.18792 1.03567 0.10205 0.12897 0.71852 -0.14072 -0.4584 -0.40349 -0.21264 0.21871 0.71058 0.07071 0.54585 0.2338 0.22035 0.66613 0.2401 0.09377 0.68501 0.21892 0.09607 0.65668 0.24873 0.09459 0.64869 0.22612 0.12519 0.65163 0.21588 0.13249 0.67331 0.2228 0.10389 0.64587 0.20865 0.14548 0.47892 0.27713 0.24395 0.61565 0.19047 0.19388 0.65252 0.18658 0.1609
rs11205569 1 39259869 C T 0.176150131 0.98246 0.31948 0.18953 2.53426 -0.37986 1.43109 1.26923 1.15476 0.13539 0.1266 0.74363 -0.1358 -0.46123 -0.40388 -0.22777 0.22221 0.71764 0.06015 0.54439 0.24063 0.21498 0.67734 0.24292 0.07974 0.69665 0.22162 0.08173 0.6574 0.263 0.0796 0.66086 0.22947 0.10967 0.65864 0.2204 0.12096 0.68442 0.22498 0.0906 0.65517 0.21138 0.13345 0.47902 0.28231 0.23867 0.62394 0.19298 0.18308 0.66285 0.18607 0.15108
rs4310436 1 39261808 A G 0.175607572 0.98431 0.29696 0.17774 2.49815 -0.38124 1.42052 1.24403 1.14299 0.13048 0.11095 0.72119 -0.14042 -0.46071 -0.40376 -0.23131 0.22474 0.71116 0.0641 0.54037 0.24167 0.21796 0.6697 0.2457 0.0846 0.69019 0.22294 0.08687 0.65047 0.26511 0.08442 0.65444 0.23087 0.11469 0.64997 0.22244 0.12759 0.67777 0.22614 0.09609 0.64848 0.21311 0.13841 0.47286 0.28597 0.24117 0.61765 0.19511 0.18724 0.65641 0.18748 0.15611
rs2104385 1 39262611 A G 0.176000783 0.9831 0.29515 0.1826 2.48957 -0.38072 1.40559 1.23946 1.13693 0.12483 0.11148 0.72623 -0.14085 -0.45962 -0.40472 -0.22865 0.22434 0.71062 0.06504 0.53828 0.24332 0.2184 0.66879 0.24539 0.08582 0.68785 0.22416 0.08799 0.64783 0.26665 0.08552 0.65151 0.23209 0.1164 0.64763 0.22371 0.12866 0.67533 0.22781 0.09686 0.64586 0.21493 0.13921 0.4669 0.2908 0.2423 0.61485 0.19693 0.18822 0.65427 0.1892 0.15653
rs10157617 1 39264182 T C 0.187709399 0.93313 0.36938 0.26657 2.57379 -0.41219 1.50254 1.44004 1.28791 0.19833 0.17446 0.66901 -0.19735 -0.4516 -0.40594 -0.28457 0.21933 0.72297 0.0577 0.55467 0.22847 0.21686 0.6772 0.24545 0.07735 0.6905 0.23127 0.07823 0.65482 0.26886 0.07632 0.66736 0.22895 0.10369 0.6614 0.2221 0.1165 0.68453 0.2237 0.09177 0.65257 0.2082 0.13923 0.4694 0.29341 0.23719 0.61997 0.19749 0.18254 0.65933 0.18278 0.15789
rs1984600 1 39264514 G C 0.191736554 0.9141 0.40414 0.18973 2.74915 -0.39721 1.41628 1.347 1.12061 0.16433 0.31634 0.92626 -0.14584 -0.46397 -0.36221 -0.21159 0.18981 0.76305 0.04714 0.59303 0.20793 0.19904 0.71746 0.21834 0.0642 0.72987 0.20517 0.06496 0.70969 0.22538 0.06493 0.69917 0.20989 0.09094 0.71685 0.19692 0.08623 0.71759 0.21369 0.06872 0.69288 0.18865 0.11847 0.52777 0.25056 0.22167 0.66132 0.18001 0.15867 0.69726 0.16947 0.13327
rs7521735 1 39265352 A T 0.210540992 0.8868 0.2186 0.05259 2.26393 -0.47148 1.26713 1.20918 1.26645 0.55257 0.21361 0.37768 -0.34384 -0.34596 -0.46588 -0.46228 0.2173 0.70493 0.07777 0.57734 0.19384 0.22882 0.65553 0.23944 0.10503 0.67376 0.21895 0.10729 0.65176 0.24413 0.10411 0.65507 0.2307 0.11423 0.61968 0.22954 0.15078 0.6591 0.21296 0.12794 0.60952 0.21452 0.17596 0.42913 0.31914 0.25173 0.57532 0.19314 0.23154 0.60803 0.17634 0.21563
rs1555741 1 39265708 T C 0.177153003 0.98628 0.41571 0.31245 2.64324 -0.38707 1.45472 1.30854 1.16739 0.16288 0.17605 0.80594 -0.13024 -0.45596 -0.40754 -0.23433 0.20013 0.7481 0.05177 0.55053 0.24063 0.20884 0.68941 0.24058 0.07001 0.70701 0.22125 0.07174 0.67397 0.25564 0.07039 0.66837 0.23195 0.09968 0.667 0.22472 0.10828 0.69403 0.22718 0.07879 0.66106 0.21667 0.12227 0.4577 0.30277 0.23953 0.62593 0.19842 0.17565 0.67022 0.1877 0.14208
rs3768323 1 39267274 G A 0.186639948 0.93086 0.5343 0.36164 2.82011 -0.37628 1.50711 1.48533 1.23174 0.20051 0.29609 0.82634 -0.10935 -0.45722 -0.41747 -0.25245 0.18773 0.77543 0.03684 0.56006 0.23617 0.20377 0.72592 0.22262 0.05146 0.73327 0.21508 0.05165 0.70797 0.24027 0.05176 0.69844 0.22295 0.07861 0.71496 0.20698 0.07806 0.72598 0.2133 0.06072 0.69166 0.20417 0.10417 0.49556 0.27409 0.23035 0.65371 0.18191 0.16438 0.69746 0.17413 0.12841
rs3768322 1 39267347 G A 0.178819582 0.97336 0.41392 0.29692 2.65582 -0.39031 1.48363 1.34713 1.13691 0.14478 0.20388 0.80743 -0.12603 -0.45562 -0.40292 -0.23173 0.19517 0.75315 0.05168 0.56342 0.23087 0.20571 0.68815 0.24187 0.06998 0.7068 0.22161 0.07159 0.68254 0.24625 0.07121 0.67001 0.22837 0.10162 0.67507 0.21977 0.10516 0.69622 0.22486 0.07892 0.66404 0.21441 0.12155 0.46352 0.29837 0.23811 0.62935 0.19624 0.17441 0.67299 0.18539 0.14162
rs4660942 1 39269128 A G 0.123628982 0.69808 0.42557 0.2985 2.71322 -0.32867 1.34534 1.31866 1.21401 0.33532 0.2755 0.62179 -0.17162 -0.3695 -0.31317 -0.19436 0.17726 0.76698 0.05576 0.54971 0.22884 0.22145 0.69712 0.22222 0.08066 0.70571 0.21311 0.08118 0.68287 0.23829 0.07884 0.67571 0.22858 0.09571 0.67345 0.21715 0.1094 0.69311 0.21232 0.09457 0.65656 0.19465 0.14879 0.51904 0.24963 0.23133 0.6327 0.18593 0.18137 0.66428 0.17943 0.15629
rs10788903 1 39269311 C T 0.195134726 0.89932 0.60706 0.57588 2.89227 -0.36359 1.45712 1.2627 0.94514 0.09204 0.15129 0.86967 -0.0419 -0.46196 -0.34697 -0.05706 0.12292 0.83852 0.03856 0.57761 0.23421 0.18818 0.7032 0.23535 0.06145 0.72051 0.21559 0.0639 0.71257 0.22178 0.06565 0.66008 0.23826 0.10166 0.64965 0.2432 0.10715 0.70377 0.22849 0.06774 0.67556 0.22324 0.1012 0.42419 0.32649 0.24932 0.63023 0.21354 0.15623 0.68113 0.20649 0.11238
rs7514761 1 39269793 G A 0.178320366 0.98262 0.42102 0.31099 2.64784 -0.38865 1.53557 1.38379 1.19203 0.15989 0.18399 0.80253 -0.11847 -0.45801 -0.40215 -0.23809 0.21213 0.73667 0.0512 0.55754 0.23655 0.20591 0.68404 0.24865 0.06731 0.70534 0.22568 0.06898 0.67476 0.25692 0.06832 0.67202 0.23034 0.09764 0.67358 0.2218 0.10462 0.69553 0.22718 0.07729 0.66167 0.21852 0.11981 0.46481 0.29978 0.23541 0.62928 0.19836 0.17236 0.67283 0.18634 0.14083
rs6663155 1 39271078 G A 0.17310705 + 0.29493 0.20234 2.46145 -0.38218 1.46982 1.30032 1.17116 0.15289 0.08455 0.63689 -0.15513 -0.46033 -0.39917 -0.21074 0.23989 0.69303 0.06708 0.5262 0.25132 0.22248 0.65812 0.25563 0.08625 0.68008 0.23148 0.08844 0.64115 0.27248 0.08637 0.64732 0.23802 0.11466 0.639 0.22802 0.13298 0.6703 0.22769 0.10201 0.6384 0.21804 0.14356 0.4591 0.29937 0.24153 0.60959 0.20227 0.18814 0.64961 0.19446 0.15593
rs12759288 1 39275731 T C 0.175379373 0.98334 0.28461 0.16777 2.49056 -0.38311 1.39378 1.23889 1.12839 0.13399 0.11496 0.72618 -0.14826 -0.46074 -0.39308 -0.20875 0.22568 0.70779 0.06653 0.53986 0.24125 0.21889 0.66908 0.24374 0.08718 0.68734 0.22344 0.08922 0.64966 0.26342 0.08692 0.65262 0.23113 0.11625 0.64886 0.22241 0.12873 0.67516 0.22697 0.09787 0.64614 0.21243 0.14143 0.47068 0.28869 0.24063 0.61602 0.19762 0.18636 0.6549 0.18996 0.15514
rs10465798 1 39275748 C T 0.190629504 0.91811 0.40442 0.18483 2.7596 -0.39707 1.41247 1.33931 1.12045 0.16575 0.32569 0.91959 -0.14883 -0.46486 -0.35581 -0.20116 0.18772 0.76553 0.04675 0.59462 0.20671 0.19867 0.71954 0.21662 0.06384 0.73222 0.20315 0.06463 0.71171 0.22381 0.06448 0.70126 0.20863 0.09011 0.71978 0.19528 0.08494 0.71985 0.2117 0.06845 0.69477 0.18651 0.11872 0.53334 0.2466 0.22006 0.66417 0.17891 0.15692 0.69949 0.1689 0.13161
rs7554800 1 39276430 T C 0.177685117 0.97567 0.22163 0.1385 2.37658 -0.39993 1.35666 1.23976 1.2254 0.16304 0.09179 0.60365 -0.19259 -0.46032 -0.38656 -0.23078 0.25529 0.66372 0.08099 0.51913 0.24631 0.23456 0.6503 0.24717 0.10253 0.66463 0.23118 0.10419 0.60721 0.29346 0.09933 0.63636 0.23633 0.12731 0.63059 0.22434 0.14507 0.65361 0.2286 0.11779 0.62266 0.21483 0.16251 0.45957 0.29723 0.2432 0.59564 0.20597 0.19839 0.63451 0.19269 0.1728
rs7554809 1 39276465 T C 0.178124804 0.9861 0.40016 0.28317 2.62621 -0.39471 1.51053 1.36475 1.19367 0.1667 0.19127 0.79394 -0.13455 -0.4569 -0.40586 -0.24468 0.21371 0.73317 0.05312 0.55764 0.2343 0.20806 0.68354 0.24673 0.06973 0.70408 0.22452 0.0714 0.67212 0.25743 0.07045 0.67151 0.22935 0.09914 0.67354 0.22043 0.10603 0.69377 0.22661 0.07962 0.6604 0.2161 0.1235 0.46611 0.29819 0.2357 0.62797 0.19724 0.17479 0.67091 0.18546 0.14363
rs4660993 1 39278205 A G 0.181108355 0.94364 0.23065 0.07865 2.45593 -0.38922 1.3195 1.16816 1.044 0.13001 0.13806 0.71479 -0.16652 -0.45776 -0.39557 -0.20074 0.21571 0.71218 0.07211 0.54708 0.23053 0.22239 0.66783 0.2364 0.09577 0.6853 0.21669 0.09801 0.65713 0.2468 0.09607 0.65069 0.22538 0.12393 0.6507 0.21604 0.13326 0.6728 0.22196 0.10524 0.64512 0.20497 0.14991 0.47894 0.27749 0.24357 0.6155 0.19142 0.19308 0.65191 0.18723 0.16086
rs7547051 1 39278271 C T 0.178081984 0.9842 0.4106 0.28028 2.65457 -0.39065 1.51884 1.36604 1.18087 0.16241 0.19994 0.81193 -0.12004 -0.45935 -0.40196 -0.23673 0.21028 0.7388 0.05092 0.56272 0.23191 0.20537 0.68828 0.2446 0.06712 0.70955 0.22165 0.0688 0.67968 0.2522 0.06812 0.67626 0.22694 0.0968 0.68048 0.21735 0.10217 0.69917 0.2243 0.07653 0.6663 0.21421 0.11949 0.47525 0.2909 0.23385 0.63416 0.19415 0.17169 0.67633 0.18345 0.14022
rs7524040 1 39278380 G A 0.178308877 0.98218 0.39543 0.27332 2.62549 -0.39661 1.50473 1.36324 1.19726 0.17356 0.19851 0.78133 -0.13722 -0.45625 -0.40582 -0.23669 0.21442 0.7322 0.05338 0.5589 0.23292 0.20818 0.68442 0.24569 0.06989 0.70459 0.2239 0.07151 0.67252 0.25697 0.07051 0.67271 0.22874 0.09855 0.67552 0.21923 0.10525 0.69448 0.22544 0.08008 0.66054 0.21548 0.12398 0.46811 0.29682 0.23507 0.62899 0.19635 0.17466 0.6717 0.18579 0.14251
rs9783080 1 39279325 C T 0.175731854 0.97486 0.279 0.15274 2.49657 -0.3881 1.34618 1.19382 1.05223 0.12484 0.13783 0.74057 -0.15819 -0.45651 -0.40098 -0.21484 0.20526 0.72761 0.06713 0.54691 0.23405 0.21904 0.67077 0.23855 0.09068 0.68813 0.21897 0.0929 0.66123 0.24748 0.09129 0.65082 0.22838 0.1208 0.64852 0.22134 0.13014 0.67539 0.22494 0.09967 0.64676 0.20961 0.14363 0.46422 0.29069 0.24509 0.61397 0.19556 0.19047 0.65367 0.18844 0.15789
rs10888651 1 39279778 C T 0.178237859 0.98306 0.38293 0.26843 2.60545 -0.39273 1.49497 1.33566 1.16756 0.15907 0.18725 0.78399 -0.13848 -0.45648 -0.40538 -0.23791 0.21274 0.73209 0.05517 0.55463 0.23568 0.20969 0.68005 0.24748 0.07247 0.70157 0.22408 0.07435 0.67074 0.25588 0.07338 0.66768 0.23004 0.10228 0.6703 0.22081 0.10889 0.69068 0.22686 0.08246 0.65784 0.2158 0.12636 0.46386 0.29919 0.23695 0.62525 0.19785 0.1769 0.66812 0.18675 0.14513
rs4661001 1 39280854 G A 0.175823238 0.97133 0.26067 0.13241 2.46725 -0.39035 1.35938 1.194 1.06072 0.12088 0.13966 0.7275 -0.16975 -0.45496 -0.40384 -0.21876 0.21142 0.71917 0.06941 0.5457 0.23339 0.22091 0.66486 0.24227 0.09287 0.68423 0.22049 0.09528 0.65581 0.25072 0.09347 0.64821 0.22841 0.12338 0.64728 0.22069 0.13203 0.6717 0.22574 0.10256 0.64356 0.20895 0.14749 0.46496 0.28971 0.24533 0.61163 0.19538 0.19299 0.65056 0.18884 0.1606
rs4661002 1 39280878 G A 0.175232898 0.97401 0.27205 0.14862 2.47731 -0.38576 1.35598 1.19661 1.05225 0.11927 0.13134 0.722 -0.16073 -0.45522 -0.4052 -0.21488 0.20809 0.72385 0.06806 0.54323 0.23648 0.22029 0.66694 0.24134 0.09172 0.68524 0.22072 0.09404 0.65794 0.24964 0.09242 0.64778 0.2297 0.12252 0.64561 0.22229 0.1321 0.67282 0.22554 0.10164 0.64415 0.21059 0.14526 0.46177 0.29206 0.24617 0.61159 0.19587 0.19254 0.65114 0.18983 0.15903
rs10749684 1 39284977 C T 0.174711488 0.98569 0.22481 0.10727 2.39556 -0.39977 1.32623 1.17668 1.1332 0.16589 0.09929 0.60889 -0.22389 -0.45358 -0.41557 -0.23772 0.22303 0.70232 0.07465 0.52441 0.24193 0.23366 0.65789 0.24147 0.10064 0.67465 0.2224 0.10295 0.63562 0.26544 0.09894 0.6411 0.23301 0.12589 0.62951 0.22544 0.14505 0.6616 0.22347 0.11493 0.63109 0.20555 0.16336 0.4632 0.28675 0.25005 0.60199 0.19518 0.20283 0.63936 0.1897 0.17094
rs12028356 1 39286287 C G 0.173672585 0.99086 0.26551 0.14833 2.42645 -0.39788 1.35768 1.21352 1.13314 0.15643 0.12438 0.67826 -0.20582 -0.44743 -0.42996 -0.26422 0.22054 0.71061 0.06885 0.52915 0.24344 0.22741 0.66375 0.24384 0.09241 0.6809 0.22456 0.09454 0.64349 0.26491 0.0916 0.64566 0.23388 0.12046 0.63807 0.22654 0.13539 0.66805 0.22761 0.10434 0.63752 0.21037 0.15211 0.4537 0.29765 0.24865 0.60435 0.19621 0.19944 0.64454 0.18909 0.16637
rs12403738 1 39286296 G A 0.173129504 0.9941 0.2342 0.11138 2.39115 -0.393 1.32018 1.17267 1.10059 0.13856 0.11501 0.67443 -0.20007 -0.44973 -0.43005 -0.26262 0.22352 0.70339 0.07309 0.52461 0.24518 0.23021 0.66009 0.24208 0.09783 0.67649 0.22344 0.10007 0.63836 0.26479 0.09685 0.63987 0.23369 0.12644 0.63473 0.22485 0.14042 0.66319 0.2275 0.10931 0.6336 0.21038 0.15602 0.45524 0.29409 0.25067 0.60101 0.19537 0.20362 0.64023 0.18898 0.17079
rs10465820 1 39288143 G A 0.173556397 0.98909 0.26598 0.15097 2.4239 -0.3949 1.34067 1.19516 1.14109 0.15626 0.12747 0.68482 -0.20764 -0.44667 -0.43217 -0.26352 0.22174 0.70982 0.06844 0.52463 0.24714 0.22823 0.66549 0.24242 0.09209 0.68171 0.22408 0.09421 0.64025 0.26899 0.09076 0.64494 0.23513 0.11993 0.63896 0.22666 0.13438 0.66787 0.22852 0.10361 0.63741 0.21042 0.15217 0.4546 0.29674 0.24866 0.60407 0.1961 0.19983 0.64432 0.18981 0.16587
rs10465799 1 39290593 G A 0.176240209 + 0.29107 0.17115 2.41814 -0.40225 1.44536 1.28874 1.14636 0.13986 0.17127 0.67315 -0.19704 -0.43886 -0.4527 -0.33572 0.22513 0.70935 0.06552 0.53266 0.24195 0.22539 0.65849 0.25434 0.08717 0.6805 0.23011 0.08939 0.64657 0.26575 0.08768 0.64593 0.23454 0.11953 0.65031 0.22297 0.12672 0.67 0.22899 0.10101 0.63787 0.21606 0.14607 0.44758 0.30427 0.24815 0.6018 0.19535 0.20285 0.64228 0.18449 0.17323
rs2038816 1 39291011 G A 0.175497911 0.99475 0.341 0.22204 2.50507 -0.39536 1.42865 1.27719 1.14283 0.14704 0.18172 0.75143 -0.18394 -0.44228 -0.44255 -0.29479 0.21116 0.73019 0.05865 0.53767 0.24352 0.21881 0.67397 0.2468 0.07923 0.69333 0.22543 0.08124 0.6596 0.26076 0.07964 0.65491 0.23416 0.11093 0.65789 0.22448 0.11763 0.68078 0.22959 0.08963 0.649 0.21439 0.13661 0.44876 0.30553 0.24571 0.61169 0.19571 0.1926 0.6549 0.18641 0.15869
rs11205611 1 39292005 A T 0.180385901 0.96106 0.31662 0.16676 2.4902 -0.3976 1.4076 1.26726 1.10917 0.15858 0.21835 0.76608 -0.2055 -0.43879 -0.44437 -0.2958 0.21329 0.7271 0.05961 0.53896 0.24028 0.22076 0.67628 0.24366 0.08006 0.69545 0.22259 0.08196 0.66704 0.25202 0.08094 0.65889 0.23093 0.11018 0.6674 0.21874 0.11386 0.68333 0.22718 0.08949 0.65216 0.2076 0.14024 0.45972 0.29634 0.24394 0.61465 0.19162 0.19373 0.65722 0.18356 0.15922
rs2182022 1 39292408 C A 0.175596345 0.99407 0.34842 0.22705 2.51673 -0.39487 1.43081 1.28535 1.14651 0.14934 0.18246 0.75735 -0.17989 -0.44302 -0.44223 -0.2956 0.21031 0.73211 0.05758 0.53896 0.24309 0.21795 0.67634 0.24572 0.07794 0.69512 0.22503 0.07985 0.66164 0.26003 0.07833 0.65682 0.23369 0.10949 0.65952 0.22416 0.11632 0.68272 0.2291 0.08818 0.65082 0.21427 0.13491 0.45032 0.30438 0.2453 0.61328 0.19516 0.19156 0.65655 0.18575 0.1577
rs4661010 1 39293693 C T 0.175381201 0.99267 0.34771 0.22583 2.51791 -0.39223 1.42764 1.28058 1.13062 0.14483 0.18608 0.7655 -0.17797 -0.44317 -0.44073 -0.28985 0.20937 0.73295 0.05768 0.53823 0.24404 0.21773 0.67632 0.24566 0.07802 0.69517 0.22488 0.07995 0.66337 0.25797 0.07866 0.65624 0.23385 0.10991 0.66039 0.22384 0.11577 0.68276 0.22934 0.0879 0.65106 0.2142 0.13474 0.44988 0.30483 0.24529 0.61353 0.19537 0.1911 0.65698 0.18622 0.1568
rs2377582 1 39294873 G A 0.175694256 0.9926 0.34306 0.21333 2.52236 -0.39501 1.4235 1.28133 1.13595 0.15224 0.18472 0.7585 -0.17382 -0.44503 -0.43964 -0.28922 0.21024 0.73185 0.05791 0.54198 0.2407 0.21732 0.67798 0.24388 0.07814 0.69646 0.22353 0.08001 0.66465 0.25669 0.07866 0.65886 0.23208 0.10906 0.66189 0.22232 0.11579 0.68429 0.22754 0.08817 0.65223 0.21352 0.13425 0.45454 0.30092 0.24454 0.61538 0.19387 0.19075 0.65833 0.18488 0.15679
rs2377583 1 39294875 G A 0.175580157 0.98982 0.36841 0.25027 2.54046 -0.39609 1.44827 1.29878 1.15723 0.15976 0.20065 0.76183 -0.18286 -0.44039 -0.44181 -0.29196 0.20763 0.73685 0.05552 0.54006 0.24315 0.21679 0.67838 0.24648 0.07514 0.69793 0.22502 0.07705 0.66524 0.25909 0.07567 0.6596 0.23417 0.10623 0.66382 0.22412 0.11206 0.68548 0.22909 0.08543 0.6528 0.21434 0.13286 0.44861 0.30719 0.2442 0.61504 0.19569 0.18927 0.65913 0.18629 0.15458
1-39297664 1 39297664 T A 0.173152219 0.99288 0.23233 0.11226 2.37833 -0.39905 1.31244 1.17803 1.10915 0.15484 0.12012 0.66545 -0.21659 -0.4447 -0.43445 -0.2705 0.22442 0.70164 0.07394 0.52234 0.24549 0.23217 0.65893 0.24226 0.09881 0.67448 0.2246 0.10092 0.63685 0.26548 0.09767 0.63891 0.23488 0.12621 0.63218 0.22642 0.1414 0.66133 0.22825 0.11042 0.63083 0.21036 0.15881 0.44958 0.299 0.25142 0.59814 0.19647 0.20539 0.63785 0.18967 0.17248
rs6692557 1 39297788 T C 0.172817755 0.9952 0.23423 0.1126 2.38725 -0.39671 1.30445 1.16595 1.10005 0.15026 0.12034 0.67575 -0.20925 -0.44667 -0.43337 -0.27068 0.22214 0.70441 0.07345 0.52304 0.24547 0.23149 0.66073 0.24074 0.09853 0.6761 0.2232 0.1007 0.63859 0.26401 0.0974 0.63947 0.23437 0.12616 0.63349 0.2257 0.14081 0.66255 0.22785 0.1096 0.63238 0.21023 0.15739 0.45159 0.29695 0.25146 0.59931 0.19578 0.20491 0.63893 0.18883 0.17224
rs2147591 1 39298011 C A 0.173713316 0.98649 0.21499 0.0889 2.36251 -0.39516 1.33583 1.17685 1.1054 0.14654 0.10804 0.64866 -0.20738 -0.44881 -0.42959 -0.26907 0.23135 0.69249 0.07616 0.5225 0.24452 0.23298 0.65391 0.2455 0.10059 0.67241 0.22454 0.10305 0.6343 0.26589 0.09981 0.63789 0.23371 0.1284 0.63189 0.22419 0.14392 0.65979 0.22677 0.11344 0.63009 0.20965 0.16026 0.45731 0.29181 0.25088 0.59877 0.19501 0.20622 0.63697 0.18825 0.17478
rs7535221 1 39299177 C A 0.173484595 + 0.19487 0.05878 2.36042 -0.41229 1.31116 1.16591 1.0948 0.18112 0.15561 0.65676 -0.23078 -0.44676 -0.42199 -0.25768 0.23403 0.68514 0.08083 0.52928 0.23609 0.23463 0.65268 0.24324 0.10408 0.67095 0.2226 0.10645 0.63732 0.25911 0.10357 0.6399 0.23155 0.12855 0.63943 0.21971 0.14086 0.6586 0.22588 0.11552 0.62755 0.20694 0.16551 0.45569 0.2964 0.24791 0.59826 0.19657 0.20517 0.63653 0.18828 0.17519
rs10888656 1 39299252 G A 0.174711227 0.97745 0.19057 0.044 2.36849 -0.41124 1.27829 1.13927 1.04432 0.16288 0.17984 0.67054 -0.22853 -0.44333 -0.42428 -0.25153 0.22097 0.69834 0.08069 0.53564 0.23098 0.23338 0.65505 0.23912 0.10583 0.67218 0.21963 0.10819 0.64446 0.24972 0.10582 0.63979 0.22856 0.13165 0.64264 0.21748 0.13988 0.65959 0.22449 0.11592 0.62908 0.20543 0.16549 0.4552 0.29499 0.24981 0.59883 0.19438 0.20679 0.63702 0.18794 0.17504
rs7364654 1 39300347 G A 0.173506789 0.9908 0.19627 0.05577 2.36629 -0.41171 1.3246 1.17543 1.09336 0.18674 0.15901 0.6482 -0.22841 -0.44719 -0.42082 -0.25897 0.23476 0.68491 0.08033 0.53039 0.23527 0.23434 0.65289 0.24392 0.10319 0.67215 0.22224 0.10561 0.64018 0.25682 0.103 0.64149 0.23114 0.12737 0.64179 0.21852 0.13969 0.66032 0.22442 0.11526 0.62897 0.20625 0.16478 0.45905 0.29376 0.24719 0.59999 0.19553 0.20448 0.63793 0.18719 0.17488
rs7550065 1 39300498 A C 0.173749869 0.9939 0.22306 0.08309 2.41059 -0.40811 1.33333 1.20676 1.10665 0.17717 0.13562 0.67213 -0.20308 -0.45312 -0.41307 -0.24701 0.2297 0.69462 0.07568 0.53823 0.23306 0.22871 0.66101 0.24072 0.09827 0.67775 0.22202 0.10023 0.6457 0.25644 0.09786 0.64731 0.2295 0.12319 0.64266 0.21988 0.13746 0.66638 0.22407 0.10955 0.63562 0.20764 0.15674 0.46319 0.29129 0.24552 0.60596 0.19532 0.19872 0.64433 0.18675 0.16892
rs9786967 1 39300658 G A 0.174134204 0.98107 0.18907 0.03911 2.37515 -0.41116 1.26704 1.13461 1.02914 0.15719 0.17559 0.6856 -0.22431 -0.44542 -0.42059 -0.25007 0.2178 0.70137 0.08083 0.53867 0.22867 0.23266 0.65635 0.2371 0.10655 0.67268 0.21848 0.10884 0.64675 0.24659 0.10666 0.64025 0.22718 0.13257 0.64223 0.21703 0.14074 0.66004 0.22422 0.11574 0.63023 0.20462 0.16515 0.45676 0.29313 0.25011 0.59964 0.19399 0.20637 0.63774 0.18688 0.17538
rs10788909 1 39300671 G A 0.173520888 0.99235 0.19068 0.05272 2.35375 -0.41264 1.30988 1.16697 1.09501 0.17914 0.15647 0.65692 -0.23201 -0.44598 -0.42287 -0.25971 0.23513 0.68346 0.08141 0.52955 0.23554 0.23491 0.65188 0.24342 0.1047 0.67008 0.22288 0.10704 0.63626 0.25958 0.10416 0.63946 0.23122 0.12932 0.6392 0.21945 0.14135 0.65782 0.22607 0.11611 0.62694 0.20685 0.16621 0.45579 0.29612 0.24809 0.59779 0.19634 0.20587 0.63588 0.18813 0.17599
rs6600284 1 39301845 G A 0.174947781 0.98146 0.22423 0.09395 2.41638 -0.41428 1.32304 1.18808 1.1325 0.20756 0.15523 0.62833 -0.24688 -0.44984 -0.40884 -0.23069 0.22361 0.70112 0.07527 0.53316 0.23414 0.2327 0.66101 0.23965 0.09934 0.67809 0.22044 0.10147 0.64441 0.25739 0.0982 0.64765 0.2308 0.12155 0.64253 0.22067 0.1368 0.6657 0.22221 0.11209 0.63331 0.20204 0.16465 0.4652 0.28915 0.24565 0.60526 0.19592 0.19882 0.64311 0.1889 0.16799
rs12038996 1 39302308 A G 0.175275196 0.97326 0.19435 0.05749 2.36909 -0.40903 1.28307 1.13944 1.04022 0.1591 0.17213 0.68027 -0.22837 -0.44359 -0.42017 -0.24794 0.22077 0.6983 0.08093 0.53345 0.23303 0.23352 0.65325 0.24064 0.10611 0.67072 0.22072 0.10856 0.64333 0.25043 0.10624 0.638 0.22974 0.13226 0.63972 0.21927 0.14101 0.65799 0.22613 0.11588 0.62782 0.20625 0.16593 0.45221 0.29783 0.24996 0.5973 0.19642 0.20628 0.63589 0.18905 0.17506
rs35123598 1 39302480 T A 0.121339948 0.69123 0.30348 0.18248 2.53578 -0.34664 1.22989 1.21354 1.09659 0.35888 0.34951 0.55347 -0.23584 -0.35252 -0.33365 -0.21696 0.18154 0.74447 0.07399 0.53936 0.2244 0.23624 0.66853 0.22658 0.10489 0.67715 0.21723 0.10562 0.66403 0.23219 0.10378 0.65086 0.23149 0.11765 0.6558 0.21732 0.12688 0.66475 0.21653 0.11872 0.6239 0.19689 0.17921 0.48959 0.26515 0.24526 0.60407 0.19114 0.20479 0.63665 0.18456 0.17879
rs6600285 1 39303498 G A 0.173763185 0.9922 0.23185 0.08799 2.42639 -0.40484 1.34035 1.21238 1.10648 0.17463 0.13982 0.68203 -0.19752 -0.45427 -0.41196 -0.24237 0.22872 0.69768 0.0736 0.53921 0.23369 0.2271 0.66416 0.24007 0.09577 0.68098 0.22132 0.0977 0.64903 0.2555 0.09547 0.64989 0.22914 0.12097 0.64661 0.21896 0.13443 0.66954 0.22359 0.10687 0.63901 0.207 0.15399 0.4672 0.28844 0.24436 0.60931 0.19421 0.19648 0.64748 0.18637 0.16615
rs2182023 1 39304588 A C 0.181921671 0.93533 0.4413 0.30519 2.67878 -0.37111 1.48053 1.37422 1.15211 0.18437 0.21659 0.80269 -0.15084 -0.45205 -0.41075 -0.23831 0.19989 0.75363 0.04648 0.53933 0.24886 0.21181 0.70015 0.2362 0.06365 0.71533 0.21986 0.06481 0.69031 0.24505 0.06464 0.67691 0.23147 0.09162 0.68445 0.21814 0.09741 0.7049 0.22186 0.07324 0.67278 0.20625 0.12097 0.47547 0.28829 0.23624 0.6361 0.19109 0.17281 0.67906 0.18293 0.13801
rs11205622 1 39305988 C T 0.151604178 0.86829 0.26288 0.19378 2.42107 -0.35661 1.49499 1.27558 1.18276 0.09251 0.00583 0.74018 -0.03852 -0.42938 -0.33308 -0.20253 0.25222 0.67172 0.07606 0.56066 0.22651 0.21283 0.63593 0.26782 0.09625 0.66431 0.23648 0.09921 0.61733 0.28667 0.096 0.63866 0.23088 0.13046 0.60911 0.23536 0.15553 0.65315 0.2388 0.10805 0.62693 0.23112 0.14195 0.48038 0.27999 0.23963 0.60504 0.20476 0.1902 0.6384 0.19338 0.16822
rs35441329 1 39309878 T C 0.177717755 0.87213 0.28273 0.16953 2.47995 -0.41108 1.22412 1.05442 0.97173 0.17703 0.1913 0.78096 -0.1979 -0.41784 -0.42253 -0.2321 0.17535 0.75507 0.06958 0.56045 0.21923 0.22032 0.66755 0.23369 0.09876 0.68334 0.21467 0.10199 0.66592 0.23404 0.10004 0.64419 0.2294 0.12641 0.63365 0.23002 0.13633 0.66814 0.22904 0.10282 0.63713 0.21244 0.15043 0.43163 0.3133 0.25507 0.59893 0.19793 0.20314 0.64176 0.19383 0.16441
1-39892610 1 39892610 C T 0.118939426 0.60031 -0.06256 -0.18753 0.21946 0.51697 -0.27807 0.07843 0.72451 1.73885 -0.18685 -0.33598 -0.20812 -0.31087 -0.28254 -0.14273 0.49114 0.26339 0.24547 0.49737 0.24161 0.26102 0.43349 0.22712 0.33939 0.49374 0.21726 0.289 0.50021 0.24975 0.25004 0.17817 0.63895 0.18288 0.34134 0.29177 0.36689 0.44156 0.2064 0.35204 0.45052 0.21061 0.33887 0.44522 0.20358 0.3512 0.45376 0.20107 0.34517 0.44921 0.22508 0.32571
rs11208803 1 40982375 T C 0.115824543 0.99464 0.27824 0.69033 -0.17808 1.44832 -0.37192 -0.40648 -0.4005 0.15705 -0.4055 0.07562 0.76388 1.6307 0.32387 0.36369 0.34691 0.30254 0.35055 0.24113 0.53879 0.22008 0.33941 0.27884 0.38175 0.31717 0.29548 0.38735 0.25594 0.36669 0.37737 0.33061 0.40667 0.26272 0.24559 0.35957 0.39484 0.35559 0.30535 0.33906 0.34747 0.349 0.30353 0.17141 0.67319 0.1554 0.31283 0.35313 0.33404 0.36025 0.31012 0.32963
rs2274956 1 40985537 G A 0.1154047 + 0.29382 0.71136 -0.1691 1.47268 -0.37204 -0.40688 -0.40071 0.15513 -0.4055 0.08311 0.78338 1.64925 0.32577 0.35797 0.35132 0.3055 0.34318 0.23996 0.54787 0.21217 0.34295 0.28081 0.37624 0.32075 0.29714 0.38211 0.25936 0.36686 0.37378 0.33561 0.40845 0.25594 0.24664 0.36238 0.39098 0.36043 0.30742 0.33215 0.35216 0.35191 0.29593 0.17278 0.67662 0.1506 0.31639 0.35595 0.32766 0.36549 0.31105 0.32346
rs874847 1 41071097 A G 0.1826751958 0.63962 0.85258 1.44127 0.5344 -0.39722 -0.27175 0.25149 -0.15272 0.06562 0.80262 -0.38349 -0.36091 -0.38925 -0.18856 0.0759 0.07367 0.75649 0.16984 0.10849 0.58209 0.30942 0.12391 0.45072 0.42537 0.14792 0.58318 0.2689 0.19287 0.41154 0.39559 0.19235 0.47627 0.33138 0.19032 0.61618 0.1935 0.06449 0.48984 0.44567 0.14858 0.42319 0.42823 0.20232 0.39119 0.40649 0.19978 0.43947 0.36075 0.08082 0.58888 0.3303
rs35608423 1 41073013 T C 0.1055600522 0.59202 1.23146 1.65302 0.55399 -0.27704 -0.14268 0.15506 -0.0667 -0.00107 1.17287 -0.32065 -0.32899 -0.26187 -0.33067 -0.15662 0.27072 0.58179 0.14749 0.0608200000000001 0.60256 0.33662 0.21902 0.36485 0.41613 0.25201 0.40455 0.34344 0.26351 0.35117 0.38532 0.28664 0.41194 0.30142 0.0362399999999999 0.88468 0.07908 0.04128 0.46591 0.49281 0.26063 0.36314 0.37623 0.23264 0.41155 0.35581 0.24502 0.34677 0.40821 0.11782 0.52644 0.35574
rs61780428 1 41228189 A G 0.096443081 0.7148 0.1495 0.15474 -0.06796 -0.21422 -0.15312 -0.09021 -0.24231 -0.33568 -0.05627 1.44786 -0.04634 -0.23342 -0.26523 -0.31849 0.46219 0.33824 0.19957 0.46902 0.28005 0.25093 0.3927 0.29954 0.30776 0.31551 0.37247 0.31202 0.43833 0.25712 0.30455 0.42502 0.26313 0.31185 0.49676 0.27383 0.22941 0.21965 0.64322 0.13713 0.46889 0.32551 0.2056 0.37819 0.31594 0.30587 0.43859 0.2513 0.31011 0.44704 0.23737 0.31559
rs41308258 1 41245870 G A 0.117619321 0.88505 0.0775 -0.08886 -0.2485 1.27485 -0.35513 -0.20743 0.52582 1.63919 -0.15575 0.06174 0.20072 -0.35322 -0.36098 -0.28335 0.46144 0.24076 0.2978 0.51074 0.35336 0.1359 0.52876 0.19877 0.27247 0.54274 0.20741 0.24985 0.60075 0.24127 0.15798 0.25842 0.62549 0.11609 0.53648 0.21416 0.24936 0.55637 0.25917 0.18446 0.60092 0.22452 0.17456 0.54381 0.19947 0.25672 0.50291 0.21391 0.28318 0.37387 0.30195 0.32418
rs11209391 1 41281162 A G 0.259179373 0.98521 0.04995 -0.14184 -0.25762 -0.41636 -0.34574 -0.45375 -0.49943 -0.50439 0.18565 1.53027 -0.43749 -0.3305 -0.4195 -0.50511 0.45094 0.24028 0.30878 0.40761 0.24385 0.34854 0.311 0.29943 0.38957 0.39413 0.20802 0.39785 0.38394 0.20974 0.40632 0.40145 0.20612 0.39243 0.48902 0.26982 0.24116 0.09278 0.78217 0.12505 0.43442 0.20469 0.36089 0.43175 0.22947 0.33878 0.42142 0.19874 0.37984 0.41036 0.19103 0.39861
rs2144789 1 41304816 C T 0.103206789 0.9938 -0.11909 -0.23964 -0.12144 0.89928 -0.36647 -0.19552 0.52483 1.49539 -0.0443 -0.14157 0.01257 -0.33557 -0.33366 -0.23013 0.47174 0.23807 0.29019 0.47787 0.30825 0.21388 0.45749 0.22358 0.31893 0.48918 0.21933 0.29149 0.51103 0.26501 0.22396 0.26586 0.54811 0.18603 0.50396 0.22009 0.27595 0.48004 0.25302 0.26694 0.51807 0.22775 0.25418 0.49014 0.21803 0.29183 0.45153 0.23877 0.3097 0.36111 0.31587 0.32302
1-41324614 1 41324614 C G 0.103288773 0.99438 -0.10689 -0.219 -0.1247 0.91274 -0.3673 -0.20069 0.53118 1.50442 -0.04647 -0.13149 0.01753 -0.33424 -0.33414 -0.23077 0.47311 0.23947 0.28742 0.48033 0.31033 0.20934 0.45927 0.22457 0.31616 0.48978 0.22115 0.28907 0.51305 0.26787 0.21908 0.26621 0.55177 0.18202 0.50608 0.22132 0.2726 0.48146 0.25657 0.26197 0.52097 0.22923 0.2498 0.49242 0.21956 0.28802 0.453 0.24021 0.30679 0.36156 0.31738 0.32106
rs12410899 1 41422809 T C 0.10312141 0.99986 -0.10893 -0.22449 -0.12778 0.91538 -0.36832 -0.20345 0.52504 1.49575 -0.05135 -0.13255 0.01433 -0.33764 -0.33246 -0.23015 0.4727 0.23897 0.28833 0.47867 0.31207 0.20926 0.45948 0.22398 0.31654 0.48939 0.22076 0.28985 0.51336 0.26711 0.21953 0.26729 0.55048 0.18223 0.50568 0.22085 0.27347 0.48236 0.25536 0.26228 0.521 0.22881 0.25019 0.49239 0.21868 0.28893 0.45239 0.24039 0.30722 0.36144 0.317 0.32156
rs11209683 1 41442827 A T 0.103520627 0.99511 -0.10863 -0.23065 -0.13131 0.93201 -0.36843 -0.20595 0.52651 1.50135 -0.04856 -0.13222 0.0233 -0.33619 -0.3364 -0.23519 0.47424 0.23786 0.2879 0.47911 0.31332 0.20757 0.46152 0.22273 0.31575 0.49058 0.22006 0.28936 0.51529 0.26665 0.21806 0.26881 0.55008 0.18111 0.50801 0.21989 0.2721 0.48529 0.25344 0.26127 0.52385 0.22786 0.24829 0.49526 0.21677 0.28797 0.45527 0.23755 0.30718 0.36278 0.31513 0.32209
rs12127849 1 41515220 T C 0.103570496 0.97922 -0.09879 -0.1973 -0.18009 0.95557 -0.37347 -0.22812 0.46529 1.45474 -0.07516 -0.09665 0.04883 -0.32221 -0.34073 -0.23883 0.45464 0.24186 0.3035 0.46964 0.3187 0.21166 0.45384 0.22516 0.321 0.48011 0.22199 0.2979 0.50966 0.26536 0.22498 0.26281 0.55355 0.18364 0.49672 0.22244 0.28084 0.47984 0.25926 0.2609 0.51443 0.23319 0.25238 0.487 0.22233 0.29067 0.44688 0.24128 0.31184 0.34962 0.32239 0.32799
rs12750185 1 41652817 A G 0.0428065274 0.44796 1.45918 2.23949 1.15191 0.49523 2.10392 0.81918 -0.00062 -0.20242 -0.03296 -0.13615 0.32711 0.66825 0.61955 1.89145 0.32669 0.64044 0.03287 0.41506 0.53851 0.04643 0.12595 0.85512 0.01893 0.47567 0.48716 0.03717 0.34456 0.53583 0.11961 0.3607 0.47047 0.16883 0.29156 0.57342 0.13502 0.20769 0.59407 0.19824 0.47317 0.46194 0.06489 0.46473 0.4844 0.05087 0.45345 0.49223 0.05432 0.23294 0.74313 0.02393
1-41664466 1 41664466 A G 0.0459804178 0.31039 0.8778 1.37196 0.71056 -0.05553 2.30132 1.04823 0.57431 0.1354 0.59018 0.06252 -0.16668 -0.1726 0.00476 0.23386 0.411 0.38972 0.19928 0.20682 0.503 0.29018 0.0418999999999999 0.90946 0.04864 0.42052 0.42738 0.1521 0.35877 0.43227 0.20896 0.33142 0.43481 0.23377 0.34774 0.44708 0.20518 0.39263 0.37034 0.23703 0.35291 0.36528 0.28181 0.38636 0.33334 0.2803 0.38402 0.37466 0.24132 0.31003 0.48256 0.20741
1-41664472 1 41664472 G C 0.0502577023 0.30534 1.18787 1.63771 0.71434 -0.04044 2.66791 1.1982 0.67115 0.13266 0.52784 0.09016 -0.17738 -0.18299 -0.02323 0.1591 0.43298 0.37908 0.18794 0.16966 0.53659 0.29375 0.02178 0.95207 0.02615 0.44782 0.42632 0.12586 0.37428 0.43712 0.1886 0.31781 0.44964 0.23255 0.37642 0.41898 0.2046 0.4093 0.36523 0.22547 0.38755 0.3351 0.27735 0.40705 0.31714 0.27581 0.39853 0.36309 0.23838 0.34411 0.44652 0.20937
1-41783992 1 41783992 C T 0.119656136 0.38551 -0.1543 -0.31091 -0.1468 -0.00812 -0.25712 -0.28621 -0.25162 -0.17872 -0.23169 -0.27112 0.67606 1.7681 0.74151 0.46706 0.43919 0.22099 0.33982 0.43071 0.21549 0.3538 0.41639 0.21386 0.36975 0.41447 0.20859 0.37694 0.42025 0.20745 0.3723 0.4299 0.20298 0.36712 0.42701 0.19991 0.37308 0.42067 0.20753 0.3718 0.45045 0.24623 0.30332 0.19195 0.56778 0.24027 0.44208 0.24836 0.30956 0.44855 0.22823 0.32322
1-42423832 1 42423832 T C 0.0255932115 0.28111 0.75442 1.35759 -0.09761 -0.0965 -0.07283 0.01824 -0.09732 -0.07672 0.68534 0.5078 -0.07542 0.43115 1.01315 0.08563 0.16101 0.49532 0.34367 0.26571 0.392 0.34229 0.25914 0.40709 0.33377 0.17765 0.53197 0.29038 0.26356 0.40574 0.3307 0.2523 0.40821 0.33949 0.15188 0.70721 0.14091 0.14524 0.71158 0.14318 0.25572 0.41662 0.32766 0.24965 0.54259 0.20776 0.0868800000000001 0.79153 0.12159 0.21826 0.49785 0.28389
1-42551826 1 42551826 C A 0.0253733681 0.28329 0.71988 1.30685 -0.09576 -0.09043 -0.07696 0.00754 -0.09705 -0.07431 0.72278 0.48181 -0.07086 0.38945 0.95339 0.06084 0.15706 0.48447 0.35847 0.25483 0.38521 0.35996 0.24864 0.39729 0.35407 0.17672 0.50981 0.31347 0.25344 0.39747 0.34909 0.24229 0.40102 0.35669 0.14036 0.70932 0.15032 0.14762 0.69361 0.15877 0.24613 0.40833 0.34554 0.23044 0.53234 0.23722 0.08531 0.78121 0.13348 0.20028 0.48487 0.31485
1-42602436 1 42602436 A T 0.0650261097 0.4976 0.78817 1.35897 -0.21637 -0.15583 -0.18624 -0.13698 -0.2492 -0.15808 0.78072 0.66953 -0.20645 0.52185 1.44289 0.23713 0.22503 0.4465 0.32847 0.3158 0.37466 0.30954 0.31256 0.3756 0.31184 0.25673 0.43896 0.30431 0.29 0.42184 0.28816 0.30099 0.38114 0.31787 0.24001 0.62001 0.13998 0.15535 0.71718 0.12747 0.29874 0.38494 0.31632 0.31125 0.49986 0.18889 0.08508 0.82145 0.09347 0.31001 0.46044 0.22955
rs6700677 1 42996076 T C 0.044908616 + -0.23456 -0.34342 1.59545 -0.29691 0.14918 0.36024 0.28834 0.21486 0.53716 -0.03651 -0.23477 -0.22844 0.05574 0.04943 0.23931 0.47349 0.2872 0.38683 0.22178 0.39139 0.41599 0.21585 0.36816 0.42015 0.22056 0.35929 0.41886 0.22189 0.35925 0.40972 0.24318 0.3471 0.39866 0.27165 0.32969 0.38817 0.24054 0.37129 0.39515 0.2132 0.39165 0.39234 0.22 0.38766 0.3929 0.24332 0.36378 0.40498 0.22543 0.36959
1-43039273 1 43039273 G A 0.026635509 0.82822 0.1189 0.25316 1.47972 -0.13067 0.26523 0.57668 0.65989 1.31695 0.98944 -0.02873 -0.13954 -0.03879 -0.21666 -0.21809 0.28854 0.51459 0.19687 0.34443 0.32352 0.33205 0.47198 0.25699 0.27103 0.47616 0.26486 0.25898 0.47147 0.27284 0.25569 0.36728 0.42107 0.21165 0.46849 0.29294 0.23857 0.44511 0.2658 0.28909 0.38887 0.28197 0.32916 0.36893 0.32986 0.30121 0.41716 0.26157 0.32127 0.4295 0.24495 0.32555
1-43039661 1 43039661 A G 0.030291906 0.93066 0.3389 0.47563 1.85586 -0.07856 0.16852 0.56887 0.68584 1.73018 1.1759 -0.04 -0.14614 -0.0926 -0.24458 -0.24456 0.26097 0.62879 0.11024 0.42333 0.30066 0.27601 0.53758 0.24712 0.2153 0.55462 0.25277 0.19261 0.53662 0.27195 0.19143 0.42473 0.45023 0.12504 0.55138 0.28498 0.16364 0.50772 0.2606 0.23168 0.41927 0.28673 0.294 0.43892 0.29718 0.2639 0.48516 0.24373 0.27111 0.49066 0.2316 0.27774
rs7541830 1 43041768 T C 0.02884282 0.96585 0.2848 0.42598 1.77749 -0.09591 0.16538 0.56783 0.67301 1.63962 1.12152 -0.0417 -0.14573 -0.0921 -0.24343 -0.24344 0.26503 0.60912 0.12585 0.40263 0.30628 0.29109 0.52096 0.24971 0.22933 0.53751 0.25565 0.20684 0.52286 0.27168 0.20546 0.41237 0.44577 0.14186 0.5332 0.28658 0.18022 0.49444 0.26112 0.24444 0.40793 0.28861 0.30346 0.4264 0.29955 0.27405 0.47045 0.24712 0.28243 0.47681 0.2343 0.28889
rs951060 1 43141892 T C 0.242371018 0.84811 -0.31378 -0.7445 0.14623 -0.39982 0.27373 0.27363 1.40281 0.27041 -0.30176 -0.47997 -0.34775 -0.48079 -0.47972 -0.45321 0.37722 0.18802 0.43476 0.3125 0.18375 0.50375 0.37673 0.17477 0.4485 0.33668 0.19954 0.46378 0.14145 0.61091 0.24764 0.37714 0.18031 0.44255 0.36129 0.15669 0.48202 0.35138 0.152 0.49662 0.32052 0.22439 0.45509 0.33992 0.16489 0.49519 0.34383 0.15994 0.49623 0.35195 0.15264 0.49541
rs6691004 1 43783060 T C 0.017475196 0.81882 0.12244 0.3399 0.0698 0.2621 -0.17906 -0.17566 -0.17728 0.16766 1.31531 -0.03188 -0.07676 -0.01046 0.10165 0.1321 0.30138 0.40333 0.29529 0.30242 0.38461 0.31297 0.30443 0.31653 0.37904 0.32224 0.30837 0.36939 0.2243 0.41835 0.35735 0.3525 0.3368 0.3107 0.23116 0.52666 0.24218 0.35239 0.31464 0.33297 0.33818 0.29892 0.3629 0.33982 0.29779 0.36239 0.32202 0.32768 0.3503 0.32228 0.33065 0.34707
rs1595897 1 46977525 C T 0.451234204 0.77406 -0.13246 0.00952 0.62211 -0.25796 0.3707 1.03671 1.38676 0.02003 0.32359 0.21162 -0.40659 -0.4277 -0.43723 -0.51324 0.37386 0.26933 0.35681 0.32179 0.33246 0.34575 0.39384 0.25508 0.35108 0.38012 0.31684 0.30304 0.1937 0.58095 0.22535 0.32396 0.30705 0.36899 0.32426 0.31411 0.36163 0.34905 0.29441 0.35654 0.3334 0.26257 0.40403 0.35261 0.23795 0.40944 0.37157 0.21752 0.41091 0.3575 0.22997 0.41253
1-47040329 1 47040329 T C 0.0601684073 0.16385 1.19368 1.6865 0.77925 -0.06473 -0.13016 0.10443 0.98559 0.64711 0.09085 0.27514 0.04232 -0.14608 -0.11579 -0.04955 0.44054 0.46712 0.09234 0.41605 0.40226 0.18169 0.0636599999999999 0.62277 0.31357 0.45135 0.41754 0.13111 0.0554 0.88425 0.06035 0.39958 0.51448 0.08594 0.42892 0.40349 0.16759 0.39743 0.4632 0.13937 0.0886 0.73109 0.18031 0.37875 0.39248 0.22877 0.36585 0.40601 0.22814 0.34555 0.44954 0.20491
rs4646485 1 47051426 G A 0.369712794 + 0.04129 -0.49274 2.26908 -0.54566 0.53484 0.84542 1.11721 0.25547 0.7093 1.0672 -0.13517 -0.51678 -0.53131 -0.5257 0.31259 0.60588 0.08153 0.64209 0.15317 0.20474 0.72291 0.16827 0.10882 0.71717 0.18045 0.10238 0.62638 0.2823 0.09132 0.69537 0.18953 0.1151 0.69174 0.20995 0.09831 0.65056 0.25663 0.09281 0.64746 0.2097 0.14284 0.65306 0.14752 0.19942 0.64298 0.14979 0.20723 0.53809 0.20921 0.2527
rs3737773 1 47081224 A G 0.281391906 0.99179 -0.48168 -1.13161 1.43104 -0.52299 0.19677 0.03554 0.35781 -0.19514 0.47293 0.70105 -0.22016 -0.46486 -0.49781 -0.5219 0.30735 0.40882 0.28383 0.46506 0.14498 0.38996 0.49154 0.16105 0.34741 0.47459 0.17425 0.35116 0.45257 0.23011 0.31732 0.46303 0.1788 0.35817 0.46176 0.22786 0.31038 0.46628 0.22128 0.31244 0.47194 0.16971 0.35835 0.46847 0.14232 0.38921 0.46419 0.14046 0.39535 0.44582 0.15429 0.39989
rs7550361 1 47101977 C G 0.401492167 0.88304 -0.31521 -0.89294 1.78307 -0.53006 0.10603 0.3541 0.70224 0.24798 0.6027 0.68425 -0.369 -0.52954 -0.51397 -0.52879 0.29279 0.51385 0.19336 0.51419 0.1734 0.31241 0.58804 0.15945 0.25251 0.59533 0.16324 0.24143 0.55092 0.23431 0.21477 0.57365 0.19194 0.23441 0.58188 0.19555 0.22257 0.5645 0.21499 0.22051 0.55888 0.1608 0.28032 0.52825 0.15638 0.31537 0.54317 0.14708 0.30975 0.5046 0.16958 0.32582
rs28882164 1 47104258 G A 0.097375457 0.25121 -0.15302 -0.16935 1.1651 -0.00891 0.51625 0.626 1.32197 0.69733 0.27155 0.15954 -0.1996 -0.20094 -0.18041 -0.212 0.37217 0.3168 0.31103 0.39624 0.2659 0.33786 0.41508 0.25962 0.3253 0.41368 0.26283 0.32349 0.32024 0.38342 0.29634 0.40299 0.27827 0.31874 0.41829 0.24759 0.33412 0.38943 0.27516 0.33541 0.38659 0.24506 0.36835 0.3937 0.23873 0.36757 0.39288 0.2444 0.36272 0.37218 0.26452 0.3633
1-47505043 1 47505043 C A 0.0097600522 0.32563 0.75387 1.49656 0.08054 -0.05596 -0.07722 0.06867 0.08491 0.0832 0.00418 0.26275 0.00545 0.0214 0.26159 -0.00932 0.1662 0.53431 0.29949 0.20848 0.46395 0.32757 0.0805999999999999 0.64878 0.27062 0.11818 0.58682 0.295 0.18682 0.51289 0.30029 0.16097 0.53606 0.30297 0.20829 0.46312 0.32859 0.18771 0.60156 0.21073 0.06779 0.73475 0.19746 0.20033 0.51478 0.28489 0.11284 0.69842 0.18874 0.18627 0.49707 0.31666
rs6671649 1 47516561 T G 0.0384958225 0.4411 1.66984 1.34582 -0.18369 0.09634 -0.11266 -0.00605 0.02241 0.1312 -0.0013 -0.18961 -0.03497 0.39634 0.4112 -0.0966 0.10154 0.1471 0.75136 0.12962 0.13356 0.73682 0.14105 0.12303 0.73592 0.14438 0.14219 0.71343 0.09392 0.1337 0.77238 0.07194 0.16183 0.76623 0.00278 0.97429 0.02293 0.05198 0.14337 0.80465 0.09784 0.15191 0.75025 0.14704 0.17688 0.67608 0.13198 0.22187 0.64615 0.14445 0.14808 0.70747
rs3125645 1 47594085 T C 0.0347180157 0.41606 1.47835 1.43013 -0.13093 0.1072 -0.07982 0.04227 0.14991 0.29916 -0.05804 -0.17742 -0.10864 0.28919 0.38824 -0.11702 0.1794 0.21525 0.60535 0.18587 0.19605 0.61808 0.19109 0.17826 0.63065 0.19451 0.19054 0.61495 0.15861 0.19765 0.64374 0.06293 0.29634 0.64073 0.00509999999999999 0.94294 0.05196 0.0649399999999999 0.22498 0.71008 0.21114 0.22558 0.56328 0.1929 0.25512 0.55198 0.1555 0.35096 0.49354 0.17317 0.22291 0.60392
1-47605691 1 47605691 T C 0.0320284595 0.44783 1.37209 1.31691 -0.14207 0.06659 -0.06979 0.03391 0.09202 0.19808 -0.04265 -0.17751 -0.11792 0.26753 0.4274 -0.11611 0.15463 0.2129 0.63247 0.16523 0.19695 0.63782 0.17575 0.17937 0.64488 0.17837 0.19288 0.62875 0.13717 0.1954 0.66743 0.07393 0.26446 0.66161 0.00644 0.94467 0.04889 0.06908 0.21647 0.71445 0.1911 0.22251 0.58639 0.18866 0.25251 0.55883 0.13549 0.38194 0.48257 0.15837 0.22446 0.61717
1-47657147 1 47657147 C G 0.009564752 0.33077 0.66757 1.34025 0.0749 -0.05343 -0.07735 0.04902 0.0728 0.09705 -0.01454 0.17106 0.00361 0.00624 0.24251 -0.03584 0.16463 0.50599 0.32938 0.2021 0.44689 0.35101 0.09324 0.61267 0.29409 0.13027 0.54203 0.3277 0.18976 0.47995 0.33029 0.14666 0.53322 0.32012 0.20475 0.4415 0.35375 0.19256 0.54527 0.26217 0.07019 0.71284 0.21697 0.19998 0.48965 0.31037 0.10366 0.69681 0.19953 0.16295 0.47933 0.35772
rs3105776 1 47830274 A T 0.0520587467 0.58922 1.50473 1.43542 -0.04209 -0.25074 0.02859 0.06272 -0.02589 -0.14955 0.2566 2.06504 -0.19989 0.93458 0.32808 0.02935 0.34913 0.28403 0.36684 0.44494 0.22696 0.3281 0.48346 0.21602 0.30052 0.47715 0.22357 0.29928 0.43232 0.23485 0.33283 0.43925 0.22769 0.33306 0.49175 0.26 0.24825 0.01088 0.9796 0.00952 0.32009 0.28283 0.39708 0.47895 0.43738 0.08367 0.55384 0.26301 0.18315 0.53858 0.22846 0.23296
1-48985419 1 48985419 A C 0.0332436031 0.58238 0.99967 1.4618 -0.15481 0.07496 0.47958 0.14485 0.87581 0.05374 -0.19753 -0.20587 -0.12306 -0.11476 0.03846 -0.0818 0.12646 0.45154 0.422 0.10706 0.55584 0.3371 0.18767 0.55495 0.25738 0.22228 0.45073 0.32699 0.14272 0.65543 0.20185 0.25765 0.41196 0.33039 0.28694 0.41504 0.29802 0.25442 0.35994 0.38564 0.02855 0.80564 0.16581 0.19288 0.42022 0.3869 0.2329 0.43884 0.32826 0.25879 0.36634 0.37487
1-49332282 1 49332282 C T 0.051315666 0.84782 -0.11305 -0.1559 0.60747 -0.07602 -0.1733 0.00032 0.50201 1.32213 0.29362 -0.28826 -0.24907 -0.20912 -0.24594 -0.28857 0.40124 0.30568 0.29308 0.34626 0.288 0.36574 0.3864 0.23576 0.37784 0.39221 0.24539 0.3624 0.42177 0.26219 0.31604 0.20814 0.54902 0.24284 0.42391 0.25113 0.32496 0.37187 0.24285 0.38528 0.38679 0.23866 0.37455 0.33101 0.29384 0.37515 0.38366 0.23383 0.38251 0.38241 0.23135 0.38624
1-50247255 1 50247255 A G 0.050322454 0.7488 0.03804 0.0609 0.72212 -0.12625 -0.08472 0.10529 0.65752 1.49857 0.60418 -0.25867 -0.20467 -0.26487 -0.26833 -0.24188 0.42008 0.29302 0.2869 0.24793 0.36358 0.38849 0.38779 0.2361 0.37611 0.3867 0.25025 0.36305 0.42649 0.26827 0.30524 0.16015 0.61271 0.22714 0.42922 0.26326 0.30752 0.38612 0.22901 0.38487 0.3805 0.2404 0.3791 0.3616 0.24987 0.38853 0.38151 0.22627 0.39222 0.36839 0.24306 0.38855
rs61784179 1 50363498 A T 0.105670235 0.29006 0.76227 1.11403 -0.24124 0.44551 0.13965 -0.23023 -0.16782 0.13244 -0.24182 -0.23554 -0.145 0.0815 0.34237 1.86059 0.26014 0.40052 0.33934 0.38512 0.41018 0.2047 0.14727 0.69114 0.16159 0.34837 0.37059 0.28104 0.28466 0.41405 0.30129 0.36422 0.41426 0.22152 0.21926 0.45297 0.32777 0.31401 0.38139 0.3046 0.34439 0.36109 0.29452 0.37781 0.35956 0.26263 0.38185 0.40053 0.21762 0.05979 0.86799 0.07222
1-52183027 1 52183027 A G 0.091411749 0.71105 0.13533 0.19871 -0.31392 -0.32756 -0.25378 -0.33248 -0.33549 -0.28936 -0.3139 -0.3133 -0.02554 1.13101 1.76698 0.61721 0.43197 0.24203 0.326 0.37189 0.2761 0.35201 0.31706 0.37999 0.30295 0.37998 0.27783 0.34219 0.39611 0.25659 0.3473 0.40498 0.26544 0.32958 0.4113 0.24322 0.34548 0.41491 0.25123 0.33386 0.45709 0.26772 0.27519 0.43306 0.36949 0.19745 0.20531 0.61997 0.17472 0.47907 0.29638 0.22455
1-52199998 1 52199998 T C 0.04197859 0.72426 0.58689 0.42219 -0.23488 0.00661 1.37662 0.06839 -0.19824 -0.18858 -0.12989 -0.22221 -0.07512 -0.24307 -0.23587 -0.23332 0.35287 0.1996 0.44753 0.39444 0.20542 0.40014 0.0309200000000001 0.9113 0.05778 0.34493 0.27553 0.37954 0.29715 0.23145 0.4714 0.34941 0.21719 0.4334 0.34101 0.22417 0.43482 0.35808 0.18896 0.45296 0.37421 0.20746 0.41833 0.33101 0.22878 0.44021 0.34397 0.19508 0.46095 0.31274 0.21597 0.47129
1-52217694 1 52217694 C T 0.0115472585 0.42003 0.71487 1.53556 -0.10089 0.73567 0.05932 0.03929 0.09623 0.57498 0.06634 -0.08482 0.99888 1.5171 1.48834 0.46 0.30767 0.46411 0.22822 0.36655 0.49727 0.13618 0.24182 0.55101 0.20717 0.35309 0.43981 0.2071 0.32925 0.47324 0.19751 0.27821 0.57797 0.14382 0.29121 0.50476 0.20403 0.18506 0.57079 0.24415 0.2688 0.60748 0.12372 0.34232 0.5378 0.11988 0.22882 0.66011 0.11107 0.37412 0.48071 0.14517
1-52217701 1 52217701 T C 0.0118509138 0.40804 0.66667 1.45674 -0.09238 0.7195 0.07992 0.06333 0.13517 0.62515 0.13707 -0.05895 0.89944 1.45469 1.38842 0.41902 0.3153 0.44761 0.23709 0.37333 0.47967 0.147 0.25986 0.53169 0.20845 0.36318 0.42825 0.20857 0.35157 0.45175 0.19668 0.29508 0.5514 0.15352 0.31661 0.48518 0.19821 0.18062 0.5862 0.23318 0.27701 0.58647 0.13652 0.35012 0.51945 0.13043 0.24359 0.63438 0.12203 0.38324 0.46088 0.15588
rs1167167 1 52234748 G T 0.492779112 0.53241 0.40938 0.49656 -0.40144 -0.44909 1.47461 0.23493 0.12173 -0.36442 -0.23118 -0.42917 -0.45695 -0.25348 -0.35598 -0.32161 0.3377 0.26456 0.39774 0.35459 0.24446 0.40095 0.05248 0.85794 0.08958 0.32451 0.32686 0.34863 0.38369 0.27616 0.34015 0.3499 0.25195 0.39815 0.18506 0.47509 0.33985 0.33807 0.24335 0.41858 0.33744 0.23714 0.42542 0.27734 0.32927 0.39339 0.32053 0.24767 0.4318 0.28734 0.27779 0.43487
1-52264099 1 52264099 T C 0.1468232376 0.70523 1.84029 1.95084 -0.365 -0.02992 1.07689 -0.28071 -0.38795 -0.36498 -0.34857 -0.17657 -0.36121 -0.10484 0.09657 0.19729 0.25655 0.25658 0.48687 0.32466 0.3283 0.34704 0.00267000000000006 0.98705 0.01028 0.07051 0.32834 0.60115 0.17132 0.25365 0.57503 0.27125 0.23492 0.49383 0.2149 0.29355 0.49155 0.27399 0.24339 0.48262 0.26458 0.23807 0.49735 0.26408 0.30431 0.43161 0.28166 0.29013 0.42821 0.12789 0.4611 0.41101
1-52309342 1 52309342 G C 0.011578329 0.41878 0.5464 1.35404 -0.09145 0.62058 0.12103 0.05832 0.12007 0.55061 0.07362 -0.07595 0.77941 1.11447 1.29186 0.41815 0.30267 0.42619 0.27114 0.32733 0.47674 0.19593 0.20782 0.56154 0.23064 0.32227 0.4266 0.25113 0.29934 0.45548 0.24518 0.27723 0.52236 0.20041 0.26869 0.47973 0.25158 0.18897 0.54306 0.26797 0.24212 0.57711 0.18077 0.31172 0.50574 0.18254 0.19774 0.64135 0.16091 0.34103 0.45707 0.2019
1-52492656 1 52492656 A G 0.1358587467 0.81566 0.7928 1.37358 -0.31355 0.05082 0.89076 -0.16275 -0.33843 -0.34012 -0.15832 0.32853 0.30826 -0.37166 -0.33678 -0.10985 0.29337 0.41041 0.29622 0.32325 0.43784 0.23891 0.0629500000000001 0.857 0.08005 0.20513 0.49039 0.30448 0.28927 0.39943 0.3113 0.28024 0.41857 0.30119 0.1536 0.6 0.2464 0.21901 0.56649 0.2145 0.25792 0.54262 0.19946 0.20664 0.47769 0.31567 0.25621 0.42502 0.31877 0.13198 0.61683 0.25119
1-52524416 1 52524416 A C 0.1127227154 0.64712 1.19923 1.83864 -0.26089 0.48319 0.96323 -0.0857 -0.31528 -0.08461 0.15032 0.27229 0.96111 -0.35019 -0.32796 -0.2089 0.33769 0.45948 0.20283 0.41976 0.4944 0.08584 0.0976999999999999 0.8574 0.0449 0.3177 0.51414 0.16816 0.36164 0.42935 0.20901 0.38826 0.48186 0.12988 0.19336 0.6992 0.10744 0.35069 0.53007 0.11924 0.21956 0.72189 0.05855 0.1857 0.53686 0.27744 0.31436 0.45014 0.2355 0.16832 0.61065 0.22103
1-52528918 1 52528918 T A 0.0931336815 0.65236 0.93207 1.33021 -0.23882 0.13129 1.44599 0.1515 -0.24136 -0.20109 -0.24852 0.51756 0.40336 -0.29452 -0.26079 -0.1527 0.4169 0.37897 0.20413 0.47699 0.38372 0.13929 0.05591 0.90855 0.03554 0.44367 0.42836 0.12797 0.42803 0.37199 0.19998 0.39675 0.39852 0.20473 0.38928 0.39759 0.21313 0.38557 0.49539 0.11904 0.32839 0.55113 0.12048 0.3117 0.44011 0.24819 0.40982 0.36711 0.22307 0.26281 0.50608 0.23111
rs3087473 1 52640427 G C 0.0114966057 0.39454 0.77731 1.66553 -0.08828 0.80872 0.07777 0.07771 0.15817 0.66965 0.05957 -0.07872 0.87652 1.29463 1.60443 0.61315 0.32729 0.45696 0.21575 0.34695 0.53376 0.11929 0.25146 0.55662 0.19192 0.34936 0.46245 0.18819 0.32839 0.49658 0.17503 0.28769 0.58695 0.12536 0.26233 0.54385 0.19382 0.19041 0.57543 0.23416 0.26041 0.62719 0.1124 0.3366 0.55385 0.10955 0.17084 0.73628 0.09288 0.37451 0.50456 0.12093
1-52687326 1 52687326 A T 0.1167 0.63577 1.20204 1.70562 -0.3192 -0.01638 1.37176 0.09065 -0.21552 -0.20801 -0.23324 0.68044 0.12243 -0.25158 -0.24289 -0.12033 0.30635 0.45789 0.23576 0.43331 0.42154 0.14515 0.04467 0.92796 0.02737 0.39442 0.48484 0.12074 0.43107 0.40885 0.16008 0.38336 0.43692 0.17972 0.29514 0.49902 0.20584 0.18052 0.73452 0.08496 0.38623 0.48831 0.12546 0.31931 0.47775 0.20294 0.38797 0.40969 0.20234 0.26562 0.53845 0.19593
1-52687327 1 52687327 C A 0.1160814621 0.64163 1.18124 1.68668 -0.31205 -0.01839 1.37448 0.09863 -0.21302 -0.21942 -0.24842 0.72946 0.13294 -0.25003 -0.24969 -0.13436 0.3048 0.46005 0.23515 0.4321 0.42177 0.14613 0.04705 0.92411 0.02884 0.39284 0.48448 0.12268 0.42822 0.40908 0.1627 0.3843 0.43386 0.18184 0.29467 0.49335 0.21198 0.17709 0.7406 0.08231 0.38089 0.49368 0.12543 0.31195 0.48373 0.20432 0.38454 0.41005 0.20541 0.27035 0.53052 0.19913
1-52687328 1 52687328 T C 0.0898916449 0.57117 1.41105 1.67205 -0.29841 0.26616 1.66556 0.10325 -0.19917 -0.06087 -0.12625 0.40919 0.22104 -0.29596 -0.2311 -0.19553 0.33138 0.40194 0.26668 0.54759 0.34105 0.11136 0.02122 0.96579 0.01299 0.47021 0.42115 0.10864 0.5286 0.32837 0.14303 0.42256 0.39709 0.18035 0.44166 0.38767 0.17067 0.29111 0.58648 0.12241 0.49762 0.38323 0.11915 0.46119 0.32146 0.21735 0.47038 0.32162 0.208 0.36378 0.40341 0.23281
1-52719236 1 52719236 A G 0.0084169713 0.39276 0.49644 1.30694 -0.07273 0.68221 0.07079 0.09441 0.12392 0.52264 0.05864 -0.05343 0.61099 1.11818 1.10826 0.31897 0.28265 0.45024 0.26711 0.29892 0.51393 0.18715 0.24827 0.50884 0.24289 0.30944 0.45096 0.2396 0.2948 0.46823 0.23697 0.26371 0.53958 0.19671 0.26098 0.49054 0.24848 0.18175 0.5602 0.25805 0.28071 0.53116 0.18813 0.30885 0.51436 0.17679 0.21837 0.61599 0.16564 0.326 0.46906 0.20494
1-52808967 1 52808967 C T 0.0122498695 0.45299 0.66257 1.51757 -0.08972 0.95274 0.07769 0.13023 0.19616 0.8818 0.07291 -0.09201 0.8744 1.22726 1.35392 0.41128 0.31517 0.43968 0.24515 0.33888 0.51617 0.14495 0.27209 0.50908 0.21883 0.34107 0.45131 0.20762 0.31505 0.48517 0.19978 0.2551 0.59923 0.14567 0.26114 0.5212 0.21766 0.19392 0.5497 0.25638 0.27735 0.57937 0.14328 0.33712 0.5201 0.14278 0.20387 0.67027 0.12586 0.36065 0.47391 0.16544
1-52809259 1 52809259 A T 0.0113456919 0.40548 0.55709 1.39358 -0.08952 0.80462 0.08607 0.09325 0.16007 0.66376 0.04176 -0.08597 0.78572 1.01307 1.26993 0.4666 0.29711 0.43632 0.26657 0.31241 0.50814 0.17945 0.23744 0.52436 0.2382 0.32174 0.43964 0.23862 0.30052 0.46816 0.23132 0.26237 0.55312 0.18451 0.25167 0.49963 0.2487 0.18922 0.5402 0.27058 0.25497 0.5695 0.17553 0.30907 0.51197 0.17896 0.19179 0.6531 0.15511 0.33958 0.46839 0.19203
rs11206019 1 53032538 T G 0.2153955614 + 1.1995 1.34687 -0.49334 3.06372 -0.47155 -0.48707 -0.35269 1.23468 1.6964 -0.48105 1.8953 0.91793 0.01762 -0.31206 0.40073 0.29 0.30927 0.22791 0.75858 0.01351 0.60221 0.21213 0.18566 0.58965 0.20605 0.2043 0.56393 0.25014 0.18593 0.60629 0.37075 0.02296 0.54439 0.4348 0.02081 0.32599 0.3144 0.35961 0.65861 0.31996 0.02143 0.70448 0.24992 0.0456 0.65778 0.22591 0.11631 0.52137 0.26248 0.21615
1-53052970 1 53052970 A C 0.294001305 0.80673 0.1139 0.20661 -0.4329 1.29455 -0.47363 -0.47869 -0.43586 0.76103 1.35063 -0.40749 0.32951 -0.06071 -0.46035 -0.44987 0.31228 0.31241 0.37531 0.39578 0.43945 0.16477 0.40569 0.23768 0.35663 0.37964 0.25897 0.36139 0.39924 0.25265 0.34811 0.33649 0.49591 0.1676 0.34428 0.4948 0.16092 0.30948 0.31171 0.37881 0.49579 0.28131 0.2229 0.48169 0.24917 0.26914 0.39863 0.2423 0.35907 0.4016 0.2323 0.3661
1-53069442 1 53069442 G A 0.1980331593 0.89844 1.3457 1.55553 -0.46781 3.08479 -0.42668 -0.46523 -0.34494 1.348 1.90275 -0.45773 1.96333 0.98719 0.11152 -0.22638 0.32711 0.33565 0.33724 0.31739 0.66991 0.0127 0.60222 0.22645 0.17133 0.58189 0.21968 0.19843 0.55658 0.26384 0.17958 0.52549 0.45483 0.01968 0.45046 0.53321 0.01633 0.32932 0.3279 0.34278 0.65458 0.32633 0.01909 0.69001 0.26732 0.04267 0.65215 0.24364 0.10421 0.52975 0.27979 0.19046
1-53280526 1 53280526 T C 0.060583029 0.3994 0.17283 0.23844 0.0233 0.4246 -0.18369 -0.17767 -0.16724 0.6152 2.13354 0.13289 0.09706 0.40347 0.01103 0.00647 0.4819 0.27163 0.24647 0.50773 0.27031 0.22196 0.46357 0.24851 0.28792 0.47729 0.23539 0.28732 0.42973 0.28173 0.28854 0.49589 0.30049 0.20362 0.172 0.67606 0.15194 0.47995 0.29809 0.22196 0.50171 0.2531 0.24519 0.50015 0.27491 0.22494 0.49924 0.24205 0.25871 0.49621 0.24378 0.26001
rs1288353 1 53397408 T C 0.368264752 0.98252 -0.31296 -0.52906 0.08397 -0.35417 0.6761 0.68052 1.49134 0.58005 0.22477 -0.47746 -0.09747 -0.19386 -0.04371 -0.50445 0.47182 0.1868 0.34138 0.40281 0.2104 0.38679 0.45035 0.2323 0.31735 0.4629 0.21285 0.32425 0.25945 0.47743 0.26312 0.47348 0.1971 0.32942 0.46846 0.18294 0.3486 0.443 0.17048 0.38652 0.39106 0.25753 0.35141 0.42845 0.19612 0.37543 0.35819 0.3123 0.32951 0.42861 0.17812 0.39327
rs4926961 1 53397645 G C 0.366065535 0.98606 -0.26857 -0.41917 0.08723 -0.33764 0.64882 0.69105 1.56455 0.60688 0.24584 -0.48305 -0.05053 -0.20326 -0.06637 -0.51078 0.47003 0.19244 0.33753 0.39781 0.21752 0.38467 0.45656 0.22868 0.31476 0.46273 0.21687 0.3204 0.23887 0.51084 0.25029 0.47267 0.20231 0.32502 0.46691 0.18919 0.3439 0.43859 0.1766 0.38481 0.37884 0.28185 0.33931 0.42456 0.20269 0.37275 0.35996 0.31054 0.3295 0.42588 0.18352 0.3906
1-53993344 1 53993344 T C 0.0078835509 0.41419 1.09101 1.32174 -0.07425 -0.02858 -0.07888 -0.07171 -0.07469 0.03007 -0.0237 -0.04223 -0.07649 0.00749 0.00536 0.28724 0.0146099999999999 0.62333 0.36206 0.11718 0.35362 0.5292 0.13685 0.31363 0.54952 0.12826 0.32617 0.54557 0.14239 0.32545 0.53216 0.0172699999999999 0.55566 0.42707 0.08602 0.36665 0.54733 0.08368 0.41672 0.4996 0.01941 0.59275 0.38784 0.11961 0.35914 0.52125 0.11666 0.34695 0.53639 0.16334 0.47861 0.35805
1-54697326 1 54697326 G A 0.1455206266 0.27665 1.39512 1.70135 -0.25641 0.57919 0.34457 -0.16719 -0.13907 -0.07988 0.06683 -0.23957 0.20678 0.05209 -0.06568 0.57066 0.08367 0.29937 0.61696 0.02128 0.54659 0.43213 0.00885000000000002 0.90916 0.08199 0.0934 0.294 0.6126 0.09079 0.26941 0.6398 0.07028 0.46034 0.46938 0.14936 0.27802 0.57262 0.10237 0.27214 0.62549 0.14807 0.27181 0.58012 0.14128 0.24888 0.60984 0.12114 0.26685 0.61201 0.06102 0.55234 0.38664
rs4927128 1 54710561 G A 0.142093211 0.75072 -0.301 -0.55142 -0.05735 0.33838 -0.38359 -0.2915 -0.0987 0.78013 1.43646 -0.39483 0.06434 0.23324 0.21262 -0.18748 0.42708 0.21571 0.35721 0.43509 0.19468 0.37023 0.40934 0.18047 0.41019 0.4184 0.17898 0.40262 0.42701 0.18553 0.38746 0.42587 0.23435 0.33978 0.20997 0.53662 0.25341 0.36204 0.21735 0.42061 0.41951 0.19777 0.38272 0.41963 0.20677 0.3736 0.38518 0.25026 0.36456 0.41651 0.18714 0.39635
rs7553172 1 54714701 A T 0.17314282 0.59837 0.05115 0.16847 0.01853 -0.04535 -0.38286 -0.37161 -0.3809 0.07144 1.37907 -0.23518 -0.25318 -0.25318 -0.00963 -0.38105 0.32936 0.32768 0.34296 0.31778 0.27185 0.41037 0.28689 0.26575 0.44736 0.26733 0.29413 0.43854 0.27471 0.2886 0.43669 0.34291 0.28434 0.37275 0.15369 0.58073 0.26558 0.32672 0.26406 0.40922 0.31183 0.2513 0.43687 0.26191 0.28744 0.45065 0.20878 0.47969 0.31153 0.24732 0.30555 0.44713
1-54716854 1 54716854 T C 0.046896606 0.75007 -0.00864 -0.10252 -0.26454 0.11594 -0.25878 -0.25821 -0.26497 -0.16587 -0.07594 -0.14267 -0.06511 0.71233 0.8981 1.76465 0.41668 0.22039 0.36293 0.44476 0.24705 0.30819 0.42471 0.2136 0.36169 0.43031 0.20863 0.36106 0.41832 0.22338 0.3583 0.44163 0.21648 0.34189 0.44182 0.21869 0.33949 0.38667 0.27424 0.33909 0.44674 0.2199 0.33336 0.4579 0.26419 0.27791 0.46442 0.27279 0.26279 0.16186 0.65148 0.18666
rs11805987 1 54716878 G A 0.047469713 0.74069 -0.02717 -0.10923 -0.26544 0.11546 -0.25645 -0.25606 -0.26434 -0.16317 -0.07859 -0.13746 -0.07533 0.69907 0.87149 1.7062 0.40225 0.22465 0.3731 0.43107 0.25133 0.3176 0.4147 0.21589 0.36941 0.41897 0.21195 0.36908 0.40637 0.22743 0.3662 0.42981 0.21973 0.35046 0.42943 0.22146 0.34911 0.37786 0.27636 0.34578 0.43355 0.2228 0.34365 0.44326 0.26876 0.28798 0.45049 0.27564 0.27387 0.16675 0.63641 0.19684
rs7523181 1 54717451 A G 0.046762402 0.75054 -0.01499 -0.11026 -0.26295 0.11869 -0.25304 -0.25313 -0.26265 -0.16939 -0.07755 -0.1481 -0.05886 0.71006 0.92515 1.76537 0.41964 0.22074 0.35962 0.44704 0.24746 0.3055 0.4289 0.21329 0.35781 0.43313 0.20946 0.35741 0.41963 0.22539 0.35498 0.44415 0.21709 0.33876 0.44435 0.2193 0.33635 0.38885 0.27377 0.33738 0.4499 0.22016 0.32994 0.4614 0.26278 0.27582 0.46504 0.27555 0.25941 0.16701 0.6444 0.18859
1-54827835 1 54827835 A G 0.038048564 0.79312 0.22688 0.37781 1.90333 -0.20654 0.10478 0.2048 0.46577 -0.14529 -0.13819 0.96377 1.03334 0.1072 0.11707 0.03083 0.31447 0.5487 0.13683 0.46585 0.27532 0.25883 0.48493 0.27973 0.23534 0.49943 0.27641 0.22416 0.42174 0.39119 0.18707 0.44951 0.28944 0.26105 0.4577 0.27775 0.26455 0.51597 0.32271 0.16132 0.35837 0.49569 0.14594 0.51209 0.26756 0.22035 0.51868 0.25747 0.22385 0.51724 0.25152 0.23124
rs12564436 1 54830251 T C 0.029876762 0.94991 0.35457 0.70681 1.77132 -0.2384 0.07221 0.23119 0.50573 -0.11915 -0.12158 0.71472 0.99833 -0.01043 0.19093 0.10067 0.34972 0.50244 0.14784 0.32623 0.34123 0.33254 0.4101 0.3122 0.2777 0.43975 0.30027 0.25998 0.3554 0.43029 0.21431 0.3891 0.321 0.2899 0.41491 0.29468 0.29041 0.47542 0.33662 0.18796 0.214 0.65172 0.13428 0.38885 0.32856 0.28259 0.42619 0.31275 0.26106 0.44807 0.28712 0.26481
rs1180970 1 55019110 C T 0.149278851 0.60781 0.55022 0.46992 -0.18084 0.08027 -0.36733 -0.36815 -0.28751 0.33564 2.46506 -0.13342 0.66443 0.47228 -0.30238 -0.3625 0.50274 0.25179 0.24547 0.59615 0.22704 0.17681 0.5473 0.19757 0.25513 0.50302 0.22469 0.27229 0.56227 0.2022 0.23553 0.63604 0.23223 0.13173 0.0959800000000001 0.85915 0.04487 0.57332 0.23761 0.18907 0.56597 0.33219 0.10184 0.59347 0.29195 0.11458 0.53826 0.22216 0.23958 0.52271 0.21075 0.26654
rs665742 1 55021902 A G 0.148896084 0.63105 0.50933 0.41407 -0.20395 0.07175 -0.37239 -0.37338 -0.3155 0.26262 2.37261 -0.11698 0.65922 0.42687 -0.32031 -0.36518 0.50349 0.24986 0.24665 0.59307 0.22551 0.18142 0.54555 0.19765 0.2568 0.50131 0.22344 0.27525 0.55355 0.20305 0.2434 0.62781 0.23078 0.14141 0.1112 0.84066 0.04814 0.56234 0.24887 0.18879 0.54704 0.34681 0.10615 0.5906 0.28934 0.12006 0.5232 0.22688 0.24992 0.52506 0.20781 0.26713
rs1147988 1 55032255 A G 0.205970496 0.62344 -0.17868 -0.30981 0.10183 -0.39281 -0.25534 -0.23733 -0.12971 0.04968 1.50206 0.38079 -0.21392 -0.17354 -0.40314 -0.41012 0.39081 0.23845 0.37074 0.298 0.28693 0.41507 0.38345 0.19111 0.42544 0.37977 0.19523 0.425 0.37586 0.20526 0.41888 0.38852 0.22925 0.38223 0.2116 0.53807 0.25033 0.34475 0.34884 0.30641 0.33749 0.27185 0.39066 0.39231 0.21776 0.38993 0.3705 0.19973 0.42977 0.37543 0.1879 0.43667
1-55615845 1 55615845 T C 0.024394778 0.79682 0.73496 1.02172 -0.20281 2.6649 -0.13804 -0.20513 0.11403 1.12487 0.17224 0.82587 1.73976 0.50163 0.5818 1.14726 0.49407 0.31715 0.18878 0.36266 0.57735 0.05999 0.56189 0.28779 0.15032 0.5285 0.29514 0.17636 0.57749 0.3268 0.09571 0.57126 0.36109 0.06765 0.55221 0.34057 0.10722 0.37099 0.56497 0.06404 0.59985 0.33485 0.0653 0.62127 0.29165 0.08708 0.59928 0.31576 0.08496 0.46119 0.46786 0.07095
rs12561840 1 56581459 C T 0.359169191 0.96948 0.56596 0.52639 1.59551 0.02873 0.36143 0.61416 1.84159 1.59569 1.29251 0.65109 -0.53628 0.07932 0.36175 0.00646 0.45926 0.50407 0.03667 0.68154 0.2404 0.07806 0.70328 0.24215 0.05457 0.68699 0.26407 0.04894 0.49476 0.47297 0.03227 0.61913 0.3445 0.03637 0.68213 0.27899 0.03888 0.56373 0.38784 0.04843 0.55496 0.27697 0.16807 0.61835 0.29039 0.09126 0.39301 0.50526 0.10173 0.59373 0.29942 0.10685
rs7529732 1 56584155 T C 0.366409138 0.95905 0.56427 0.53491 1.5033 0.11546 0.30404 0.58713 1.84548 1.66587 1.29172 0.54955 -0.53056 0.14943 0.42155 0.09921 0.46736 0.49474 0.0379 0.68171 0.24677 0.07152 0.69913 0.24391 0.05696 0.68462 0.2656 0.04978 0.49021 0.47755 0.03224 0.61101 0.35301 0.03598 0.67932 0.28158 0.0391 0.57232 0.37564 0.05204 0.54706 0.28289 0.17005 0.61548 0.29983 0.08469 0.40346 0.50349 0.09305 0.58131 0.32007 0.09862
rs7527370 1 56584193 A G 0.362436031 0.97325 0.43585 0.36711 1.54854 -0.09398 0.33717 0.57252 1.69507 1.39286 1.12771 0.69839 -0.53997 0.03472 0.27505 0.01959 0.44783 0.50565 0.04652 0.6686 0.23234 0.09906 0.69507 0.23873 0.0662 0.67998 0.25933 0.06069 0.49926 0.45835 0.04239 0.6216 0.33032 0.04808 0.68085 0.26818 0.05097 0.55344 0.39047 0.05609 0.55711 0.27157 0.17132 0.60414 0.28946 0.1064 0.42729 0.45632 0.11639 0.56057 0.31784 0.12159
rs61772736 1 56585512 G A 0.365680157 0.96943 0.57818 0.51582 1.63683 -0.00517 0.40163 0.65289 1.87485 1.59483 1.35667 0.65349 -0.53644 0.06509 0.34841 0.00275 0.45141 0.5136 0.03499 0.68718 0.23331 0.07951 0.71011 0.23856 0.05133 0.69443 0.25936 0.04621 0.49856 0.47079 0.03065 0.63292 0.33229 0.03479 0.68364 0.27967 0.03669 0.57361 0.37952 0.04687 0.57214 0.26473 0.16313 0.62608 0.28203 0.09189 0.39617 0.49992 0.10391 0.59346 0.29818 0.10836
rs11206795 1 56585765 C T 0.359636031 0.9917 0.52963 0.46897 1.57138 -0.00571 0.38892 0.62136 1.80546 1.56855 1.22101 0.61491 -0.54196 0.0588 0.35674 0.02016 0.45671 0.50433 0.03896 0.68103 0.2367 0.08227 0.7046 0.23987 0.05553 0.68991 0.25951 0.05058 0.50621 0.45919 0.0346 0.61425 0.34734 0.03841 0.68507 0.2733 0.04163 0.57624 0.37272 0.05104 0.54834 0.27949 0.17217 0.61869 0.28702 0.09429 0.39355 0.50268 0.10377 0.58805 0.30346 0.10849
rs4912413 1 56587282 G A 0.360326893 0.99372 0.5304 0.47416 1.58533 -0.02281 0.39316 0.62387 1.80311 1.54622 1.24692 0.64635 -0.54286 0.05152 0.33798 0.00562 0.45947 0.50178 0.03875 0.67955 0.23664 0.08381 0.70385 0.24069 0.05546 0.68869 0.26069 0.05062 0.50239 0.46304 0.03457 0.61599 0.34535 0.03866 0.68171 0.27694 0.04135 0.5712 0.37867 0.05013 0.54691 0.28106 0.17203 0.616 0.28857 0.09543 0.39783 0.49675 0.10542 0.58748 0.30236 0.11016
rs6588622 1 56588222 C A 0.375627154 0.94231 0.36854 0.2137 1.74018 -0.11118 0.59604 0.72391 1.83457 1.44027 1.20117 0.62334 -0.53367 -0.17561 0.06813 -0.20841 0.45483 0.49719 0.04798 0.67871 0.21577 0.10552 0.70889 0.22956 0.06155 0.69842 0.24185 0.05973 0.51466 0.44031 0.04503 0.63316 0.31611 0.05073 0.68412 0.2624 0.05348 0.59857 0.33871 0.06272 0.57084 0.25362 0.17554 0.62275 0.24372 0.13353 0.43974 0.4092 0.15106 0.59731 0.25272 0.14997
rs7542690 1 56588313 T C 0.4071047 0.85972 0.55177 0.4236 2.10403 -0.19692 0.80579 0.85948 1.96837 1.5488 1.34865 0.75199 -0.50078 -0.33269 -0.10576 -0.25819 0.43655 0.53147 0.03198 0.68835 0.20861 0.10304 0.7264 0.23106 0.04254 0.71921 0.23861 0.04218 0.55049 0.41811 0.0314 0.63353 0.33149 0.03498 0.69548 0.26756 0.03696 0.62519 0.32938 0.04543 0.57973 0.2579 0.16237 0.63617 0.22149 0.14234 0.4748 0.35725 0.16795 0.58225 0.25694 0.16081
rs1774824 1 57021113 C A 0.118722977 0.94727 -0.07175 0.10182 -0.30931 1.5328 -0.26197 -0.40277 -0.33664 0.64172 0.41331 -0.36306 0.09657 0.13321 0.66947 0.67508 0.36222 0.32009 0.31769 0.24563 0.55034 0.20403 0.40618 0.2815 0.31232 0.41575 0.24769 0.33656 0.3914 0.27266 0.33594 0.41649 0.32232 0.26119 0.43137 0.29625 0.27238 0.39628 0.27097 0.33275 0.42118 0.27785 0.30097 0.42903 0.27316 0.29781 0.35915 0.38587 0.25498 0.40614 0.33183 0.26203
rs1774825 1 57022146 C A 0.119763708 + -0.08307 0.09903 -0.3211 1.5176 -0.27945 -0.40934 -0.34298 0.60778 0.45682 -0.36144 0.15791 0.22019 0.75918 0.65118 0.35196 0.32575 0.32229 0.25311 0.53263 0.21426 0.40583 0.27246 0.32171 0.41273 0.24442 0.34285 0.3923 0.26693 0.34077 0.41275 0.31528 0.27197 0.42177 0.30255 0.27568 0.38614 0.27765 0.33621 0.42628 0.27161 0.30211 0.4308 0.27103 0.29817 0.34603 0.39784 0.25613 0.40935 0.32004 0.27061
rs1418437 1 57029470 G C 0.146554047 0.64105 0.17395 0.58387 -0.29911 1.63435 -0.21648 -0.37227 -0.32536 0.57007 0.53822 -0.32484 0.07944 0.22178 0.90333 0.81991 0.32406 0.37602 0.29992 0.1968 0.63848 0.16472 0.37916 0.33566 0.28518 0.38729 0.29647 0.31624 0.35651 0.32373 0.31976 0.39065 0.36983 0.23952 0.37862 0.38527 0.23611 0.34363 0.34486 0.31151 0.36356 0.3552 0.28124 0.39715 0.33502 0.26783 0.29414 0.49098 0.21488 0.38176 0.39018 0.22806
rs10889018 1 57048075 C T 0.0917428198 0.29522 1.19369 1.34246 -0.2324 0.20631 1.05765 0.14206 -0.23335 -0.13233 -0.23289 -0.19097 -0.22594 -0.23331 -0.03553 -0.16726 0.29789 0.31554 0.38657 0.37666 0.48318 0.14016 0.02943 0.93722 0.03335 0.48808 0.42465 0.08727 0.12924 0.39103 0.47973 0.38261 0.34798 0.26941 0.32593 0.2906 0.38347 0.32961 0.30611 0.36428 0.1692 0.42436 0.40644 0.30496 0.33204 0.363 0.23377 0.46216 0.30407 0.31753 0.30241 0.38006
1-57269311 1 57269311 C A 0.018203655 0.47162 0.5894 0.92431 0.0179 0.56217 -0.04938 0.05603 -0.13727 -0.09559 -0.13186 1.7605 0.16753 -0.12979 -0.12096 -0.13598 0.31466 0.40255 0.28279 0.22929 0.60493 0.16578 0.31324 0.37519 0.31157 0.2809 0.45678 0.26232 0.34681 0.34546 0.30773 0.31559 0.39996 0.28445 0.29546 0.36023 0.34431 0.08558 0.81347 0.10095 0.36682 0.39685 0.23633 0.32258 0.3633 0.31412 0.33266 0.34492 0.32242 0.33371 0.33602 0.33027
rs674535 1 57430188 C A 0.060298433 0.98163 0.12654 0.43478 0.17433 -0.12892 0.52431 0.69149 1.39856 0.87627 0.24915 -0.17585 -0.03665 -0.27378 0.22277 -0.08163 0.44408 0.33228 0.22364 0.41255 0.33862 0.24883 0.45029 0.33888 0.21083 0.45895 0.3339 0.20715 0.32879 0.49084 0.18037 0.43324 0.37135 0.19541 0.40209 0.38257 0.21534 0.37329 0.37424 0.25247 0.35811 0.40589 0.236 0.42236 0.32005 0.25759 0.29027 0.50574 0.20399 0.44486 0.31627 0.23887
rs11207025 1 57632442 C T 0.42314752 0.989 -0.15191 -0.5045 -0.37389 -0.51338 1.34767 1.16703 0.65442 -0.22984 -0.1381 -0.55607 -0.53986 -0.5054 -0.53353 -0.54351 0.28453 0.2304 0.48507 0.37806 0.15165 0.47029 0.2809 0.46807 0.25103 0.37313 0.36187 0.265 0.44765 0.26377 0.28858 0.38853 0.16724 0.44423 0.29205 0.2908 0.41715 0.3633 0.16748 0.46922 0.33486 0.17646 0.48868 0.35946 0.18436 0.45618 0.34721 0.20324 0.44955 0.36138 0.16429 0.47433
rs11207028 1 57634350 T C 0.421697389 0.9891 -0.14461 -0.52997 -0.38696 -0.51483 1.37121 1.16313 0.63932 -0.24662 -0.17242 -0.55621 -0.54022 -0.51486 -0.53134 -0.54519 0.28777 0.22625 0.48598 0.38622 0.14884 0.46494 0.27799 0.48733 0.23468 0.38769 0.36261 0.2497 0.46589 0.26048 0.27363 0.39565 0.16437 0.43998 0.3004 0.27687 0.42273 0.37103 0.16558 0.46339 0.3446 0.17141 0.48399 0.37047 0.17598 0.45355 0.35749 0.19606 0.44645 0.36998 0.16061 0.46941
rs3844041 1 57640904 T C 0.421378851 0.98905 -0.199 -0.61482 -0.38661 -0.50295 1.31404 1.13036 0.64927 -0.21954 -0.17077 -0.55522 -0.53114 -0.50426 -0.53425 -0.54363 0.29987 0.21993 0.4802 0.38812 0.14612 0.46576 0.28289 0.4666 0.25051 0.38403 0.35047 0.2655 0.45873 0.25302 0.28825 0.39958 0.16094 0.43948 0.31125 0.26667 0.42208 0.37223 0.16353 0.46424 0.3509 0.16739 0.48171 0.37114 0.17613 0.45273 0.35913 0.19524 0.44563 0.37212 0.15782 0.47006
rs10493221 1 57642348 A C 0.423148825 0.98567 -0.2103 -0.64185 -0.38332 -0.50081 1.31312 1.13288 0.6487 -0.21175 -0.15844 -0.55455 -0.52511 -0.49654 -0.53737 -0.54399 0.30803 0.216 0.47597 0.3935 0.14505 0.46145 0.285 0.46513 0.24987 0.38616 0.34914 0.2647 0.46405 0.24807 0.28788 0.40461 0.1595 0.43589 0.31771 0.26543 0.41686 0.37654 0.16261 0.46085 0.35809 0.16448 0.47743 0.37635 0.17522 0.44843 0.36566 0.19043 0.44391 0.37817 0.15473 0.4671
1-57670865 1 57670865 C T 0.006870235 0.1574 0.61 1.4343 -0.03583 -0.02054 0.02134 0.04888 0.00684 0.01502 0.08141 -0.01919 -0.02297 0.36067 0.06881 0.18381 0.0809099999999999 0.5923 0.32679 0.13067 0.47166 0.39767 0.14723 0.47191 0.38086 0.13617 0.4981 0.36573 0.14543 0.4632 0.39137 0.11939 0.49301 0.3876 0.08787 0.56396 0.34817 0.14661 0.47177 0.38162 0.0646100000000001 0.55309 0.3823 0.06054 0.72229 0.21717 0.0879800000000001 0.54557 0.36645 0.11799 0.56363 0.31838
rs11207152 1 58246868 G A 0.441707833 0.99148 -0.43799 -1.01684 1.41495 -0.53388 -0.13772 0.04599 -0.40224 -0.35269 -0.07552 0.79454 0.26775 0.27185 0.03939 -0.41503 0.3124 0.44154 0.24606 0.47941 0.16967 0.35092 0.51592 0.1539 0.33018 0.50859 0.1798 0.31161 0.44061 0.21116 0.34823 0.48808 0.17222 0.3397 0.50753 0.1772 0.31527 0.47889 0.25176 0.26935 0.5029 0.20903 0.28807 0.46276 0.24583 0.29141 0.5119 0.17685 0.31125 0.49036 0.16141 0.34823
1-58856755 1 58856755 T C 0.037626893 0.8295 1.95317 1.84888 -0.1016 -0.17437 0.02025 0.15346 -0.05409 -0.18664 -0.05368 -0.24389 -0.15726 -0.21052 0.49434 0.52774 0.36912 0.22305 0.40783 0.12942 0.5039 0.36668 0.34884 0.21167 0.43949 0.3578 0.23954 0.40266 0.33836 0.21567 0.44597 0.32589 0.2469 0.42721 0.36653 0.23603 0.39744 0.33007 0.20786 0.46207 0.40905 0.30072 0.29023 0.00709999999999994 0.46139 0.53151 0.00453999999999999 0.86253 0.13293 0.55338 0.32505 0.12157
1-58869075 1 58869075 G T 0.0572809399 0.61362 1.57619 1.65076 -0.12796 -0.25955 -0.19184 -0.1248 -0.19334 -0.13945 0.25035 -0.26683 0.02085 -0.15698 0.23977 0.71949 0.34602 0.27275 0.38123 0.16298 0.43701 0.40001 0.32279 0.24201 0.4352 0.3346 0.24881 0.41659 0.33102 0.24258 0.4264 0.32865 0.29112 0.38023 0.32652 0.39542 0.27806 0.29813 0.26973 0.43214 0.37964 0.41552 0.20484 0.02767 0.53388 0.43845 0.03296 0.79701 0.17003 0.45304 0.46313 0.08383
1-58899912 1 58899912 A G 0.0188934726 0.71409 1.29539 1.59778 0.4684 -0.04865 0.05119 0.3122 -0.01414 -0.08048 0.10338 0.12858 -0.17069 -0.16268 0.46721 0.69543 0.36835 0.37128 0.26037 0.13881 0.57123 0.28996 0.33859 0.32794 0.33347 0.34838 0.37495 0.27667 0.36701 0.30044 0.33255 0.29814 0.35772 0.34414 0.38145 0.31395 0.3046 0.38161 0.30922 0.30917 0.38771 0.32062 0.29167 0.01693 0.59271 0.39036 0.0214000000000001 0.82219 0.15641 0.47049 0.39926 0.13025
rs12144611 1 58933721 A G 0.0179005222 0.72148 1.0548 1.45932 0.51156 -0.05244 0.2029 0.50108 0.03607 -0.04789 0.10531 0.0749 -0.1692 -0.16507 0.46174 0.66784 0.36712 0.3988 0.23408 0.13787 0.59599 0.26614 0.36281 0.35412 0.28307 0.33667 0.43035 0.23298 0.36803 0.33997 0.292 0.29248 0.39959 0.30793 0.38208 0.3423 0.27562 0.37908 0.3347 0.28622 0.36551 0.36542 0.26907 0.03598 0.59122 0.3728 0.0384099999999999 0.81664 0.14495 0.44541 0.42332 0.13127
1-59259628 1 59259628 A G 0.046025849 0.14742 0.08013 0.086 -0.11544 1.39065 -0.10651 -0.10851 -0.01973 0.24334 -0.08827 0.15982 0.27341 0.03714 -0.05704 -0.00854 0.28311 0.24947 0.46742 0.11846 0.64071 0.24083 0.24389 0.2784 0.47771 0.28231 0.24818 0.46951 0.27832 0.25664 0.46504 0.29508 0.28299 0.42193 0.28032 0.24778 0.4719 0.28834 0.27878 0.43288 0.28782 0.26503 0.44715 0.29223 0.24842 0.45935 0.28879 0.24437 0.46684 0.29324 0.24595 0.46081
rs7531917 1 59467199 C T 0.39856423 + -0.15362 -0.1197 0.7184 -0.39929 0.25498 1.21551 1.52889 -2e-04 -0.01028 -0.12466 -0.54842 -0.53972 -0.1381 -0.48698 0.39839 0.25304 0.34857 0.388 0.20668 0.40532 0.36835 0.26248 0.36917 0.37294 0.33505 0.29201 0.19543 0.57169 0.23288 0.32537 0.304 0.37063 0.39929 0.20413 0.39658 0.38554 0.22811 0.38635 0.37019 0.21086 0.41895 0.36802 0.2077 0.42428 0.31782 0.33971 0.34247 0.367 0.20775 0.42525
rs659844 1 60002662 T G 0.4129994778 0.25834 0.90807 1.41941 0.49292 -0.32855 -0.29706 0.0862 -0.26525 -0.13138 0.0488 0.79906 -0.25372 -0.07163 0.67061 0.84593 0.17361 0.63004 0.19635 0.32021 0.41662 0.26317 0.27621 0.46024 0.26355 0.27169 0.54761 0.1807 0.31769 0.41877 0.26354 0.37955 0.39638 0.22407 0.37732 0.40354 0.21914 0.40524 0.46513 0.12963 0.37333 0.39194 0.23473 0.43292 0.42567 0.14141 0.31356 0.61502 0.07142 0.1797 0.75376 0.06654
rs12062551 1 60010930 C G 0.058148042 0.94805 0.09694 0.29096 1.55993 -0.32522 0.23482 0.65895 0.38575 0.67389 0.11631 0.09327 -0.29287 -0.26784 -0.23218 -0.26633 0.27861 0.53227 0.18912 0.29641 0.32948 0.37411 0.43255 0.27059 0.29686 0.4373 0.29273 0.26997 0.42629 0.28872 0.28499 0.32144 0.46577 0.21279 0.39849 0.29652 0.30499 0.42349 0.27163 0.30488 0.40314 0.26117 0.33569 0.3799 0.27978 0.34032 0.30024 0.36759 0.33217 0.37251 0.30335 0.32414
rs11589193 1 60022998 T C 0.054872063 0.90394 0.11969 0.34582 1.57729 -0.3114 0.27101 0.69512 0.47087 0.69569 0.11557 0.07424 -0.28864 -0.24512 -0.25024 -0.18345 0.27827 0.53217 0.18956 0.30068 0.3352 0.36412 0.43183 0.27979 0.28838 0.43597 0.29973 0.2643 0.43177 0.29389 0.27434 0.32375 0.46254 0.21371 0.39495 0.30561 0.29944 0.42059 0.27907 0.30034 0.40013 0.26831 0.33156 0.3716 0.29767 0.33073 0.30546 0.36345 0.33109 0.34961 0.35192 0.29847
rs11587130 1 60026476 T A 0.052372324 0.90642 0.15657 0.41113 1.6388 -0.30525 0.35041 0.74816 0.50019 0.66296 0.09858 0.10588 -0.27657 -0.24925 -0.27154 -0.10392 0.28214 0.53648 0.18138 0.30306 0.34322 0.35372 0.44221 0.28501 0.27278 0.44219 0.30561 0.2522 0.43842 0.30019 0.26139 0.32576 0.46716 0.20708 0.39669 0.31398 0.28933 0.42768 0.28621 0.28611 0.40575 0.27451 0.31974 0.37034 0.30801 0.32165 0.31298 0.35844 0.32858 0.33832 0.3898 0.27188
rs35878726 1 60030915 C T 0.051793995 0.90375 0.13636 0.37783 1.58239 -0.30377 0.38487 0.75753 0.52578 0.67252 0.07936 0.064 -0.27917 -0.24567 -0.26964 -0.10249 0.28948 0.52093 0.18959 0.2997 0.34118 0.35912 0.44011 0.2825 0.27739 0.43812 0.3028 0.25908 0.43506 0.29828 0.26666 0.31905 0.46793 0.21302 0.39153 0.31145 0.29702 0.42139 0.28228 0.29633 0.40138 0.27225 0.32637 0.36767 0.3064 0.32593 0.31219 0.35525 0.33256 0.33405 0.38902 0.27693
rs11207521 1 60065225 A G 0.215511488 0.79027 0.49059 0.32001 3.01757 -0.43726 0.54128 1.11626 0.92391 0.21156 -0.05896 0.59356 -0.05293 -0.16813 0.36955 0.45388 0.0955199999999999 0.86677 0.03771 0.68502 0.15388 0.1611 0.7408 0.17349 0.08571 0.74753 0.18023 0.07224 0.745 0.18246 0.07254 0.72842 0.18276 0.08882 0.62763 0.23105 0.14132 0.74227 0.17956 0.07817 0.70735 0.17572 0.11693 0.70405 0.16601 0.12994 0.70733 0.19888 0.09379 0.71376 0.19686 0.08938
rs11586366 1 60067308 A C 0.039116449 0.93232 0.2013 0.5041 1.36792 -0.27223 0.56634 0.93523 0.58817 0.81742 0.13583 0.20969 -0.27262 -0.05204 -0.15563 -0.24871 0.34559 0.46772 0.18669 0.26183 0.37954 0.35863 0.45593 0.29849 0.24558 0.44276 0.32677 0.23047 0.44112 0.31605 0.24283 0.27437 0.53737 0.18826 0.38895 0.33684 0.27421 0.42783 0.31201 0.26016 0.40584 0.28364 0.31052 0.33077 0.37847 0.29076 0.35892 0.34292 0.29816 0.38881 0.30849 0.3027
rs12092576 1 60082886 T C 0.160999478 0.99017 0.1092 0.04585 2.39962 -0.42706 0.05168 0.68053 0.57344 0.22225 -0.07444 0.46584 -0.13357 -0.40318 -0.18266 0.06905 0.13352 0.76571 0.10077 0.54428 0.19993 0.25579 0.54613 0.23885 0.21502 0.61066 0.21721 0.17213 0.61688 0.21137 0.17175 0.60142 0.22846 0.17012 0.51718 0.24599 0.23683 0.61169 0.21053 0.17778 0.58599 0.20012 0.21389 0.52373 0.20838 0.26789 0.57961 0.19043 0.22996 0.58912 0.20724 0.20364
rs11207526 1 60099705 A G 0.160868407 0.99482 0.0964 0.02232 2.39547 -0.42458 0.0499 0.67365 0.56199 0.20828 -0.06972 0.47283 -0.1224 -0.39704 -0.1688 0.086 0.13703 0.76073 0.10224 0.54657 0.19933 0.2541 0.54991 0.23712 0.21297 0.61305 0.21565 0.1713 0.61886 0.20993 0.17121 0.60254 0.22679 0.17067 0.52667 0.24096 0.23237 0.61428 0.20931 0.17641 0.58988 0.1987 0.21142 0.53088 0.20547 0.26365 0.58364 0.18955 0.22681 0.59143 0.20732 0.20125
rs4477313 1 60102202 G A 0.16077389 0.99553 0.09685 0.02393 2.39714 -0.42439 0.05357 0.67743 0.56497 0.20937 -0.06735 0.47561 -0.12303 -0.3985 -0.16865 0.08551 0.13767 0.76017 0.10216 0.54663 0.19972 0.25365 0.55139 0.23676 0.21185 0.61367 0.21572 0.17061 0.61935 0.21011 0.17054 0.60281 0.22704 0.17015 0.52816 0.24069 0.23115 0.6148 0.20951 0.17569 0.59045 0.19877 0.21078 0.53044 0.20626 0.2633 0.58395 0.18997 0.22608 0.59189 0.20742 0.20069
rs12409242 1 60105747 A G 0.158243081 0.97325 0.19564 0.14348 2.54194 -0.39936 0.07024 0.68847 0.53176 0.18656 -0.06257 0.58653 -0.06314 -0.36089 -0.10086 0.15647 0.12591 0.7911 0.08299 0.56553 0.2035 0.23097 0.57465 0.23591 0.18944 0.64065 0.21316 0.14619 0.64589 0.2061 0.14801 0.62574 0.22611 0.14815 0.54786 0.2442 0.20794 0.64318 0.21086 0.14596 0.61785 0.19928 0.18287 0.56399 0.20103 0.23498 0.61278 0.19076 0.19646 0.61839 0.20874 0.17287
rs11207531 1 60112762 A T 0.161021932 0.98525 0.09186 0.02884 2.38135 -0.42719 0.04784 0.67491 0.57901 0.22681 -0.0552 0.47002 -0.14369 -0.40748 -0.1832 0.06465 0.13926 0.75592 0.10482 0.54092 0.20158 0.2575 0.54465 0.23977 0.21558 0.60812 0.21781 0.17407 0.61373 0.21302 0.17325 0.5979 0.22966 0.17244 0.52524 0.24187 0.23289 0.609 0.21164 0.17936 0.5837 0.20005 0.21625 0.52068 0.21051 0.26881 0.57702 0.19205 0.23093 0.58627 0.20817 0.20556
rs6696530 1 60115071 A G 0.161375718 0.98809 0.08387 0.01117 2.37472 -0.42491 0.04736 0.6734 0.55694 0.21894 -0.05549 0.45892 -0.14341 -0.40394 -0.18179 0.0662 0.13949 0.75483 0.10568 0.53883 0.2018 0.25937 0.5451 0.23768 0.21722 0.60736 0.21685 0.17579 0.61369 0.21024 0.17607 0.59687 0.22903 0.1741 0.52709 0.23907 0.23384 0.60833 0.20962 0.18205 0.58286 0.19842 0.21872 0.52396 0.20684 0.2692 0.57742 0.18991 0.23267 0.58609 0.20658 0.20733
rs1408478 1 60115648 A T 0.160954047 0.99474 0.08071 0.0066 2.3743 -0.42218 0.07377 0.71044 0.59941 0.2102 -0.07566 0.45331 -0.12426 -0.39939 -0.17643 0.07125 0.14518 0.74892 0.1059 0.54138 0.20248 0.25614 0.55328 0.23659 0.21013 0.61109 0.21785 0.17106 0.61621 0.21322 0.17057 0.5991 0.22886 0.17204 0.52726 0.23973 0.23301 0.6114 0.20922 0.17938 0.5877 0.199 0.2133 0.52935 0.20607 0.26458 0.58168 0.18959 0.22873 0.58974 0.20633 0.20393
rs1324489 1 60118835 C T 0.165796345 + 0.13194 -0.02514 2.35842 -0.4043 -0.00953 0.55265 0.3765 0.17406 -0.11449 0.65836 0.16117 -0.40633 -0.37626 -0.27612 0.159 0.75253 0.08847 0.55402 0.20564 0.24034 0.55278 0.23064 0.21658 0.62988 0.20803 0.16209 0.63164 0.19945 0.16891 0.59353 0.24476 0.16171 0.52313 0.23926 0.23761 0.63882 0.21298 0.1482 0.60631 0.23623 0.15746 0.54328 0.19452 0.2622 0.56968 0.17725 0.25307 0.59524 0.17479 0.22997
rs12064249 1 60124706 G A 0.160253264 0.99042 0.05963 0.00145 2.32719 -0.41893 0.05523 0.68376 0.5606 0.19896 -0.05613 0.41116 -0.14202 -0.4111 -0.18904 0.04695 0.14498 0.74165 0.11337 0.52297 0.20894 0.26809 0.53531 0.24075 0.22394 0.59438 0.22112 0.1845 0.60066 0.21449 0.18485 0.58306 0.23223 0.18471 0.5218 0.23664 0.24156 0.59407 0.21059 0.19534 0.57192 0.20108 0.227 0.50695 0.21456 0.27849 0.56402 0.19367 0.24231 0.57476 0.20704 0.2182
rs2147397 1 60133697 C A 0.160237076 0.99171 0.07618 0.01792 2.34988 -0.4197 0.05242 0.68631 0.56438 0.20597 -0.05519 0.40362 -0.14526 -0.40889 -0.19359 0.05591 0.1405 0.75052 0.10898 0.52592 0.20818 0.2659 0.53645 0.24149 0.22206 0.59804 0.22079 0.18117 0.6048 0.2138 0.1814 0.58751 0.23179 0.1807 0.5229 0.23753 0.23957 0.59733 0.20972 0.19295 0.57437 0.20042 0.22521 0.5119 0.21174 0.27636 0.56789 0.1918 0.24031 0.57787 0.2078 0.21433
rs10889160 1 60134709 C T 0.160836815 0.98835 0.08418 0.02431 2.36806 -0.41983 0.05496 0.68988 0.56696 0.21482 -0.0453 0.40157 -0.14825 -0.40691 -0.18838 0.07242 0.14023 0.7533 0.10647 0.5291 0.20799 0.26291 0.54133 0.24058 0.21809 0.6028 0.21995 0.17725 0.60957 0.21289 0.17754 0.59166 0.23192 0.17642 0.53022 0.23601 0.23377 0.60164 0.20895 0.18941 0.5782 0.19951 0.22229 0.51772 0.21014 0.27214 0.57283 0.19132 0.23585 0.58157 0.2093 0.20913
rs10889165 1 60192959 C T 0.15734752 0.98543 -0.1397 -0.22882 1.88278 -0.32274 0.08667 0.42252 0.3495 -0.05849 -0.21054 0.2982 -0.06088 -0.40982 -0.21997 0.15561 0.1811 0.64524 0.17366 0.4336 0.2496 0.3168 0.48133 0.22129 0.29738 0.51407 0.21052 0.27541 0.51015 0.22252 0.26733 0.48542 0.23827 0.27631 0.43207 0.23693 0.331 0.50589 0.21663 0.27748 0.49717 0.21363 0.2892 0.42278 0.23552 0.3417 0.48411 0.19988 0.31601 0.48958 0.23267 0.27775
rs1426081 1 60195995 A C 0.157195039 0.98329 -0.13511 -0.217 1.87893 -0.31738 0.08796 0.42144 0.35266 -0.06437 -0.22279 0.30273 -0.05063 -0.40669 -0.2161 0.16016 0.18124 0.64578 0.17298 0.43298 0.25152 0.3155 0.48047 0.22257 0.29696 0.5137 0.21149 0.27481 0.50944 0.22448 0.26608 0.48475 0.23935 0.2759 0.42637 0.2402 0.33343 0.50597 0.21773 0.2763 0.49695 0.21518 0.28787 0.42241 0.23609 0.3415 0.48376 0.20081 0.31543 0.48937 0.23358 0.27705
rs7539539 1 60207069 G C 0.150759269 0.93551 -0.09535 -0.18684 1.93873 -0.283 0.14198 0.43176 0.34582 -0.07721 -0.21868 0.32287 0.01242 -0.38451 -0.21613 0.06648 0.16718 0.67235 0.16047 0.43989 0.25165 0.30846 0.49441 0.21432 0.29127 0.5218 0.20709 0.27111 0.5183 0.21932 0.26238 0.49115 0.23535 0.2735 0.42702 0.23941 0.33357 0.51271 0.21611 0.27118 0.50721 0.21592 0.27687 0.43029 0.23058 0.33913 0.48983 0.19597 0.3142 0.50447 0.21221 0.28332
rs7411728 1 60219377 A G 0.069887206 0.98371 0.16656 0.26384 0.14892 -0.31205 1.13473 1.63301 0.13502 -0.20167 -0.0455 -0.31761 -0.22088 -0.26795 -0.34505 -0.3265 0.37457 0.26129 0.36414 0.36515 0.24654 0.38831 0.41969 0.3479 0.23241 0.11936 0.73203 0.14861 0.3203 0.31678 0.36292 0.35506 0.25363 0.39131 0.30971 0.33715 0.35314 0.31411 0.28349 0.4024 0.34098 0.2677 0.39132 0.33688 0.26846 0.39466 0.32342 0.26578 0.4108 0.33525 0.25815 0.4066
rs1415674 1 60224303 T C 0.070359791 0.98455 0.18588 0.28854 0.19189 -0.31533 1.19995 1.72147 0.1793 -0.18193 -0.0242 -0.31426 -0.21778 -0.25822 -0.34734 -0.33424 0.38944 0.26233 0.34823 0.37724 0.24565 0.37711 0.43109 0.34825 0.22066 0.12067 0.73837 0.14096 0.33832 0.31746 0.34422 0.37156 0.25346 0.37498 0.32301 0.3386 0.33839 0.32859 0.2802 0.39121 0.35385 0.26729 0.37886 0.34752 0.27112 0.38136 0.33522 0.26485 0.39993 0.34958 0.25371 0.39671
rs1392932 1 60652406 C G 0.4406154047 0.94145 1.25445 1.37491 -0.47834 -0.33756 -0.4237 0.46219 0.149 -0.38864 -0.32717 -0.48387 -0.53999 -0.52491 -0.51968 0.78594 0.1721 0.30063 0.52727 0.16283 0.30126 0.53591 0.06298 0.35884 0.57818 0.0520699999999999 0.76997 0.17796 0.18847 0.48643 0.3251 0.10001 0.30075 0.59924 0.10944 0.3051 0.58546 0.14895 0.24499 0.60606 0.10803 0.32145 0.57052 0.12877 0.24312 0.62811 0.05721 0.27702 0.66577 0.01657 0.93126 0.05217
1-60710273 1 60710273 C G 0.095077807 0.55458 0.29873 0.14746 2.57634 -0.2163 0.64323 1.56886 1.24486 1.21902 0.8676 0.16005 -0.25917 -0.22874 0.1905 -0.04529 0.32525 0.59308 0.08167 0.64503 0.19699 0.15798 0.68881 0.2092 0.10199 0.63052 0.282 0.08748 0.67913 0.22841 0.09246 0.60096 0.31049 0.08855 0.67273 0.2321 0.09517 0.6646 0.20893 0.12647 0.61851 0.1952 0.18629 0.62805 0.19717 0.17478 0.59466 0.27451 0.13083 0.65001 0.19939 0.1506
rs17301783 1 60847990 T C 0.044777807 + 0.54219 0.67963 2.89326 -0.25308 0.01863 0.54922 0.39862 0.06731 0.59406 1.05554 0.21892 -0.02812 0.59016 0.26317 0.12945 0.80821 0.06234 0.6157 0.21248 0.17182 0.55339 0.28887 0.15774 0.65713 0.24146 0.10141 0.65875 0.23429 0.10696 0.62828 0.24454 0.12718 0.66492 0.24412 0.09096 0.66694 0.24904 0.08402 0.6565 0.23067 0.11283 0.62485 0.2329 0.14225 0.58835 0.31132 0.10033 0.65441 0.22758 0.11801
1-60860660 1 60860660 C T 0.059215666 0.67966 0.9781 1.0333 3.29968 -0.23114 -0.04811 0.54167 0.37143 0.11334 0.82338 1.3436 0.36556 0.22869 0.84303 0.3862 0.12182 0.85454 0.02364 0.66152 0.20848 0.13 0.50663 0.33535 0.15802 0.70106 0.24795 0.05099 0.71369 0.227 0.05931 0.69232 0.23172 0.07596 0.71441 0.24837 0.03722 0.72659 0.24144 0.03197 0.71919 0.22425 0.05656 0.70717 0.22267 0.07016 0.63612 0.31648 0.0474 0.71795 0.22125 0.0608
rs10493032 1 60913789 G C 0.089935248 0.94881 -0.03377 0.11952 0.83428 -0.22958 0.52544 0.07322 0.32673 -0.29944 -0.12883 1.50461 -0.21267 -0.37766 -0.35515 -0.37433 0.37405 0.32821 0.29774 0.34225 0.29115 0.3666 0.35636 0.30158 0.34206 0.32953 0.3073 0.36317 0.28883 0.38549 0.32568 0.35765 0.2593 0.38305 0.35364 0.26744 0.37892 0.16875 0.6064 0.22485 0.34237 0.27446 0.38317 0.35822 0.24464 0.39714 0.35578 0.23932 0.4049 0.34475 0.24946 0.40579
rs12039857 1 60957511 A G 0.04178799 0.86478 0.05224 0.28176 1.38483 0.03711 -0.19922 0.08857 -0.0954 -0.21671 -0.09913 0.49348 0.89735 0.60624 0.67124 -0.04369 0.29228 0.48349 0.22423 0.39606 0.32966 0.27428 0.3152 0.37919 0.30561 0.40553 0.31431 0.28016 0.41775 0.28063 0.30162 0.39052 0.29091 0.31857 0.41218 0.28528 0.30254 0.44173 0.29762 0.26065 0.38087 0.37892 0.24021 0.42667 0.31777 0.25556 0.39603 0.35782 0.24615 0.4127 0.29678 0.29052
1-61578514 1 61578514 A T 0.0384031332 0.44361 0.6837 1.44562 0.07448 0.8792 0.88392 0.52534 -0.10609 -0.17837 -0.08936 0.37953 0.39071 -0.18682 -0.08896 0.36589 0.18629 0.52743 0.28628 0.10132 0.76512 0.13356 0.27999 0.52888 0.19113 0.25341 0.5409 0.20569 0.27984 0.42666 0.2935 0.2251 0.4747 0.3002 0.16 0.53835 0.30165 0.30429 0.44882 0.24689 0.21697 0.5741 0.20893 0.17489 0.50404 0.32107 0.27144 0.42568 0.30288 0.22572 0.55062 0.22366
rs11207757 1 61756948 G A 0.4839903394 0.57749 0.72208 1.38885 -0.29574 -0.11773 -0.43941 -0.32485 -0.4338 -0.12184 -0.46439 0.88146 0.24513 1.09068 1.30953 1.5908 0.18746 0.43843 0.37411 0.22169 0.43102 0.34729 0.24396 0.38119 0.37485 0.17348 0.51617 0.31035 0.27717 0.37386 0.34897 0.29442 0.44911 0.25647 0.28224 0.36565 0.35211 0.07133 0.7935 0.13517 0.23419 0.43148 0.33433 0.15492 0.59967 0.24541 0.28153 0.48328 0.23519 0.13343 0.66311 0.20346
1-61847842 1 61847842 T C 0.12564282 0.97478 0.20292 0.12032 -0.20765 -0.11475 -0.07585 -0.22746 -0.4009 -0.32501 -0.41534 0.04364 0.44188 -0.13044 0.00987 1.56528 0.22765 0.18015 0.5922 0.2153 0.19623 0.58847 0.23458 0.21724 0.54818 0.21686 0.2173 0.56584 0.19582 0.2619 0.54228 0.23575 0.17515 0.5891 0.23788 0.16702 0.5951 0.22778 0.18958 0.58264 0.22053 0.23127 0.5482 0.24284 0.18004 0.57712 0.20931 0.21064 0.58005 0.05001 0.83091 0.11908
rs4915766 1 61849564 T A 0.127117755 0.95687 0.14431 0.11898 -0.21372 -0.09836 -0.04792 -0.21906 -0.39823 -0.31126 -0.41355 0.03035 0.49144 -0.10716 0.03266 1.5189 0.23561 0.19339 0.571 0.22223 0.21217 0.5656 0.23876 0.23921 0.52203 0.2245 0.23419 0.54131 0.19998 0.27743 0.52259 0.24587 0.18804 0.56609 0.245 0.17918 0.57582 0.23941 0.19985 0.56074 0.2242 0.25516 0.52064 0.25138 0.19225 0.55637 0.22455 0.22156 0.55389 0.0609200000000001 0.7987 0.14038
rs17377908 1 61853256 C T 0.120604961 0.96213 0.06917 0.2004 -0.16282 -0.17233 0.47149 -0.07359 -0.40399 -0.32351 -0.40636 -0.03605 0.31241 0.09437 0.3517 1.57694 0.30604 0.23764 0.45632 0.26236 0.28349 0.45415 0.20987 0.48491 0.30522 0.33004 0.2766 0.39336 0.2466 0.28779 0.46561 0.3125 0.23704 0.45046 0.30882 0.21939 0.47179 0.30531 0.241 0.45369 0.31103 0.25564 0.43333 0.32554 0.23223 0.44223 0.32836 0.26266 0.40898 0.11293 0.6864 0.20067
rs57796953 1 61855311 C A 0.151435509 0.81531 0.39447 0.78216 -0.09533 -0.26904 0.50878 -0.01947 -0.40543 -0.30922 -0.37387 0.08717 0.24297 0.06555 0.53625 1.85647 0.31689 0.31502 0.36809 0.19475 0.43912 0.36613 0.19872 0.55234 0.24894 0.32604 0.35926 0.3147 0.25247 0.3544 0.39313 0.27975 0.37412 0.34613 0.2863 0.31864 0.39506 0.31351 0.3198 0.36669 0.31203 0.33401 0.35396 0.33969 0.30308 0.35723 0.3584 0.3495 0.2921 0.07988 0.78227 0.13785
rs55724849 1 62075190 T G 0.149317493 0.75642 -0.06963 0.08771 0.19798 -0.02207 -0.01514 0.02867 0.60707 1.49364 0.09485 -0.40385 0.3102 0.22388 -0.32172 -0.36495 0.34287 0.32307 0.33406 0.2477 0.34645 0.40585 0.35129 0.23782 0.41089 0.33425 0.2502 0.41555 0.37031 0.25734 0.37235 0.1988 0.53924 0.26196 0.31769 0.26803 0.41428 0.33737 0.22774 0.43489 0.29815 0.33764 0.36421 0.30334 0.33269 0.36397 0.32442 0.2429 0.43268 0.33968 0.21888 0.44144
rs17371694 1 62082150 T C 0.144742559 0.75583 -0.08036 0.0747 0.14643 -0.06144 -0.06937 -0.06216 0.632 1.33858 -0.02288 -0.40123 0.25269 0.27748 -0.20307 -0.30339 0.31999 0.34246 0.33755 0.22571 0.35244 0.42185 0.32896 0.23699 0.43405 0.29598 0.26553 0.43849 0.35406 0.27383 0.37211 0.20704 0.50798 0.28498 0.27737 0.28017 0.44246 0.31535 0.22692 0.45773 0.27338 0.32447 0.40215 0.2891 0.31026 0.40064 0.31762 0.23297 0.44941 0.31904 0.22126 0.4597
rs61770159 1 62089932 C G 0.152119843 0.73597 0.15247 0.29924 0.16884 0.0755 -0.19585 -0.07829 0.74863 1.73683 -0.11922 -0.32077 0.34807 -0.0964 -0.35349 -0.39556 0.37266 0.37634 0.251 0.24185 0.34367 0.41448 0.36009 0.22858 0.41133 0.32309 0.2615 0.41541 0.42516 0.28952 0.28532 0.17371 0.65272 0.17357 0.26238 0.30037 0.43725 0.34901 0.24419 0.4068 0.28031 0.35966 0.36003 0.35423 0.24491 0.40086 0.35228 0.21998 0.42774 0.35183 0.21696 0.43121
rs60422848 1 62106026 G A 0.150278851 0.5926 -0.31723 -0.66066 -0.09327 0.02453 -0.36903 -0.36952 -0.35375 -0.27804 -0.3694 0.36085 1.37573 0.2029 -0.05801 0.09535 0.37836 0.19976 0.42188 0.37021 0.19021 0.43958 0.35786 0.1763 0.46584 0.36066 0.17474 0.4646 0.36392 0.17316 0.46292 0.35848 0.18377 0.45775 0.35161 0.18293 0.46546 0.38702 0.22221 0.39077 0.16777 0.5663 0.26593 0.3861 0.19507 0.41883 0.37705 0.18114 0.44181 0.36869 0.20167 0.42964
1-62109384 1 62109384 G A 0.0855451697 0.78607 1.34303 1.57348 0.0329 -0.34039 -0.1238 -0.17585 0.45977 0.60288 -0.27005 -0.16884 0.01251 -0.0472 -0.08024 -0.26897 0.21977 0.55196 0.22827 0.01035 0.74627 0.24338 0.21101 0.25868 0.53031 0.10324 0.31535 0.58141 0.21116 0.36909 0.41975 0.1126 0.46412 0.42328 0.145 0.29928 0.55572 0.15065 0.34798 0.50137 0.09793 0.34196 0.56011 0.17164 0.26828 0.56008 0.1949 0.26417 0.54093 0.17993 0.24173 0.57834
rs7553245 1 62116567 A G 0.1311033943 0.88736 2.08949 1.7534 -0.00552 -0.14522 0.29217 -0.02958 0.22656 0.09362 -0.40174 -0.31777 -0.40632 -0.41044 -0.32116 -0.28684 0.35519 0.20784 0.43697 0.000879999999999992 0.94135 0.05777 0.32378 0.19037 0.48585 0.15924 0.1641 0.67666 0.2259 0.14287 0.63123 0.01439 0.25206 0.73355 0.22487 0.15536 0.61977 0.19373 0.2033 0.60297 0.17689 0.14589 0.67722 0.24006 0.13145 0.62849 0.23454 0.14648 0.61898 0.15196 0.16617 0.68187
rs7536985 1 62118074 G A 0.132029765 0.87738 2.28938 2.00426 0.01129 -0.17552 0.30921 -0.01367 0.26783 0.16661 -0.39615 -0.2986 -0.39514 -0.4087 -0.31108 -0.27012 0.36662 0.22312 0.41026 0.000609999999999999 0.93748 0.06191 0.32952 0.20173 0.46875 0.15721 0.17324 0.66955 0.23018 0.14995 0.61987 0.01308 0.2698 0.71712 0.22266 0.16451 0.61283 0.19446 0.2137 0.59184 0.16209 0.15651 0.6814 0.24188 0.13788 0.62024 0.23683 0.15223 0.61094 0.14886 0.17526 0.67588
rs4313427 1 62118549 T C 0.131675718 0.88093 2.29622 1.97447 -0.00099 -0.16188 0.31228 -0.01587 0.25141 0.14175 -0.39692 -0.30638 -0.39608 -0.40884 -0.31056 -0.27054 0.36204 0.21371 0.42425 0.000580000000000025 0.94452 0.0549 0.32751 0.19657 0.47592 0.15408 0.16525 0.68067 0.22386 0.14257 0.63357 0.01255 0.2525 0.73495 0.21918 0.15733 0.62349 0.19545 0.2017 0.60285 0.15532 0.14997 0.69471 0.23741 0.13219 0.6304 0.23384 0.14639 0.61977 0.14641 0.16835 0.68524
rs58400512 1 62120407 C A 0.0964652742 0.97788 1.60973 1.59584 0.12407 -0.38361 -0.07692 -0.18882 0.42465 0.68507 -0.26274 -0.27259 -0.12351 -0.25928 -0.21933 -0.32877 0.33244 0.40051 0.26705 0.00402999999999998 0.77252 0.22345 0.24503 0.21605 0.53892 0.09834 0.26925 0.63241 0.24245 0.27397 0.48358 0.04479 0.46182 0.49339 0.17781 0.23306 0.58913 0.19641 0.25081 0.55278 0.1065 0.27425 0.61925 0.20632 0.18853 0.60515 0.21327 0.20199 0.58474 0.19484 0.18588 0.61928
rs4540685 1 62120564 C T 0.0970248042 + 1.70236 1.72862 0.17268 -0.38779 -0.02144 -0.15201 0.48796 0.75397 -0.26578 -0.28891 -0.12914 -0.26166 -0.22399 -0.3209 0.33699 0.4193 0.24371 0.00361999999999996 0.75847 0.23791 0.25507 0.22928 0.51565 0.10408 0.27769 0.61823 0.25884 0.28215 0.45901 0.0430399999999999 0.49308 0.46388 0.17132 0.24654 0.58214 0.20255 0.25087 0.54658 0.10556 0.28399 0.61045 0.21127 0.19366 0.59507 0.21744 0.20522 0.57734 0.19364 0.19377 0.61259
rs10789099 1 62122060 T C 0.0969496084 0.96651 1.55491 1.55988 0.12503 -0.38334 -0.07766 -0.19074 0.42066 0.68235 -0.26404 -0.27103 -0.11923 -0.25919 -0.22063 -0.32973 0.32479 0.41458 0.26063 0.00466 0.76271 0.23263 0.24373 0.2218 0.53447 0.0984699999999999 0.2752 0.62633 0.24528 0.28129 0.47343 0.04947 0.47104 0.47949 0.17491 0.2394 0.58569 0.19545 0.25677 0.54778 0.10554 0.28263 0.61183 0.20611 0.19348 0.60041 0.21235 0.20697 0.58068 0.1947 0.19064 0.61466
rs59806375 1 62127480 T C 0.0969318538 0.93718 1.6379 1.68156 0.17537 -0.37876 -0.056 -0.17714 0.45123 0.70624 -0.26254 -0.28156 -0.12164 -0.25308 -0.22205 -0.34532 0.31846 0.45129 0.23025 0.00436999999999999 0.74877 0.24686 0.24474 0.23404 0.52122 0.0953 0.28917 0.61553 0.25299 0.29983 0.44718 0.05278 0.49877 0.44845 0.16401 0.25542 0.58057 0.19636 0.2611 0.54254 0.0991300000000001 0.29796 0.60291 0.20621 0.20328 0.59051 0.21227 0.2192 0.56853 0.20202 0.19767 0.60031
rs58152141 1 62127608 C G 0.0964616188 0.94136 1.6354 1.68683 0.19066 -0.37914 -0.05354 -0.17159 0.47113 0.72836 -0.25893 -0.28078 -0.12404 -0.25729 -0.22831 -0.34737 0.31934 0.45562 0.22504 0.00451999999999997 0.73913 0.25635 0.24584 0.23534 0.51882 0.0969599999999999 0.29171 0.61133 0.25772 0.30628 0.436 0.05411 0.50991 0.43598 0.16645 0.25743 0.57612 0.19679 0.26462 0.53859 0.10219 0.30015 0.59766 0.20797 0.20496 0.58707 0.21383 0.22025 0.56592 0.20403 0.19934 0.59663
rs12036786 1 62128244 G A 0.0964383812 0.93859 1.60829 1.6516 0.18651 -0.37847 -0.05659 -0.17557 0.45674 0.70859 -0.25818 -0.28364 -0.12516 -0.25583 -0.2305 -0.34625 0.31556 0.45688 0.22756 0.00469999999999993 0.74526 0.25004 0.24379 0.23375 0.52246 0.09579 0.28945 0.61476 0.25304 0.30203 0.44493 0.05575 0.4986 0.44565 0.16539 0.25487 0.57974 0.19439 0.26176 0.54385 0.1001 0.29715 0.60275 0.20547 0.20327 0.59126 0.21185 0.21713 0.57102 0.20081 0.19793 0.60126
rs9970641 1 62129424 G A 0.0967527415 0.91658 1.60781 1.65099 0.203 -0.37622 -0.05708 -0.1658 0.46481 0.73845 -0.24523 -0.28997 -0.11332 -0.24546 -0.22381 -0.3451 0.32033 0.45396 0.22571 0.00473000000000001 0.74234 0.25293 0.24518 0.23043 0.52439 0.1002 0.28505 0.61475 0.25877 0.2983 0.44293 0.05446 0.50346 0.44208 0.16697 0.25458 0.57845 0.19864 0.2559 0.54546 0.09983 0.29901 0.60116 0.20823 0.20288 0.58889 0.2144 0.21709 0.56851 0.20555 0.19678 0.59767
rs12033235 1 62129548 G A 0.0962657963 0.91767 1.64474 1.6925 0.20933 -0.37582 -0.05571 -0.16377 0.47309 0.75355 -0.24319 -0.28672 -0.11197 -0.24247 -0.22344 -0.34757 0.32357 0.45454 0.22189 0.00445000000000007 0.73969 0.25586 0.24688 0.23115 0.52197 0.1003 0.28672 0.61298 0.26186 0.30068 0.43746 0.05313 0.51059 0.43628 0.16891 0.25564 0.57545 0.19924 0.2587 0.54206 0.10192 0.29982 0.59826 0.20926 0.20407 0.58667 0.21607 0.21827 0.56566 0.20885 0.19732 0.59383
1-62132527 1 62132527 C A 0.1010655352 0.82767 1.5042 1.53998 0.16596 -0.36731 -0.04682 -0.12694 0.48762 0.70074 -0.26114 -0.27487 -0.10157 -0.22742 -0.205 -0.34595 0.32213 0.42383 0.25404 0.00554999999999994 0.76034 0.23411 0.2453 0.22068 0.53402 0.12209 0.26674 0.61117 0.25359 0.28511 0.4613 0.0540800000000001 0.47762 0.4683 0.16653 0.25419 0.57928 0.20468 0.25295 0.54237 0.10014 0.29771 0.60215 0.21139 0.20212 0.58649 0.21734 0.22057 0.56209 0.21679 0.19416 0.58905
rs11207861 1 62134279 A C 0.0817903394 0.74538 1.58448 1.4966 0.17966 -0.28255 0.04691 -0.08769 0.25729 0.38405 -0.26401 -0.26095 -0.18186 -0.28013 -0.24225 -0.32701 0.30662 0.43884 0.25454 0.00431000000000004 0.85703 0.13866 0.25235 0.21267 0.53498 0.12659 0.22253 0.65088 0.2256 0.20977 0.56463 0.05426 0.36027 0.58547 0.1562 0.22865 0.61515 0.18856 0.23141 0.58003 0.07131 0.26846 0.66023 0.20342 0.17909 0.61749 0.20652 0.20307 0.59041 0.20995 0.17638 0.61367
rs2476186 1 62298367 T C 0.0165065274 0.83342 1.10138 1.48717 0.06099 -0.10801 0.92347 0.15228 0.17 0.20249 0.16292 -0.14766 0.37992 -0.0196 -0.16201 -0.0368 0.09295 0.34289 0.56416 0.1428 0.30854 0.54866 0.02967 0.84936 0.12097 0.08172 0.35137 0.56691 0.13671 0.30337 0.55992 0.16279 0.29597 0.54124 0.12368 0.31347 0.56285 0.14291 0.28819 0.5689 0.02765 0.84229 0.13006 0.19571 0.3351 0.46919 0.12839 0.34192 0.52969 0.08986 0.40868 0.50146
rs12070254 1 62306813 A G 0.0155180157 + 0.98799 1.39105 0.05808 -0.08554 1.01282 0.18413 0.20219 0.26558 0.20273 -0.15605 0.37795 -0.02648 -0.16512 -0.03423 0.12902 0.34218 0.5288 0.16902 0.31372 0.51726 0.02859 0.87196 0.09945 0.09434 0.36641 0.53925 0.15203 0.31496 0.53301 0.18451 0.30575 0.50974 0.15845 0.31839 0.52316 0.16261 0.29385 0.54354 0.0439600000000001 0.77682 0.17922 0.20205 0.32897 0.46898 0.14135 0.35041 0.50824 0.10831 0.41185 0.47984
1-62463648 1 62463648 T G 0.181255091 0.46966 -0.06636 -0.17261 -0.22766 0.47567 -0.25618 -0.3591 -0.20908 0.20449 -0.35693 1.56522 0.84736 -0.02802 0.02329 -0.27794 0.43956 0.23592 0.32452 0.49163 0.23053 0.27784 0.43757 0.2422 0.32023 0.45451 0.20954 0.33595 0.46332 0.228 0.30868 0.45636 0.27391 0.26973 0.4292 0.21823 0.35257 0.16417 0.66566 0.17017 0.49507 0.25333 0.2516 0.46607 0.2177 0.31623 0.44066 0.25031 0.30903 0.44499 0.22153 0.33348
1-62637496 1 62637496 C A 0.0047028721 0.2809 0.69099 1.55617 -0.03266 0.1958 -0.02115 0.03673 0.0905 0.28607 -0.0419 0.27139 0.05282 0.10322 0.59874 0.12834 0.13441 0.59135 0.27424 0.22973 0.53892 0.23135 0.22767 0.49924 0.27309 0.21624 0.52843 0.25533 0.21202 0.53855 0.24943 0.22749 0.57272 0.19979 0.1919 0.55916 0.24894 0.09678 0.74733 0.15589 0.21552 0.53151 0.25297 0.21833 0.55108 0.23059 0.0721999999999999 0.80798 0.11982 0.228 0.54647 0.22553
rs626787 1 62673831 G C 0.3372749347 0.9712 3.0488 3.21326 0.00243 2.04185 3.45479 1.12588 0.21171 -0.22712 0.17432 -0.24918 1.74694 -0.26546 -0.53628 -0.14483 0.64356 0.30272 0.05372 0.40738 0.58911 0.00351 0.10945 0.89023 0.00032 0.68833 0.30539 0.00628 0.59442 0.36126 0.04432 0.52661 0.33595 0.13744 0.45455 0.46485 0.0806 0.61918 0.28606 0.09476 0.56223 0.43391 0.00386 0.62043 0.28433 0.09524 0.33534 0.40649 0.25817 0.63945 0.2914 0.06915
rs631106 1 62674395 A C 0.335256658 0.9869 3.11568 3.28134 -0.00465 2.11008 3.46106 1.11529 0.18862 -0.2156 0.18679 -0.2383 1.78776 -0.2679 -0.53879 -0.13927 0.64279 0.30262 0.05459 0.39447 0.60248 0.00305 0.10777 0.89193 3e-04 0.68721 0.30651 0.00628 0.59582 0.35805 0.04613 0.53455 0.33433 0.13112 0.45388 0.4685 0.07762 0.62128 0.28679 0.09193 0.559 0.43755 0.00345 0.61955 0.28595 0.0945 0.32527 0.41314 0.26159 0.63647 0.29582 0.06771
rs9436221 1 62675947 C T 0.3357814621 0.9749 3.23255 3.41102 0.03122 2.1032 3.55622 1.17739 0.22859 -0.22825 0.18639 -0.22772 1.8428 -0.27513 -0.53687 -0.12906 0.6384 0.31064 0.05096 0.40362 0.59347 0.00291 0.10342 0.89634 0.00024 0.685 0.30946 0.00554 0.596 0.36241 0.04159 0.53299 0.33447 0.13254 0.44243 0.47868 0.07889 0.61564 0.29352 0.09084 0.53808 0.45883 0.00309 0.61072 0.29174 0.09754 0.31903 0.41862 0.26235 0.6318 0.30183 0.06637
rs9436222 1 62675951 G C 0.3347926893 0.98237 3.24435 3.42701 0.02029 2.11438 3.53889 1.16274 0.21597 -0.22051 0.19789 -0.22569 1.85331 -0.27645 -0.53846 -0.1336 0.63557 0.31222 0.05221 0.40442 0.59278 0.0028 0.1027 0.89706 0.00024 0.68308 0.31125 0.00567 0.59482 0.36268 0.0425 0.53254 0.33743 0.13003 0.4388 0.48409 0.07711 0.61521 0.29466 0.09013 0.53393 0.46306 0.00301 0.61027 0.29299 0.09674 0.31087 0.42476 0.26437 0.62823 0.30503 0.06674
rs9436223 1 62676135 T C 0.3350678851 0.98295 3.20004 3.36735 0.0395 2.14952 3.52394 1.15354 0.22618 -0.23373 0.14123 -0.20105 1.81694 -0.28096 -0.53898 -0.15681 0.64653 0.30348 0.04999 0.36623 0.631 0.00277 0.11897 0.88077 0.00026 0.68646 0.30758 0.00596 0.58186 0.37238 0.04576 0.5432 0.3262 0.1306 0.4665 0.45295 0.08055 0.62887 0.28686 0.08427 0.55843 0.43848 0.00309 0.61727 0.28621 0.09652 0.31269 0.41927 0.26804 0.63781 0.29328 0.06891
rs12029068 1 62676883 T C 0.3345785901 0.98691 3.21679 3.39909 0.01428 2.13486 3.50785 1.14355 0.21437 -0.21956 0.19953 -0.23202 1.84606 -0.26277 -0.53918 -0.14768 0.63655 0.3103 0.05315 0.38982 0.60739 0.00279 0.1107 0.88904 0.00026 0.68238 0.31161 0.00601 0.58561 0.36955 0.04484 0.5366 0.33557 0.12783 0.44378 0.4805 0.07572 0.61568 0.29311 0.09121 0.54376 0.4532 0.00304 0.61646 0.29098 0.09256 0.30999 0.4247 0.26531 0.63178 0.29999 0.06823
rs9436661 1 62677163 G T 0.313008094 0.93421 2.69278 2.88007 0.23363 1.68207 3.48247 1.1744 0.38808 -0.32366 -0.087 -0.09473 1.86512 -0.1888 -0.51526 -0.08552 0.66384 0.30299 0.03317 0.49101 0.50285 0.00614 0.12145 0.87804 0.00051 0.68099 0.31245 0.00656 0.5773 0.39157 0.03113 0.49685 0.32991 0.17324 0.51755 0.37167 0.11078 0.65166 0.28129 0.06705 0.49899 0.49647 0.00454 0.63491 0.28077 0.08432 0.35257 0.39738 0.25005 0.63783 0.29613 0.06604
rs10493322 1 62678481 T C 0.3360302872 0.98654 3.18869 3.34968 0.02005 2.08576 3.55853 1.17971 0.22347 -0.23176 0.16857 -0.21956 1.78439 -0.28108 -0.5389 -0.11427 0.64724 0.30198 0.05078 0.40418 0.59272 0.0031 0.10138 0.89837 0.00025 0.69123 0.3034 0.00537 0.60401 0.3548 0.04119 0.53254 0.33079 0.13667 0.44952 0.46862 0.08186 0.6286 0.28431 0.08709 0.55808 0.43849 0.00343 0.61735 0.28473 0.09792 0.32465 0.41282 0.26253 0.63324 0.30195 0.06481
rs638714 1 62679077 T G 0.3362475196 0.99171 3.11117 3.27612 -0.00576 2.06932 3.47751 1.13892 0.20668 -0.22877 0.18442 -0.24122 1.75983 -0.27822 -0.54039 -0.14171 0.64329 0.30265 0.05406 0.39995 0.5968 0.00325 0.10758 0.89213 0.00029 0.68814 0.3059 0.00596 0.5961 0.35978 0.04412 0.53426 0.33225 0.13349 0.44758 0.47326 0.07916 0.62181 0.28627 0.09192 0.5577 0.43867 0.00363 0.61763 0.28596 0.09641 0.32333 0.41471 0.26196 0.63405 0.29791 0.06804
rs638305 1 62679125 T G 0.3357778068 0.99396 3.13435 3.29515 -0.01215 2.08801 3.48701 1.14301 0.20802 -0.2269 0.19177 -0.24843 1.74661 -0.28014 -0.54066 -0.14784 0.64417 0.30107 0.05476 0.39138 0.60544 0.00318 0.10927 0.89045 0.00028 0.68924 0.30486 0.0059 0.59442 0.36087 0.04471 0.53688 0.33066 0.13246 0.44794 0.47384 0.07822 0.62105 0.2854 0.09355 0.56442 0.43195 0.00363 0.61819 0.28506 0.09675 0.32458 0.41307 0.26235 0.6365 0.29494 0.06856
rs637723 1 62679316 T C 0.3394203655 0.9812 3.01423 3.19492 -0.00635 1.98654 3.4171 1.15714 0.22417 -0.24955 0.1875 -0.25116 1.71686 -0.3042 -0.53991 -0.1298 0.63632 0.30923 0.05445 0.40526 0.59098 0.00376 0.11748 0.88217 0.00035 0.68459 0.30949 0.00592 0.58645 0.37018 0.04337 0.53513 0.33143 0.13344 0.43166 0.4884 0.07994 0.61363 0.29198 0.09439 0.54452 0.45148 0.004 0.60186 0.29384 0.1043 0.32867 0.41531 0.25602 0.62492 0.3078 0.06728
rs656297 1 62680183 G A 0.3355114883 0.99578 3.13797 3.28919 -0.00159 2.07419 3.52101 1.16364 0.21618 -0.23224 0.17917 -0.24345 1.75746 -0.27294 -0.54041 -0.13985 0.64892 0.29807 0.05301 0.40179 0.59494 0.00327 0.10445 0.89528 0.00027 0.69315 0.30127 0.00558 0.60295 0.35443 0.04262 0.53512 0.32864 0.13624 0.45191 0.46749 0.0806 0.62531 0.28255 0.09214 0.56471 0.43164 0.00365 0.62243 0.28204 0.09553 0.33008 0.40825 0.26167 0.6397 0.29263 0.06767
rs642845 1 62680823 C T 0.3365720627 0.99118 3.09966 3.26619 -0.00377 2.04368 3.48682 1.14656 0.20894 -0.23619 0.17952 -0.24157 1.741 -0.28903 -0.54035 -0.12812 0.64346 0.30304 0.0535 0.40564 0.59097 0.00339 0.10368 0.89603 0.00029 0.68809 0.30607 0.00584 0.60121 0.35603 0.04276 0.53398 0.33079 0.13523 0.4437 0.47564 0.08066 0.62162 0.28652 0.09186 0.55585 0.44038 0.00377 0.61352 0.2869 0.09958 0.32612 0.41352 0.26036 0.63091 0.30235 0.06674
rs641540 1 62681126 G A 0.3364169713 0.99051 3.09741 3.2593 0.00154 2.04394 3.49898 1.15552 0.21359 -0.23903 0.17634 -0.2431 1.73611 -0.2842 -0.53974 -0.12397 0.6456 0.3016 0.0528 0.40508 0.59148 0.00344 0.10353 0.89618 0.00029 0.69002 0.30425 0.00573 0.60334 0.35436 0.0423 0.53466 0.32889 0.13645 0.44508 0.47347 0.08145 0.62305 0.28486 0.09209 0.56105 0.43514 0.00381 0.61616 0.28511 0.09873 0.33057 0.40993 0.2595 0.63358 0.30013 0.06629
rs598253 1 62683929 C T 0.335573107 0.99427 3.15368 3.31532 -0.00625 2.07029 3.51927 1.15085 0.21531 -0.22805 0.18751 -0.2455 1.75628 -0.27518 -0.54065 -0.14163 0.645 0.30127 0.05373 0.4047 0.59206 0.00324 0.10253 0.8972 0.00027 0.68934 0.3049 0.00576 0.60022 0.35715 0.04263 0.53159 0.33283 0.13558 0.44717 0.47321 0.07962 0.62224 0.28501 0.09275 0.56094 0.43543 0.00363 0.62012 0.28419 0.09569 0.32378 0.41349 0.26273 0.63565 0.29632 0.06803
rs11207969 1 62684339 G A 0.335524282 0.99344 3.1111 3.27973 -0.0253 2.01939 3.47893 1.15066 0.21836 -0.22466 0.21163 -0.25946 1.76306 -0.26385 -0.54057 -0.14048 0.6404 0.30372 0.05588 0.42535 0.57117 0.00348 0.10361 0.8961 0.00029 0.6882 0.30607 0.00573 0.59664 0.36136 0.042 0.52534 0.33928 0.13538 0.43734 0.48502 0.07764 0.61652 0.28771 0.09577 0.54778 0.44846 0.00376 0.62053 0.28663 0.09284 0.31931 0.41889 0.2618 0.62995 0.30163 0.06842
rs659656 1 62684708 G C 0.3355650131 0.99194 3.11407 3.27289 -0.01091 2.04107 3.49901 1.15662 0.22042 -0.2324 0.18181 -0.24881 1.74598 -0.27608 -0.5403 -0.14519 0.64587 0.30008 0.05405 0.40929 0.5873 0.00341 0.10545 0.89427 0.00028 0.69063 0.30367 0.0057 0.59841 0.35913 0.04246 0.5305 0.33266 0.13684 0.44952 0.47023 0.08025 0.62156 0.28492 0.09352 0.55744 0.43879 0.00377 0.62004 0.284 0.09596 0.32433 0.41328 0.26239 0.63515 0.29617 0.06868
rs10158897 1 62685507 T C 0.325332376 0.96245 3.22619 3.41035 0.02874 2.05394 3.52329 1.11725 0.20657 -0.20676 0.18254 -0.15677 1.8456 -0.30144 -0.53331 -0.13721 0.63163 0.31712 0.05125 0.43549 0.56164 0.00287 0.09162 0.90813 0.00025 0.67703 0.31682 0.00615 0.60053 0.35855 0.04092 0.5167 0.3489 0.1344 0.42828 0.49051 0.08121 0.6324 0.2914 0.0762 0.52501 0.4719 0.00309 0.60283 0.29413 0.10304 0.30274 0.43174 0.26552 0.62095 0.31135 0.0677
rs783291 1 62687566 A G 0.3114206266 0.96196 2.32945 2.39629 0.00343 1.25218 3.44684 1.14388 0.41943 -0.40825 0.04101 -0.36531 0.99146 -0.28962 -0.52647 -0.17666 0.68959 0.26328 0.04713 0.53216 0.44997 0.01787 0.07672 0.92248 8e-04 0.70743 0.28535 0.00722 0.66099 0.31477 0.02424 0.53296 0.2749 0.19214 0.40716 0.45575 0.13709 0.64268 0.23745 0.11987 0.67065 0.31113 0.01822 0.65119 0.23913 0.10968 0.44546 0.32415 0.23039 0.66731 0.24807 0.08462
rs11207970 1 62688061 T C 0.3362031332 0.99186 3.12469 3.28595 -0.00378 2.04348 3.51645 1.15798 0.22208 -0.23602 0.17831 -0.24115 1.74293 -0.28347 -0.5402 -0.13089 0.64643 0.30041 0.05316 0.40855 0.58805 0.0034 0.10279 0.89694 0.00027 0.6899 0.30442 0.00568 0.60114 0.35709 0.04177 0.53201 0.33075 0.13724 0.44641 0.47233 0.08126 0.62415 0.28428 0.09157 0.55896 0.43727 0.00377 0.61714 0.28459 0.09827 0.32822 0.41102 0.26076 0.63401 0.29896 0.06703
rs583609 1 62689384 C T 0.3354856397 0.99559 3.13552 3.29446 -0.00783 2.08622 3.49826 1.14724 0.20717 -0.22555 0.18535 -0.24552 1.75693 -0.27568 -0.5406 -0.1402 0.64572 0.30019 0.05409 0.39746 0.59935 0.00319 0.10649 0.89323 0.00028 0.69054 0.30365 0.00581 0.59838 0.3576 0.04402 0.53411 0.33176 0.13413 0.45136 0.46958 0.07906 0.62251 0.28466 0.09283 0.56366 0.43273 0.00361 0.62003 0.28402 0.09595 0.32639 0.41152 0.26209 0.63702 0.29523 0.06775
rs597470 1 62690384 G T 0.3184725849 0.94686 2.89734 2.94308 -0.0795 1.74093 3.46325 1.11347 0.17065 -0.26508 0.13348 -0.21647 1.49122 -0.38567 -0.52887 -0.24339 0.6665 0.27503 0.05847 0.48753 0.50709 0.00538 0.0647300000000001 0.93492 0.00035 0.70891 0.28549 0.0056 0.66671 0.29712 0.03617 0.53076 0.31003 0.15921 0.44012 0.4613 0.09858 0.65082 0.26212 0.08706 0.55778 0.43603 0.00619 0.59456 0.27293 0.13251 0.36316 0.38023 0.25661 0.65343 0.26368 0.08289
rs597078 1 62690445 A G 0.3356399478 0.9931 3.11838 3.27706 -0.00434 2.05043 3.503 1.15637 0.21837 -0.23503 0.1789 -0.24362 1.73795 -0.28184 -0.54047 -0.14386 0.6458 0.3008 0.0534 0.40326 0.59337 0.00337 0.10556 0.89416 0.00028 0.69043 0.30386 0.00571 0.59939 0.35796 0.04265 0.53314 0.33055 0.13631 0.44758 0.47167 0.08075 0.62346 0.28435 0.09219 0.56182 0.43442 0.00376 0.61873 0.284 0.09727 0.32503 0.41269 0.26228 0.6355 0.29614 0.06836
rs597076 1 62690453 A T 0.3335835509 0.98607 3.19933 3.32183 0.00433 2.16977 3.57335 1.19362 0.20456 -0.22655 0.18981 -0.26016 1.76731 -0.24927 -0.53461 -0.1114 0.65889 0.28869 0.05242 0.37635 0.62069 0.00296 0.1037 0.89606 0.00024 0.70279 0.2921 0.00511 0.6149 0.3414 0.0437 0.55065 0.31622 0.13313 0.46307 0.45805 0.07888 0.62588 0.2773 0.09682 0.58858 0.40796 0.00346 0.63226 0.27562 0.09212 0.35093 0.39168 0.25739 0.6528 0.28311 0.06409
rs630144 1 62691452 G A 0.3360652742 0.98923 3.12808 3.2905 -0.02008 2.08275 3.4734 1.13147 0.1997 -0.21725 0.19921 -0.24776 1.78062 -0.27218 -0.53964 -0.14335 0.6432 0.30102 0.05578 0.40476 0.59208 0.00316 0.10614 0.89357 0.00029 0.68856 0.30544 0.006 0.59621 0.35914 0.04465 0.53266 0.33512 0.13222 0.44921 0.4736 0.07719 0.61938 0.2868 0.09382 0.55281 0.44366 0.00353 0.61828 0.28626 0.09546 0.32504 0.41351 0.26145 0.63531 0.29642 0.06827
rs636523 1 62692596 G A 0.3325219321 0.99042 3.33144 3.5416 0.05149 2.10292 3.57273 1.18698 0.27057 -0.24351 0.18508 -0.206 1.87909 -0.29052 -0.5404 -0.17918 0.62624 0.32414 0.04962 0.38759 0.60972 0.00269 0.11577 0.88401 0.00022 0.67241 0.3219 0.00569 0.56708 0.39156 0.04136 0.53502 0.33725 0.12773 0.42853 0.49428 0.07719 0.61099 0.30272 0.08629 0.51607 0.4812 0.00273 0.60292 0.29968 0.0974 0.28335 0.44536 0.27129 0.62115 0.30734 0.07151
rs636497 1 62692617 G A 0.3357449086 0.9935 3.12467 3.28416 -0.0089 2.0654 3.5013 1.14857 0.20965 -0.22921 0.18641 -0.24825 1.74555 -0.27719 -0.54027 -0.13591 0.64558 0.30041 0.05401 0.40346 0.59324 0.0033 0.10376 0.89596 0.00028 0.69031 0.30391 0.00578 0.60125 0.35564 0.04311 0.53309 0.33153 0.13538 0.44785 0.47242 0.07973 0.62208 0.28458 0.09334 0.56271 0.43357 0.00372 0.61943 0.28407 0.0965 0.32745 0.41124 0.26131 0.63571 0.29681 0.06748
rs624660 1 62692976 A C 0.335891906 0.99421 3.13159 3.28547 -0.01836 2.09811 3.48492 1.14101 0.19784 -0.21948 0.19411 -0.2521 1.75402 -0.27108 -0.54038 -0.14323 0.64626 0.29844 0.0553 0.39534 0.60152 0.00314 0.10702 0.8927 0.00028 0.69184 0.30232 0.00584 0.59913 0.35588 0.04499 0.5353 0.33185 0.13285 0.45274 0.46946 0.0778 0.62177 0.28388 0.09435 0.5667 0.42968 0.00362 0.6223 0.283 0.0947 0.32682 0.41085 0.26233 0.63846 0.29347 0.06807
rs634341 1 62694010 C T 0.3355167102 0.99289 3.17135 3.32013 -0.00468 2.07694 3.53622 1.17338 0.22271 -0.22819 0.18285 -0.23923 1.75781 -0.27798 -0.54035 -0.14949 0.6486 0.29814 0.05326 0.40289 0.59391 0.0032 0.1047 0.89504 0.00026 0.69374 0.30083 0.00543 0.60107 0.35667 0.04226 0.53272 0.33075 0.13653 0.45108 0.46858 0.08034 0.62651 0.28227 0.09122 0.56388 0.43253 0.00359 0.62171 0.28195 0.09634 0.32557 0.41072 0.26371 0.63963 0.29171 0.06866
rs3913007 1 62694174 C T 0.3324480418 0.9943 3.34621 3.5662 0.04833 2.10872 3.56831 1.18103 0.27028 -0.24004 0.18801 -0.2145 1.88266 -0.29142 -0.54117 -0.18372 0.62278 0.32696 0.05026 0.38579 0.61157 0.00264 0.11707 0.88271 0.00022 0.66955 0.32462 0.00583 0.56188 0.39618 0.04194 0.53174 0.34124 0.12702 0.42957 0.49442 0.07601 0.60507 0.30635 0.08858 0.51236 0.48494 0.0027 0.60086 0.30175 0.09739 0.27896 0.44906 0.27198 0.61883 0.309 0.07217
rs4350231 1 62695248 A G 0.3355355091 0.99303 3.11191 3.25027 -0.01075 2.45926 3.30573 0.98647 0.10881 -0.10983 0.16575 -0.11613 2.00756 -0.22228 -0.52742 -0.0697 0.66104 0.28016 0.0588 0.32924 0.66896 0.0018 0.15746 0.84219 0.00035 0.69595 0.29563 0.00842 0.54936 0.38182 0.06882 0.54888 0.34026 0.11086 0.52346 0.40794 0.0686 0.66546 0.26639 0.06815 0.59541 0.40226 0.00233 0.63309 0.27823 0.08868 0.38006 0.3739 0.24604 0.66466 0.27667 0.05867
rs12023489 1 62696446 A G 0.3270028721 0.95172 3.26344 3.1997 -0.01055 2.72705 3.46327 1.06948 0.03552 -0.05586 0.07406 -0.02121 1.98485 -0.17114 -0.50022 0.03048 0.71654 0.22863 0.05483 0.28895 0.70983 0.00122 0.13098 0.86878 0.00024 0.74857 0.24572 0.00571 0.63198 0.29881 0.06921 0.58665 0.30236 0.11099 0.61394 0.31387 0.07219 0.72912 0.21886 0.05202 0.69028 0.3076 0.00212 0.68587 0.23398 0.08015 0.44157 0.32051 0.23792 0.71321 0.23899 0.0478
rs12037659 1 62696451 T C 0.3356723238 0.99139 3.17983 3.34294 0.00435 2.08344 3.53115 1.16403 0.21881 -0.23033 0.1759 -0.23937 1.76861 -0.27483 -0.54062 -0.14663 0.6446 0.30278 0.05262 0.39803 0.59886 0.00311 0.10443 0.89531 0.00026 0.68928 0.30512 0.0056 0.59836 0.35896 0.04268 0.53291 0.33225 0.13484 0.4515 0.4687 0.0798 0.62168 0.28666 0.09166 0.55811 0.4384 0.00349 0.62068 0.28462 0.0947 0.31325 0.42013 0.26662 0.63343 0.29814 0.06843
rs1305520 1 62698645 A T 0.3383953003 0.99225 2.95066 3.0198 -0.06164 2.41464 3.26926 0.97577 0.0701 -0.09556 0.15178 -0.14713 1.85577 -0.21056 -0.51822 -0.02449 0.67929 0.25837 0.06234 0.34821 0.64958 0.00221 0.14297 0.85663 4e-04 0.71621 0.27578 0.00801 0.58572 0.34597 0.06831 0.54166 0.33772 0.12062 0.54833 0.38025 0.07142 0.68172 0.24685 0.07143 0.64177 0.35501 0.00322 0.6537 0.25859 0.08771 0.42817 0.34063 0.2312 0.68262 0.26227 0.05511
rs1167996 1 62700385 T G 0.3353185379 0.99394 3.15912 3.32273 -0.00922 2.08191 3.51113 1.15109 0.21356 -0.22147 0.19265 -0.24497 1.76797 -0.27422 -0.54019 -0.13734 0.64405 0.30166 0.05429 0.40423 0.59261 0.00316 0.10496 0.89477 0.00027 0.68942 0.30482 0.00576 0.59689 0.35984 0.04327 0.52994 0.33545 0.13461 0.44832 0.4731 0.07858 0.62138 0.28579 0.09283 0.55924 0.4372 0.00356 0.61914 0.28509 0.09577 0.32443 0.41338 0.26219 0.63519 0.29728 0.06753
rs998403 1 62701137 A G 0.336016188 0.99177 3.0903 3.22803 -0.01535 2.44544 3.29862 0.98345 0.10787 -0.11338 0.1691 -0.12568 1.99082 -0.22094 -0.52687 -0.06748 0.66103 0.27975 0.05922 0.33031 0.66782 0.00187 0.15625 0.84339 0.00036 0.69589 0.29563 0.00848 0.55129 0.38016 0.06855 0.54962 0.33902 0.11136 0.52159 0.40977 0.06864 0.66407 0.26627 0.06966 0.59707 0.40051 0.00242 0.63376 0.27779 0.08845 0.38239 0.37278 0.24483 0.66459 0.27681 0.0586
rs1167998 1 62704220 C A 0.3399104439 + 2.72889 2.79668 -0.09068 2.33788 3.12686 0.90606 0.04457 -0.10851 0.10949 -0.17213 1.71524 -0.21903 -0.52188 -0.02722 0.67976 0.25403 0.06621 0.33592 0.66134 0.00274 0.157 0.84241 0.00059 0.71411 0.27624 0.00965 0.57565 0.34893 0.07542 0.54354 0.33449 0.12197 0.56636 0.36083 0.07281 0.68053 0.24381 0.07566 0.65881 0.33696 0.00423 0.65742 0.25424 0.08834 0.42924 0.33899 0.23177 0.67956 0.26387 0.05657
rs1168002 1 62706896 A G 0.3414402089 0.98243 2.91859 3.00372 -0.04142 2.32711 3.28927 0.99861 0.0964 -0.12182 0.13952 -0.15002 1.8547 -0.21344 -0.52034 -0.0361 0.67617 0.26444 0.05939 0.36873 0.62876 0.00251 0.13738 0.86221 0.00041 0.71238 0.27987 0.00775 0.58811 0.34907 0.06282 0.53298 0.33985 0.12717 0.53706 0.38798 0.07496 0.67617 0.25166 0.07217 0.62577 0.37086 0.00337 0.65002 0.26181 0.08817 0.41929 0.34758 0.23313 0.67657 0.26677 0.05666
rs1007205 1 62709500 T C 0.3418545692 0.97245 3.40439 3.56924 -0.06185 2.33115 3.44227 1.144 0.15775 -0.14132 0.26851 -0.25612 1.81044 -0.26866 -0.53967 -0.18953 0.62944 0.30719 0.06337 0.33441 0.66372 0.00187 0.13601 0.86375 0.00024 0.68848 0.30583 0.00569 0.55902 0.38374 0.05724 0.537 0.35246 0.11054 0.45803 0.47957 0.0624 0.6091 0.29374 0.09716 0.57563 0.42175 0.00262 0.62355 0.28859 0.08786 0.26387 0.45212 0.28401 0.6278 0.3003 0.0719
rs10889330 1 62712054 C G 0.3358300261 0.99192 3.18085 3.34046 0.00183 2.06401 3.54629 1.17237 0.2269 -0.23439 0.1743 -0.23688 1.75141 -0.28817 -0.54067 -0.1439 0.64621 0.30126 0.05253 0.40289 0.5939 0.00321 0.10246 0.89729 0.00025 0.69029 0.30423 0.00548 0.60053 0.35793 0.04154 0.532 0.33111 0.13689 0.44893 0.46993 0.08114 0.62391 0.28517 0.09092 0.55822 0.43818 0.0036 0.61679 0.28455 0.09866 0.31988 0.41554 0.26458 0.63426 0.29758 0.06816
rs1979722 1 62712685 A G 0.3398221932 0.9665 3.34874 3.56967 0.03584 2.15272 3.55186 1.16347 0.22731 -0.23779 0.23043 -0.22504 1.90902 -0.26825 -0.53803 -0.11792 0.62181 0.3266 0.05159 0.38227 0.61525 0.00248 0.10502 0.89475 0.00023 0.66843 0.32576 0.00581 0.58133 0.37626 0.04241 0.54942 0.33163 0.11895 0.41051 0.51774 0.07175 0.60286 0.30674 0.0904 0.51134 0.48607 0.00259 0.60421 0.30361 0.09218 0.2756 0.45421 0.27019 0.60585 0.3291 0.06505
rs10889331 1 62715595 G T 0.3366234987 0.9898 3.13257 3.29497 -0.00496 2.06513 3.50756 1.14681 0.214 -0.22416 0.18199 -0.24035 1.75335 -0.27634 -0.5397 -0.1332 0.64532 0.30102 0.05366 0.4078 0.58893 0.00327 0.10382 0.89591 0.00027 0.68978 0.3044 0.00582 0.59901 0.3581 0.04289 0.52758 0.33558 0.13684 0.45026 0.46955 0.08019 0.62407 0.28431 0.09162 0.56232 0.43399 0.00369 0.61944 0.28401 0.09655 0.32758 0.41111 0.26131 0.63554 0.29718 0.06728
rs1168009 1 62716542 G A 0.3354989556 0.9916 3.13671 3.30368 0.00047 2.03376 3.52762 1.16991 0.24058 -0.23623 0.1784 -0.24545 1.74581 -0.27749 -0.53991 -0.13614 0.64506 0.30209 0.05285 0.41085 0.5857 0.00345 0.1064 0.89333 0.00027 0.68916 0.30523 0.00561 0.5938 0.36499 0.04121 0.52673 0.33448 0.13879 0.44722 0.47159 0.08119 0.62163 0.2856 0.09277 0.55803 0.4382 0.00377 0.6182 0.28492 0.09688 0.32665 0.41221 0.26114 0.6342 0.29804 0.06776
rs1168010 1 62716567 G A 0.378926893 0.8861 1.26914 1.41351 -0.01646 0.93869 2.37751 0.81671 0.11322 -0.43856 -0.20392 -0.25479 1.12988 -0.42456 -0.51338 -0.3309 0.62307 0.31243 0.0645 0.50706 0.46502 0.02792 0.17493 0.81569 0.00938 0.64215 0.33423 0.02362 0.58614 0.35523 0.05863 0.5354 0.30496 0.15964 0.49436 0.37747 0.12817 0.59262 0.3001 0.10728 0.43508 0.5409 0.02402 0.56361 0.29948 0.13691 0.30101 0.45586 0.24313 0.57364 0.31291 0.11345
rs1183260 1 62718006 A G 0.3487454308 0.947 2.91031 3.08737 0.02478 1.76275 3.43298 1.19906 0.31425 -0.29865 0.07819 -0.22693 1.61543 -0.33916 -0.53696 -0.22155 0.64071 0.31007 0.04922 0.43396 0.56089 0.00515 0.12395 0.87565 4e-04 0.6831 0.31121 0.00569 0.57214 0.39069 0.03717 0.51374 0.33404 0.15222 0.4541 0.45269 0.09321 0.6182 0.29237 0.08943 0.52303 0.47199 0.00498 0.6003 0.28991 0.10979 0.30001 0.43345 0.26654 0.62125 0.2991 0.07965
rs6587976 1 62718219 T C 0.3354608355 0.99349 3.13254 3.29213 -0.00791 2.04061 3.51653 1.15599 0.22396 -0.23341 0.18075 -0.24456 1.74069 -0.28236 -0.54063 -0.14693 0.64587 0.30049 0.05364 0.41001 0.58659 0.0034 0.10303 0.8967 0.00027 0.68988 0.30441 0.00571 0.59963 0.35849 0.04188 0.52966 0.33265 0.13769 0.44732 0.47175 0.08093 0.62314 0.2844 0.09246 0.55888 0.43735 0.00377 0.61841 0.28402 0.09757 0.32534 0.41239 0.26227 0.63563 0.29556 0.06881
rs1305521 1 62721622 A G 0.3479127937 0.94774 2.93869 3.10577 0.03652 1.7774 3.4778 1.21173 0.32918 -0.30404 0.06038 -0.21171 1.63707 -0.33596 -0.5374 -0.21947 0.64782 0.30456 0.04762 0.43136 0.56358 0.00506 0.12248 0.87716 0.00036 0.68593 0.30856 0.00551 0.57428 0.38957 0.03615 0.51791 0.32806 0.15403 0.46316 0.44146 0.09538 0.62546 0.28844 0.0861 0.52391 0.47127 0.00482 0.6032 0.28712 0.10968 0.30675 0.42649 0.26676 0.62683 0.29408 0.07909
rs11207974 1 62722548 C T 0.3487088773 0.95026 2.93338 3.09469 0.0362 1.78411 3.47863 1.21222 0.32202 -0.30467 0.06364 -0.21593 1.63845 -0.33129 -0.53825 -0.21974 0.64917 0.30324 0.04759 0.43118 0.56377 0.00505 0.12041 0.87923 0.00036 0.68767 0.30686 0.00547 0.57967 0.3841 0.03623 0.5207 0.32564 0.15366 0.4625 0.44212 0.09538 0.62604 0.28715 0.08681 0.52737 0.4678 0.00483 0.60601 0.28566 0.10833 0.30917 0.42413 0.2667 0.62916 0.29184 0.079
rs10889332 1 62723446 T C 0.3338814621 0.99047 3.14777 3.3027 -0.00473 1.99643 3.55264 1.17281 0.24198 -0.2295 0.17077 -0.25144 1.75021 -0.26859 -0.53995 -0.16459 0.64726 0.29983 0.05291 0.43611 0.56031 0.00358 0.09704 0.9027 0.00026 0.69233 0.3022 0.00547 0.60371 0.35696 0.03933 0.51309 0.3415 0.14541 0.4552 0.46183 0.08297 0.62108 0.28424 0.09468 0.55321 0.44293 0.00386 0.62409 0.2812 0.09471 0.32423 0.4115 0.26427 0.63921 0.28936 0.07143
rs1690761 1 62728450 C T 0.3316279373 0.99172 3.46206 3.63297 0.09889 2.10453 3.74954 1.28104 0.30973 -0.25236 0.16669 -0.17361 1.97715 -0.26475 -0.53978 -0.16838 0.64115 0.31517 0.04368 0.42298 0.5744 0.00262 0.0969399999999999 0.9029 0.00016 0.68651 0.30909 0.0044 0.59725 0.36857 0.03418 0.53415 0.32909 0.13676 0.43341 0.48315 0.08344 0.62718 0.29334 0.07948 0.50819 0.4894 0.00241 0.61573 0.29087 0.0934 0.30007 0.42834 0.27159 0.63727 0.29333 0.0694
rs10889333 1 62729618 A G 0.3301342037 + 3.63228 3.78747 0.16901 2.17387 3.88693 1.32424 0.33799 -0.26221 0.12201 -0.1123 2.14276 -0.25535 -0.53914 -0.18934 0.6503 0.31205 0.03765 0.42749 0.57035 0.00216 0.0893699999999999 0.91051 0.00012 0.68764 0.30837 0.00399 0.60651 0.36232 0.03117 0.54361 0.31884 0.13755 0.45154 0.46056 0.0879 0.63694 0.29328 0.06978 0.47639 0.52181 0.0018 0.61558 0.29118 0.09324 0.30326 0.42179 0.27495 0.64921 0.27997 0.07082
rs10889334 1 62729787 G C 0.3313720627 0.99465 3.49924 3.65857 0.11211 2.11252 3.79504 1.30843 0.3207 -0.25686 0.14949 -0.16717 1.98752 -0.26855 -0.54002 -0.17559 0.646 0.31188 0.04212 0.42268 0.57474 0.00258 0.0951799999999999 0.90468 0.00014 0.69052 0.30537 0.00411 0.60211 0.36481 0.03308 0.53477 0.32588 0.13935 0.44183 0.47257 0.0856 0.62999 0.29157 0.07844 0.50819 0.48946 0.00235 0.61652 0.28872 0.09476 0.30359 0.42376 0.27265 0.64227 0.28772 0.07001
rs10789112 1 62730346 C T 0.3319947781 0.98951 3.50251 3.66234 0.11624 2.12567 3.80316 1.30202 0.30798 -0.25105 0.16114 -0.16895 2.01705 -0.25091 -0.53826 -0.14912 0.64589 0.31217 0.04194 0.43137 0.5661 0.00253 0.0891999999999999 0.91066 0.00014 0.6908 0.30508 0.00412 0.61055 0.35672 0.03273 0.53498 0.32626 0.13876 0.43827 0.47687 0.08486 0.62986 0.29128 0.07886 0.50745 0.49026 0.00229 0.62001 0.28835 0.09164 0.30893 0.42088 0.27019 0.64216 0.2908 0.06704
rs10889335 1 62732689 G A 0.337667624 0.97737 3.61831 3.6323 0.07687 2.63366 3.78509 1.20818 0.19821 -0.09508 0.12028 0.00756 2.18257 -0.16381 -0.51343 -0.07342 0.70113 0.25335 0.04552 0.35418 0.64459 0.00123 0.11822 0.88166 0.00012 0.7313 0.26418 0.00452 0.60481 0.34512 0.05007 0.53947 0.33151 0.12902 0.55798 0.36409 0.07793 0.71445 0.23667 0.04888 0.63184 0.36656 0.0016 0.67257 0.24891 0.07852 0.41628 0.33943 0.24429 0.70496 0.23774 0.0573
rs1168041 1 62732838 T C 0.3357840731 0.92187 2.91346 2.97886 -0.05422 2.69879 3.05703 0.74505 -0.11763 -0.00746 0.09334 -0.00937 2.06141 -0.17577 -0.50566 0.07299 0.6836 0.25418 0.06222 0.30164 0.69702 0.00134 0.11982 0.87964 0.00054 0.70128 0.28638 0.01234 0.6191 0.29491 0.08599 0.5849 0.32377 0.09133 0.5926 0.34277 0.06463 0.70231 0.24506 0.05263 0.63088 0.36687 0.00225 0.66032 0.26024 0.07944 0.39889 0.36026 0.24085 0.66782 0.28607 0.04611
rs1168040 1 62733163 T C 0.3337535248 0.94091 3.03073 3.07426 -0.12062 2.35287 3.36393 1.02017 0.04504 -0.08612 0.23009 -0.181 1.93522 -0.21471 -0.49623 0.05753 0.67201 0.25798 0.07001 0.41615 0.58152 0.00233 0.0933299999999999 0.90634 0.00033 0.72217 0.2714 0.00643 0.64151 0.30276 0.05573 0.54406 0.33253 0.12341 0.52106 0.40896 0.06998 0.67197 0.24938 0.07865 0.59244 0.40434 0.00322 0.63664 0.26738 0.09598 0.46186 0.32522 0.21292 0.67889 0.27209 0.04902
rs1168036 1 62735322 A G 0.3341083551 0.99282 3.38772 3.48653 0.03862 2.14496 3.76008 1.23067 0.22293 -0.22439 0.17671 -0.18323 1.86794 -0.26477 -0.53739 -0.11302 0.66621 0.28659 0.0472 0.433 0.56425 0.00275 0.07254 0.92731 0.00015 0.70615 0.28946 0.00439 0.64721 0.31749 0.0353 0.5371 0.31895 0.14395 0.44932 0.46424 0.08644 0.6527 0.26842 0.07888 0.56785 0.42916 0.00299 0.632 0.27179 0.09621 0.35073 0.38839 0.26088 0.65729 0.27927 0.06344
rs1002687 1 62736325 G A 0.3365723238 0.99256 3.19052 3.20544 -0.0187 2.51471 3.49759 1.03759 0.06257 -0.088 0.15495 -0.07971 2.01238 -0.18485 -0.50452 0.02249 0.6969 0.24848 0.05462 0.37733 0.62091 0.00176 0.09819 0.90157 0.00024 0.72834 0.26536 0.0063 0.64344 0.30067 0.05589 0.547 0.32671 0.12629 0.54647 0.37806 0.07547 0.70389 0.23613 0.05998 0.64048 0.35704 0.00248 0.66455 0.25026 0.08519 0.46014 0.32005 0.21981 0.70079 0.24959 0.04962
rs1168034 1 62736502 G C 0.3509582245 0.95714 3.20465 3.17182 0.01933 2.6351 3.52671 1.09646 0.10708 -0.09079 0.16744 -0.0729 2.06276 -0.09096 -0.45954 0.094 0.7144 0.23419 0.05141 0.33507 0.6633 0.00163 0.12961 0.87016 0.00023 0.74425 0.25006 0.00569 0.62439 0.31587 0.05974 0.57402 0.30628 0.1197 0.56401 0.36404 0.07195 0.72017 0.22187 0.05796 0.6831 0.31463 0.00227 0.69566 0.2344 0.06994 0.52673 0.28585 0.18742 0.72796 0.22873 0.04331
rs35529421 1 62738209 A T 0.3366020888 0.99369 3.18142 3.19377 -0.02397 2.5033 3.49406 1.04598 0.06597 -0.09397 0.1614 -0.09069 2.00278 -0.18705 -0.50544 0.01311 0.69633 0.24841 0.05526 0.37599 0.6222 0.00181 0.09955 0.90021 0.00024 0.72921 0.2646 0.00619 0.64302 0.30121 0.05577 0.55018 0.32377 0.12605 0.54306 0.38162 0.07532 0.70196 0.23646 0.06158 0.63943 0.35804 0.00253 0.66382 0.25057 0.08561 0.46019 0.31983 0.21998 0.70106 0.24848 0.05046
rs1168032 1 62740335 A G 0.336513577 0.9949 3.17826 3.19447 -0.02566 2.50197 3.48966 1.03759 0.06315 -0.09206 0.15924 -0.08953 2.00073 -0.18924 -0.50615 0.01565 0.69569 0.24886 0.05545 0.3771 0.6211 0.0018 0.09873 0.90103 0.00024 0.72793 0.26575 0.00632 0.64264 0.3014 0.05596 0.54852 0.32535 0.12613 0.54385 0.38084 0.07531 0.70167 0.23691 0.06142 0.63864 0.35882 0.00254 0.66288 0.25111 0.08601 0.45898 0.32069 0.22033 0.6999 0.24982 0.05028
rs1168031 1 62740575 C T 0.3366890339 0.9925 3.17757 3.19173 -0.02878 2.5209 3.47562 1.02879 0.0546 -0.08293 0.16822 -0.09195 2.02226 -0.17916 -0.50336 0.01816 0.69522 0.24867 0.05611 0.37718 0.62107 0.00175 0.0992500000000001 0.9005 0.00025 0.72824 0.26534 0.00642 0.6426 0.30037 0.05703 0.54914 0.32673 0.12413 0.54467 0.38141 0.07392 0.70135 0.23682 0.06183 0.6379 0.35963 0.00247 0.66505 0.25083 0.08412 0.46225 0.31941 0.21834 0.70136 0.24862 0.05002
rs1168030 1 62741079 C T 0.3368608355 0.99119 3.15968 3.18091 -0.01432 2.47714 3.49202 1.04596 0.07456 -0.10436 0.14688 -0.08945 1.98774 -0.19482 -0.50705 0.01128 0.69573 0.25012 0.05415 0.37612 0.622 0.00188 0.10073 0.89902 0.00025 0.72697 0.26674 0.00629 0.64027 0.30454 0.05519 0.54855 0.32352 0.12793 0.54337 0.37979 0.07684 0.70052 0.23794 0.06154 0.63709 0.36031 0.0026 0.66065 0.25207 0.08728 0.45685 0.32187 0.22128 0.69867 0.25054 0.05079
rs1168029 1 62741990 G A 0.3427422977 0.97148 3.21158 3.34186 -0.03765 2.56685 3.3901 0.99533 0.06019 -0.10458 0.20329 -0.12702 1.94083 -0.23073 -0.51638 0.10233 0.6692 0.27127 0.05953 0.30655 0.69189 0.00156 0.12577 0.87395 0.00028 0.70042 0.29205 0.00753 0.59252 0.3422 0.06528 0.57508 0.32023 0.10469 0.51095 0.42268 0.06637 0.67091 0.26067 0.06842 0.6244 0.37321 0.00239 0.62939 0.27767 0.09294 0.39952 0.36548 0.235 0.65037 0.30587 0.04376
rs1168028 1 62742019 G A 0.3458206266 0.96659 3.3406 3.33796 -0.04259 2.70243 3.54258 1.06153 0.07343 -0.04835 0.27675 -0.13457 2.12257 -0.08487 -0.45813 0.12368 0.6991 0.24169 0.05921 0.34902 0.64958 0.0014 0.11081 0.88899 2e-04 0.73547 0.25861 0.00592 0.63151 0.3087 0.05979 0.57307 0.31701 0.10992 0.5315 0.40527 0.06323 0.70116 0.23111 0.06773 0.66317 0.33479 0.00204 0.68597 0.24469 0.06934 0.51927 0.29482 0.18591 0.71865 0.24038 0.04097
rs1168027 1 62742772 T C 0.3366347258 0.99304 3.17785 3.19378 -0.02374 2.50809 3.48895 1.02863 0.06006 -0.09275 0.15439 -0.09036 1.99915 -0.18709 -0.5063 0.01182 0.69628 0.24846 0.05526 0.37349 0.62472 0.00179 0.0979800000000001 0.90177 0.00025 0.72697 0.26656 0.00647 0.6433 0.30039 0.05631 0.55035 0.32394 0.12571 0.54643 0.37822 0.07535 0.70176 0.23666 0.06158 0.6401 0.35736 0.00254 0.66415 0.25047 0.08538 0.45776 0.3211 0.22114 0.70035 0.24904 0.05061
rs1168026 1 62743584 T C 0.3407258486 0.97715 3.18638 3.18764 -0.05149 2.57435 3.43148 1.00537 0.02433 -0.06087 0.16406 -0.05835 1.99193 -0.20583 -0.50913 0.01301 0.6955 0.24562 0.05888 0.35794 0.64049 0.00157 0.10319 0.89655 0.00026 0.7304 0.26301 0.00659 0.64116 0.29722 0.06162 0.55605 0.32567 0.11828 0.5533 0.37449 0.07221 0.70858 0.23429 0.05713 0.64757 0.35 0.00243 0.6602 0.25092 0.08888 0.45066 0.32352 0.22582 0.69927 0.25066 0.05007
rs1184865 1 62746383 A G 0.3367775457 0.99226 3.15802 3.1786 -0.02604 2.48523 3.47675 1.02989 0.06385 -0.09467 0.16054 -0.0933 1.99623 -0.19094 -0.50657 0.00781 0.69418 0.25019 0.05563 0.37979 0.61835 0.00186 0.09896 0.90079 0.00025 0.72614 0.26738 0.00648 0.64118 0.30283 0.05599 0.54747 0.32607 0.12646 0.54118 0.38335 0.07547 0.69973 0.23813 0.06214 0.63565 0.36176 0.00259 0.66132 0.25223 0.08645 0.45832 0.32141 0.22027 0.69905 0.24985 0.0511
rs1168042 1 62746738 A T 0.3337759791 0.99467 3.43258 3.52177 0.04131 2.15188 3.79823 1.25518 0.23154 -0.22675 0.18038 -0.18301 1.8801 -0.26736 -0.53754 -0.11893 0.66829 0.28496 0.04675 0.43476 0.56254 0.0027 0.0706899999999999 0.92917 0.00014 0.70907 0.28682 0.00411 0.65103 0.31472 0.03425 0.53919 0.31625 0.14456 0.4478 0.46537 0.08683 0.6537 0.26738 0.07892 0.5663 0.43079 0.00291 0.63159 0.27113 0.09728 0.35358 0.38545 0.26097 0.66065 0.27553 0.06382
rs11207976 1 62749339 A G 0.3649699739 0.90724 2.71957 2.85213 -0.05287 2.38434 3.03674 0.76785 -0.04904 -0.17096 0.27035 -0.20979 2.02964 -0.15712 -0.50159 -0.09483 0.64969 0.28445 0.06586 0.33777 0.65973 0.0025 0.10949 0.88982 0.00069 0.66959 0.31673 0.01368 0.61544 0.31183 0.07273 0.60615 0.29749 0.09636 0.46188 0.47539 0.06273 0.63646 0.27547 0.08807 0.56373 0.43334 0.00293 0.63234 0.2872 0.08046 0.43511 0.3513 0.21359 0.66956 0.2667 0.06374
rs11207977 1 62749895 T C 0.3322558747 0.99204 3.64544 3.74877 0.09614 2.21325 3.94763 1.32979 0.28257 -0.23138 0.18073 -0.16067 2.00283 -0.25486 -0.53583 -0.11101 0.66496 0.29282 0.04222 0.43372 0.564 0.00228 0.06895 0.93095 1e-04 0.706 0.29045 0.00355 0.64617 0.32292 0.03091 0.54031 0.31647 0.14322 0.44266 0.47064 0.0867 0.65026 0.27386 0.07588 0.54442 0.45331 0.00227 0.62796 0.27651 0.09553 0.34439 0.39167 0.26394 0.66027 0.27752 0.06221
rs1781212 1 62750007 G A 0.3398642298 0.97376 3.46227 3.67458 0.02664 2.22731 3.67108 1.1852 0.21495 -0.23541 0.22774 -0.21603 1.82648 -0.30122 -0.53911 -0.02968 0.63282 0.31625 0.05093 0.35997 0.63775 0.00228 0.09048 0.90935 0.00017 0.67274 0.32196 0.0053 0.60016 0.35895 0.04089 0.55653 0.32324 0.12023 0.40961 0.51657 0.07382 0.61658 0.297 0.08642 0.54917 0.44808 0.00275 0.59719 0.30054 0.10227 0.29736 0.43771 0.26493 0.59816 0.34567 0.05617
rs1168044 1 62750146 A C 0.3347221932 0.99147 3.37112 3.44731 0.04065 2.08602 3.8033 1.27443 0.24781 -0.24051 0.15629 -0.19515 1.8263 -0.27322 -0.53738 -0.12394 0.67392 0.28005 0.04603 0.44637 0.55054 0.00309 0.06991 0.92994 0.00015 0.71413 0.28194 0.00393 0.65607 0.31126 0.03267 0.53337 0.3142 0.15243 0.4561 0.45284 0.09106 0.65496 0.26387 0.08117 0.57223 0.42448 0.00329 0.63382 0.26684 0.09934 0.36225 0.37798 0.25977 0.66418 0.27083 0.06499
1-62752749 1 62752749 A G 0.3442968668 0.97079 3.231 3.24732 0.01338 2.70003 3.45211 1.04313 0.03624 -0.05999 0.18126 -0.05123 2.13536 -0.12928 -0.4787 0.13656 0.70053 0.24692 0.05255 0.33186 0.66681 0.00133 0.11868 0.88107 0.00025 0.73293 0.26088 0.00619 0.63203 0.30455 0.06342 0.57534 0.31559 0.10907 0.55278 0.37886 0.06836 0.70985 0.23438 0.05577 0.65495 0.34314 0.00191 0.67402 0.25039 0.07559 0.48198 0.31405 0.20397 0.70416 0.25594 0.0399
rs10889336 1 62752998 C T 0.3352809399 0.98853 3.33624 3.36933 0.02724 2.55198 3.59981 1.09086 0.10106 -0.09658 0.15004 -0.05386 2.13054 -0.17822 -0.50356 0.01878 0.69482 0.25496 0.05022 0.37824 0.62022 0.00154 0.09781 0.902 0.00019 0.72488 0.26942 0.0057 0.6377 0.31011 0.05219 0.54808 0.32634 0.12558 0.54136 0.38245 0.07619 0.70138 0.24173 0.05689 0.61736 0.38064 0.002 0.65832 0.2569 0.08478 0.4501 0.32716 0.22274 0.69886 0.25174 0.0494
rs10889337 1 62753195 A G 0.3366997389 + 3.07249 3.11066 -0.04119 2.41995 3.42528 1.014 0.0618 -0.09599 0.16447 -0.10573 1.9857 -0.18164 -0.50648 0.02887 0.68928 0.25337 0.05735 0.40021 0.5977 0.00209 0.09901 0.9007 0.00029 0.72313 0.27014 0.00673 0.63791 0.30645 0.05564 0.53719 0.33408 0.12873 0.5366 0.38799 0.07541 0.69503 0.24106 0.06391 0.62496 0.37222 0.00282 0.66233 0.25359 0.08408 0.4549 0.32625 0.21885 0.69132 0.25875 0.04993
rs12090886 1 62754028 G A 0.3610856397 0.92292 2.28336 2.42888 0.12665 1.61001 3.1459 1.03883 0.15928 -0.34421 -0.02392 -0.17702 1.67755 -0.28457 -0.52965 -0.10253 0.65264 0.30506 0.0423 0.48879 0.50334 0.00787 0.10071 0.89819 0.0011 0.68544 0.30597 0.00859 0.64184 0.31789 0.04027 0.54291 0.30294 0.15415 0.46788 0.4225 0.10962 0.63638 0.28276 0.08086 0.50805 0.48537 0.00658 0.61001 0.28474 0.10525 0.38145 0.38195 0.2366 0.6346 0.29722 0.06818
rs1168045 1 62755479 C T 0.3415318538 0.96677 3.69609 3.69057 0.17565 2.23027 4.12093 1.47628 0.36454 -0.2659 0.07912 -0.0688 2.02614 -0.23307 -0.52984 -0.15864 0.70165 0.26475 0.0336 0.4196 0.57803 0.00237 0.07616 0.92377 7e-05 0.73537 0.26219 0.00244 0.66236 0.31113 0.02651 0.5518 0.28907 0.15913 0.4889 0.40972 0.10138 0.69438 0.24646 0.05916 0.58123 0.41658 0.00219 0.65679 0.25179 0.09142 0.37683 0.35802 0.26515 0.69385 0.2389 0.06725
rs11207979 1 62755582 A G 0.3315801567 0.9925 3.66578 3.76983 0.10886 2.21818 3.96774 1.33441 0.28838 -0.23384 0.16631 -0.14932 2.01409 -0.25509 -0.53606 -0.11285 0.66582 0.29317 0.04101 0.43232 0.56544 0.00224 0.0683900000000001 0.93151 1e-04 0.70528 0.2912 0.00352 0.64612 0.32338 0.0305 0.53951 0.31622 0.14427 0.44741 0.46462 0.08797 0.65227 0.27388 0.07385 0.54263 0.45515 0.00222 0.6287 0.27604 0.09526 0.34006 0.39379 0.26615 0.65998 0.2777 0.06232
rs1168046 1 62756281 A C 0.3319587467 0.99357 3.64355 3.74599 0.10598 2.20331 3.9597 1.3334 0.2878 -0.2369 0.16478 -0.15174 2.00722 -0.25508 -0.53625 -0.11128 0.66668 0.29218 0.04114 0.43562 0.56207 0.00231 0.06804 0.93186 1e-04 0.70594 0.29054 0.00352 0.64755 0.3221 0.03035 0.53985 0.31522 0.14493 0.44725 0.46433 0.08842 0.65249 0.27333 0.07418 0.54197 0.45576 0.00227 0.6291 0.27559 0.09531 0.34197 0.39263 0.2654 0.65999 0.27777 0.06224
rs1168047 1 62756339 C T 0.3315321149 0.99161 3.62274 3.72567 0.10377 2.18625 3.9433 1.33181 0.28666 -0.23764 0.16055 -0.15054 1.99601 -0.26242 -0.53651 -0.11701 0.66578 0.2929 0.04132 0.43813 0.55952 0.00235 0.06882 0.93108 1e-04 0.70599 0.29048 0.00353 0.64675 0.3228 0.03045 0.53806 0.31638 0.14556 0.44764 0.46346 0.0889 0.65189 0.27402 0.07409 0.53914 0.45854 0.00232 0.62659 0.2764 0.09701 0.33994 0.39399 0.26607 0.65871 0.27834 0.06295
rs10889338 1 62757485 T C 0.3315389034 0.99318 3.60731 3.71765 0.09773 2.1994 3.91568 1.31758 0.28091 -0.23491 0.16936 -0.1563 2.00344 -0.25777 -0.53656 -0.11632 0.66359 0.29423 0.04218 0.43215 0.56553 0.00232 0.07175 0.92814 0.00011 0.70382 0.2925 0.00368 0.64177 0.32675 0.03148 0.54056 0.31686 0.14258 0.44608 0.46693 0.08699 0.64903 0.27576 0.07521 0.53801 0.4597 0.00229 0.62625 0.27804 0.09571 0.33911 0.3957 0.26519 0.65737 0.27977 0.06286
rs1168050 1 62759543 C T 0.3322550914 0.99234 3.64288 3.75354 0.10434 2.21681 3.93949 1.32467 0.28168 -0.23508 0.17216 -0.15601 2.01773 -0.2529 -0.53635 -0.11218 0.66337 0.29499 0.04164 0.42967 0.56809 0.00224 0.07004 0.92986 1e-04 0.70347 0.29291 0.00362 0.64366 0.32517 0.03117 0.54253 0.31576 0.14171 0.44464 0.46874 0.08662 0.64857 0.27623 0.0752 0.53805 0.45974 0.00221 0.62771 0.27792 0.09437 0.33654 0.39728 0.26618 0.65715 0.28058 0.06227
rs1690766 1 62759877 T C 0.3320140992 0.99296 3.62784 3.73287 0.10597 2.20993 3.94401 1.33291 0.28581 -0.23755 0.16839 -0.1582 2.01715 -0.24902 -0.53534 -0.10665 0.66609 0.29256 0.04135 0.43225 0.56545 0.0023 0.0702 0.9297 1e-04 0.70589 0.29057 0.00354 0.64563 0.32356 0.03081 0.54262 0.31417 0.14321 0.44748 0.4651 0.08742 0.64983 0.27461 0.07556 0.54005 0.4577 0.00225 0.62929 0.27655 0.09416 0.34372 0.39228 0.264 0.65984 0.27839 0.06177
rs1781195 1 62761560 T C 0.3332663185 0.99687 3.418 3.52307 0.04946 2.16847 3.77588 1.23117 0.22476 -0.22594 0.17833 -0.18596 1.89849 -0.26166 -0.53723 -0.1154 0.66462 0.28882 0.04656 0.42772 0.56965 0.00263 0.07245 0.9274 0.00015 0.70379 0.29177 0.00444 0.64589 0.31872 0.03539 0.54037 0.31759 0.14204 0.44905 0.46528 0.08567 0.649 0.27109 0.07991 0.56251 0.43467 0.00282 0.62975 0.27412 0.09613 0.35265 0.3876 0.25975 0.65872 0.27781 0.06347
rs1627591 1 62762395 C T 0.3344937337 0.99261 3.41398 3.48806 0.03913 2.15821 3.8062 1.25517 0.22939 -0.22885 0.1716 -0.18476 1.87099 -0.26322 -0.53592 -0.11423 0.67456 0.27882 0.04662 0.43239 0.56486 0.00275 0.0698299999999999 0.93003 0.00014 0.71295 0.28297 0.00408 0.65616 0.30961 0.03423 0.54202 0.31154 0.14644 0.4561 0.45581 0.08809 0.65789 0.26302 0.07909 0.57495 0.42206 0.00299 0.63519 0.26746 0.09735 0.36705 0.37534 0.25761 0.66715 0.26945 0.0634
rs11577840 1 62763957 T C 0.3448 0.96114 3.34348 3.33713 0.0941 1.95441 3.97375 1.3463 0.24451 -0.32031 0.11336 -0.24665 1.81586 -0.24443 -0.52874 -0.15175 0.69679 0.26331 0.0399 0.4813 0.5145 0.0042 0.04133 0.95855 0.00012 0.72816 0.26857 0.00327 0.71428 0.25933 0.02639 0.56704 0.27068 0.16228 0.45411 0.44151 0.10438 0.64936 0.2559 0.09474 0.56379 0.43241 0.0038 0.64916 0.25359 0.09725 0.40928 0.34205 0.24867 0.68992 0.24093 0.06915
rs12062275 1 62764493 T C 0.3336890339 0.99586 3.40484 3.49493 0.03603 2.14893 3.78032 1.24553 0.22542 -0.22558 0.18411 -0.18825 1.87974 -0.26115 -0.53684 -0.10903 0.66863 0.28407 0.0473 0.43654 0.56071 0.00275 0.07079 0.92906 0.00015 0.70909 0.28671 0.0042 0.65152 0.31385 0.03463 0.5397 0.31616 0.14414 0.44795 0.46573 0.08632 0.65314 0.26703 0.07983 0.56719 0.42985 0.00296 0.63311 0.27081 0.09608 0.35776 0.38341 0.25883 0.66056 0.27654 0.0629
rs11207980 1 62765337 C T 0.3319015666 0.9936 3.62635 3.73026 0.10187 2.21137 3.94266 1.32797 0.28691 -0.2357 0.16906 -0.15708 2.00401 -0.25309 -0.53556 -0.11045 0.6666 0.29174 0.04166 0.43028 0.56741 0.00231 0.07085 0.92905 1e-04 0.70583 0.29058 0.00359 0.64422 0.32477 0.03101 0.54151 0.31477 0.14372 0.44775 0.4647 0.08755 0.65138 0.27342 0.0752 0.54477 0.45294 0.00229 0.62871 0.27607 0.09522 0.34628 0.39031 0.26341 0.66112 0.2767 0.06218
rs12403207 1 62766208 T C 0.3575605744 0.92112 3.40137 3.63572 0.01882 2.29744 3.60279 1.14771 0.15698 -0.21131 0.369 -0.28054 1.97905 -0.1469 -0.5119 0.16383 0.62408 0.32205 0.05387 0.39118 0.60662 0.0022 0.07796 0.92184 2e-04 0.67036 0.32408 0.00556 0.61992 0.33835 0.04173 0.57067 0.32185 0.10748 0.36348 0.57561 0.06091 0.5985 0.30078 0.10072 0.54757 0.45001 0.00242 0.62279 0.30348 0.07373 0.33262 0.42784 0.23954 0.58281 0.37546 0.04173
rs1168015 1 62768634 C G 0.333713577 0.99548 3.37472 3.46321 0.02989 2.15278 3.75116 1.22901 0.21883 -0.22314 0.18019 -0.18591 1.87428 -0.26224 -0.5371 -0.11872 0.66914 0.28286 0.048 0.43186 0.56539 0.00275 0.07346 0.92638 0.00016 0.70877 0.28685 0.00438 0.64862 0.31563 0.03575 0.54055 0.31612 0.14333 0.4524 0.46159 0.08601 0.65432 0.26633 0.07935 0.56888 0.42813 0.00299 0.63341 0.27044 0.09615 0.35867 0.38258 0.25875 0.66189 0.27416 0.06395
rs1168013 1 62769426 C G 0.3334308094 0.99724 3.39741 3.49077 0.03844 2.15825 3.76785 1.24147 0.22364 -0.2257 0.1793 -0.18554 1.88488 -0.26381 -0.53718 -0.1118 0.66798 0.28479 0.04723 0.4307 0.5666 0.0027 0.07326 0.92659 0.00015 0.70822 0.28751 0.00427 0.64841 0.3163 0.03529 0.54109 0.31595 0.14296 0.45064 0.4633 0.08606 0.65252 0.26805 0.07943 0.56572 0.43137 0.00291 0.63131 0.27199 0.0967 0.35679 0.38423 0.25898 0.66021 0.27668 0.06311
rs4915840 1 62772183 C G 0.3328809399 0.99216 3.40006 3.49246 0.0338 2.14292 3.78011 1.25394 0.23594 -0.22892 0.18242 -0.19982 1.8744 -0.25932 -0.5357 -0.10953 0.66876 0.28365 0.04759 0.43316 0.56404 0.0028 0.07341 0.92644 0.00015 0.70901 0.28683 0.00416 0.64757 0.31785 0.03458 0.54046 0.31541 0.14413 0.45119 0.46286 0.08595 0.64901 0.26847 0.08252 0.56514 0.43187 0.00299 0.63247 0.27149 0.09604 0.3582 0.38333 0.25847 0.66025 0.27659 0.06316
rs7534572 1 62772263 C G 0.3336308094 0.99521 3.43098 3.52727 0.03665 2.16914 3.77979 1.24325 0.22293 -0.22363 0.18262 -0.18479 1.89418 -0.26579 -0.53769 -0.11393 0.66661 0.28594 0.04745 0.42874 0.56865 0.00261 0.07217 0.92769 0.00014 0.70688 0.28889 0.00423 0.64785 0.31689 0.03526 0.54195 0.3165 0.14155 0.44967 0.46512 0.08521 0.65094 0.26961 0.07945 0.56144 0.43573 0.00283 0.6302 0.27316 0.09664 0.34924 0.38917 0.26159 0.65761 0.27916 0.06323
rs1168018 1 62773708 A C 0.3336571802 0.99392 3.49514 3.57896 0.07087 2.13555 3.90883 1.29183 0.26714 -0.24976 0.14557 -0.17028 1.89512 -0.27825 -0.53568 -0.09685 0.67653 0.28021 0.04326 0.43958 0.55765 0.00277 0.06375 0.93613 0.00012 0.70936 0.28681 0.00383 0.6593 0.30997 0.03073 0.54239 0.30682 0.15079 0.45577 0.45185 0.09238 0.6577 0.26541 0.07689 0.56058 0.43655 0.00287 0.62538 0.27141 0.10321 0.37091 0.37284 0.25625 0.66538 0.2731 0.06152
rs1168017 1 62775139 A G 0.3461916449 0.95442 3.35025 3.46326 0.01088 2.13712 3.70882 1.1825 0.17888 -0.21957 0.27788 -0.22287 1.89742 -0.22805 -0.52616 -0.03303 0.65632 0.29227 0.05141 0.45367 0.54346 0.00287 0.06049 0.93934 0.00017 0.69886 0.29633 0.00481 0.66073 0.3036 0.03567 0.55572 0.31236 0.13192 0.39778 0.52381 0.07841 0.64053 0.27243 0.08704 0.56025 0.43674 0.00301 0.6313 0.27818 0.09052 0.37148 0.38357 0.24495 0.64889 0.29511 0.056
rs7548877 1 62778538 T C 0.3336344648 0.99489 3.39423 3.48687 0.04599 2.14122 3.78404 1.253 0.23047 -0.2333 0.1745 -0.19011 1.87528 -0.26352 -0.53654 -0.10628 0.66872 0.28493 0.04635 0.43372 0.56348 0.0028 0.0714900000000001 0.92836 0.00015 0.70882 0.28701 0.00417 0.65156 0.31412 0.03432 0.54132 0.31397 0.14471 0.44913 0.46352 0.08735 0.65159 0.26804 0.08037 0.56632 0.4307 0.00298 0.63148 0.27154 0.09698 0.35886 0.38287 0.25827 0.66025 0.27709 0.06266
rs11207981 1 62778675 C A 0.3314903394 0.99128 3.64123 3.74029 0.09896 2.21298 3.95056 1.34022 0.28939 -0.23196 0.17272 -0.15685 2.00501 -0.25473 -0.53522 -0.11168 0.66706 0.29108 0.04186 0.43281 0.5649 0.00229 0.0710500000000001 0.92885 1e-04 0.70801 0.28853 0.00346 0.6447 0.3245 0.0308 0.53954 0.31615 0.14431 0.44791 0.4647 0.08739 0.65193 0.27286 0.07521 0.54495 0.45278 0.00227 0.6285 0.27569 0.09581 0.34659 0.38965 0.26376 0.66189 0.27581 0.0623
rs1168023 1 62779183 A T 0.3310263708 0.99471 3.64893 3.76817 0.12312 2.23282 3.92744 1.32857 0.29563 -0.24029 0.15499 -0.13415 2.04261 -0.2618 -0.53742 -0.13111 0.66148 0.29815 0.04037 0.41649 0.58137 0.00214 0.07818 0.92172 1e-04 0.70077 0.29555 0.00368 0.63164 0.33649 0.03187 0.54547 0.31491 0.13962 0.44884 0.46404 0.08712 0.64982 0.27863 0.07155 0.5309 0.46703 0.00207 0.62256 0.28122 0.09622 0.33089 0.40109 0.26802 0.65691 0.27913 0.06396
rs1781221 1 62779430 A C 0.3326720627 0.99346 3.46788 3.56566 0.06588 2.18861 3.80243 1.26596 0.24129 -0.23253 0.16047 -0.16007 1.92371 -0.27124 -0.53824 -0.13367 0.66649 0.28869 0.04482 0.41605 0.58148 0.00247 0.07746 0.9224 0.00014 0.70624 0.28967 0.00409 0.64156 0.32341 0.03503 0.54596 0.31342 0.14062 0.45401 0.45924 0.08675 0.65399 0.27095 0.07506 0.55634 0.44105 0.00261 0.6282 0.27447 0.09733 0.34042 0.39398 0.2656 0.65858 0.27655 0.06487
rs11207982 1 62779770 T C 0.3309060052 0.99335 3.67151 3.79399 0.12851 2.24054 3.93772 1.32293 0.29232 -0.2395 0.15185 -0.12915 2.05963 -0.26171 -0.53747 -0.13242 0.66044 0.29956 0.04 0.41735 0.58057 0.00208 0.07579 0.92411 1e-04 0.69867 0.2976 0.00373 0.63298 0.33527 0.03175 0.5457 0.31528 0.13902 0.44952 0.46338 0.0871 0.64894 0.28013 0.07093 0.5253 0.4727 0.002 0.62177 0.28219 0.09604 0.32624 0.40416 0.2696 0.65554 0.28041 0.06405
rs1184547 1 62779816 G A 0.3326250653 0.99138 3.44703 3.55029 0.06378 2.19156 3.78395 1.24964 0.2427 -0.22914 0.17352 -0.16186 1.93642 -0.26197 -0.53644 -0.12898 0.66505 0.28951 0.04544 0.41755 0.57995 0.0025 0.07933 0.92053 0.00014 0.70401 0.29169 0.0043 0.63735 0.32712 0.03553 0.5462 0.31445 0.13935 0.44934 0.46509 0.08557 0.65333 0.27117 0.0755 0.55662 0.44078 0.0026 0.62831 0.27559 0.0961 0.34908 0.3897 0.26122 0.66026 0.27523 0.06451
rs1168022 1 62780309 A T 0.3314117493 0.99297 3.67896 3.79355 0.12457 2.25278 3.94831 1.338 0.29838 -0.23646 0.16092 -0.13262 2.05397 -0.25456 -0.53657 -0.12606 0.66285 0.29693 0.04022 0.41483 0.58309 0.00208 0.07778 0.92212 1e-04 0.70235 0.29407 0.00358 0.63258 0.33573 0.03169 0.546 0.31464 0.13936 0.44878 0.46459 0.08663 0.65173 0.27713 0.07114 0.53516 0.46282 0.00202 0.62571 0.27973 0.09456 0.33242 0.39962 0.26796 0.65875 0.27795 0.0633
rs1168021 1 62782488 A G 0.3324976501 0.99381 3.46097 3.56703 0.062 2.20106 3.77837 1.25452 0.23391 -0.2272 0.17929 -0.16354 1.92769 -0.26901 -0.53784 -0.12757 0.66234 0.29199 0.04567 0.41334 0.58423 0.00243 0.07938 0.92048 0.00014 0.70405 0.29173 0.00422 0.63806 0.32599 0.03595 0.54704 0.31534 0.13762 0.44513 0.47017 0.0847 0.65166 0.27264 0.0757 0.55741 0.44001 0.00258 0.62625 0.27681 0.09694 0.34147 0.39496 0.26357 0.65686 0.279 0.06414
rs1168020 1 62782544 C T 0.3327067885 0.99405 3.46522 3.56947 0.07165 2.18883 3.80199 1.26208 0.24579 -0.23525 0.15617 -0.15857 1.92694 -0.27272 -0.53818 -0.13201 0.66559 0.28997 0.04444 0.41344 0.58409 0.00247 0.0786399999999999 0.92122 0.00014 0.7042 0.29162 0.00418 0.63856 0.32635 0.03509 0.54625 0.31333 0.14042 0.45437 0.45867 0.08696 0.65292 0.27215 0.07493 0.55476 0.44265 0.00259 0.62608 0.27589 0.09803 0.34148 0.3938 0.26472 0.65799 0.2773 0.06471
rs1179765 1 62782698 G C 0.3314334204 0.99277 3.66237 3.78454 0.12009 2.23206 3.93143 1.31995 0.29245 -0.238 0.15926 -0.13731 2.05016 -0.25927 -0.53741 -0.13394 0.66013 0.29917 0.0407 0.42004 0.57784 0.00212 0.0756100000000001 0.92429 1e-04 0.69877 0.29748 0.00375 0.63267 0.33556 0.03177 0.54449 0.31626 0.13925 0.44752 0.46595 0.08653 0.64776 0.27993 0.07231 0.52672 0.47123 0.00205 0.62292 0.28171 0.09537 0.32715 0.40375 0.2691 0.65562 0.28003 0.06435
rs12074528 1 62783459 T C 0.3323415144 0.99376 3.48419 3.58489 0.06683 2.1923 3.81046 1.26968 0.24596 -0.23125 0.16366 -0.15625 1.91943 -0.27601 -0.53839 -0.13155 0.66547 0.28976 0.04477 0.41475 0.58281 0.00244 0.07809 0.92178 0.00013 0.7056 0.29033 0.00407 0.63947 0.32563 0.0349 0.54488 0.31458 0.14054 0.45107 0.46226 0.08667 0.65461 0.2711 0.07429 0.55796 0.43945 0.00259 0.62612 0.2753 0.09858 0.34014 0.3944 0.26546 0.65775 0.27768 0.06457
rs10889339 1 62784644 A G 0.3327342037 0.9933 3.45305 3.55661 0.0649 2.18613 3.78438 1.26089 0.24104 -0.2347 0.1579 -0.16127 1.91572 -0.27555 -0.53884 -0.13682 0.66487 0.29009 0.04504 0.41086 0.58666 0.00248 0.08023 0.91963 0.00014 0.70466 0.29117 0.00417 0.63744 0.32693 0.03563 0.54709 0.31345 0.13946 0.45406 0.45954 0.0864 0.65224 0.27244 0.07532 0.55515 0.44223 0.00262 0.62617 0.27587 0.09796 0.33671 0.39695 0.26634 0.65637 0.27841 0.06522
rs10889340 1 62784659 A C 0.3417362924 0.96678 2.99171 3.1228 0.06671 1.83355 3.59513 1.15633 0.24324 -0.29038 0.12279 -0.20811 1.72637 -0.29602 -0.53567 -0.14022 0.65592 0.2989 0.04518 0.48313 0.51205 0.00482 0.06985 0.92986 0.00029 0.69137 0.30286 0.00577 0.64938 0.31804 0.03258 0.53016 0.31356 0.15628 0.42687 0.47438 0.09875 0.63939 0.27551 0.0851 0.54519 0.45031 0.0045 0.61355 0.27916 0.10729 0.37435 0.3785 0.24715 0.65149 0.27942 0.06909
rs11207983 1 62784695 C T 0.3328809399 0.9939 3.45287 3.55816 0.07176 2.18329 3.78989 1.26692 0.24839 -0.23578 0.15806 -0.15981 1.92026 -0.27423 -0.53835 -0.13536 0.66444 0.29104 0.04452 0.4124 0.5851 0.0025 0.0812999999999999 0.91856 0.00014 0.70468 0.29117 0.00415 0.63594 0.32876 0.0353 0.5457 0.31407 0.14023 0.4526 0.4606 0.0868 0.65234 0.27254 0.07512 0.55559 0.44179 0.00262 0.62549 0.27628 0.09823 0.34072 0.39455 0.26473 0.65762 0.2773 0.06508
rs2029763 1 62785722 G A 0.3250707572 0.97261 3.60576 3.79294 0.07989 2.20659 3.78965 1.24917 0.29397 -0.22201 0.2677 -0.18715 2.01093 -0.26122 -0.53154 -0.12381 0.62901 0.32358 0.04741 0.41281 0.58496 0.00223 0.0888 0.91107 0.00013 0.67651 0.31872 0.00477 0.59645 0.36842 0.03513 0.54201 0.33171 0.12628 0.39126 0.53398 0.07476 0.6205 0.2963 0.0832 0.51881 0.47904 0.00215 0.60129 0.30103 0.09768 0.32412 0.41717 0.25871 0.63773 0.29788 0.06439
rs11207984 1 62785984 C T 0.3325386423 0.99334 3.47735 3.5786 0.06719 2.21264 3.79813 1.26108 0.24383 -0.2279 0.16552 -0.15645 1.93014 -0.26789 -0.53765 -0.13174 0.66591 0.28912 0.04497 0.40807 0.58954 0.00239 0.08109 0.91877 0.00014 0.70529 0.29053 0.00418 0.6359 0.32826 0.03584 0.5468 0.31421 0.13899 0.45407 0.46023 0.0857 0.65495 0.2707 0.07435 0.56116 0.43629 0.00255 0.62846 0.27485 0.09669 0.34261 0.39285 0.26454 0.65964 0.27581 0.06455
rs11207985 1 62786374 A G 0.3326281984 0.99409 3.47059 3.57145 0.06411 2.19334 3.80262 1.26084 0.24396 -0.22999 0.16329 -0.16074 1.92165 -0.27156 -0.53803 -0.13164 0.66614 0.28877 0.04509 0.41493 0.58261 0.00246 0.07831 0.92155 0.00014 0.70528 0.29055 0.00417 0.63895 0.32583 0.03522 0.5446 0.31473 0.14067 0.45385 0.45972 0.08643 0.65391 0.2709 0.07519 0.55848 0.43891 0.00261 0.62729 0.2749 0.09781 0.34357 0.39217 0.26426 0.65911 0.27619 0.0647
rs10789113 1 62787787 T A 0.3307900783 0.99348 3.6763 3.79093 0.12452 2.23459 3.952 1.33595 0.29885 -0.23962 0.15952 -0.13358 2.03538 -0.26459 -0.53711 -0.13424 0.66178 0.29805 0.04017 0.41808 0.57978 0.00214 0.07557 0.92433 1e-04 0.70149 0.29491 0.0036 0.63484 0.33389 0.03127 0.54468 0.3147 0.14062 0.44546 0.46697 0.08757 0.65112 0.27748 0.0714 0.53479 0.46313 0.00208 0.62238 0.28047 0.09715 0.33282 0.39924 0.26794 0.65867 0.27706 0.06427
rs11207986 1 62790758 T C 0.3329101828 0.99347 3.4725 3.57468 0.06456 2.19748 3.7987 1.25964 0.24077 -0.23293 0.16456 -0.16391 1.9289 -0.27374 -0.53813 -0.13527 0.66534 0.28948 0.04518 0.41172 0.58584 0.00244 0.07831 0.92155 0.00014 0.7044 0.29141 0.00419 0.63919 0.32537 0.03544 0.54834 0.31261 0.13905 0.45279 0.46126 0.08595 0.65152 0.27245 0.07603 0.55409 0.44334 0.00257 0.62507 0.27645 0.09848 0.34268 0.39306 0.26426 0.6587 0.27629 0.06501
rs10159255 1 62793404 A C 0.3319443864 0.99153 3.61971 3.73274 0.16974 2.11946 3.97753 1.40154 0.3489 -0.27609 0.12303 -0.08969 2.04838 -0.27166 -0.53761 -0.11851 0.66359 0.30061 0.0358 0.44658 0.55092 0.0025 0.07658 0.92332 1e-04 0.70467 0.29223 0.0031 0.63777 0.33517 0.02706 0.54523 0.30811 0.14666 0.43546 0.46951 0.09503 0.65953 0.27677 0.0637 0.51207 0.48578 0.00215 0.62023 0.28109 0.09868 0.32847 0.40301 0.26852 0.65273 0.28473 0.06254
rs2131926 1 62798599 C T 0.3317994778 0.99149 3.6326 3.73509 0.13472 2.1841 3.97024 1.35832 0.3156 -0.25252 0.13582 -0.13371 1.99874 -0.26709 -0.53687 -0.13416 0.66724 0.29406 0.0387 0.4277 0.56993 0.00237 0.07426 0.92564 1e-04 0.70631 0.29028 0.00341 0.64073 0.32962 0.02965 0.54067 0.31201 0.14732 0.45158 0.45656 0.09186 0.65546 0.27345 0.07109 0.54138 0.45635 0.00227 0.62565 0.27617 0.09818 0.34067 0.39243 0.2669 0.66237 0.27306 0.06457
rs10889343 1 62799017 T G 0.3308342037 0.99192 3.6913 3.79118 0.13829 2.24092 3.98825 1.36176 0.30763 -0.24649 0.14232 -0.1277 2.0408 -0.25746 -0.53639 -0.13127 0.66791 0.29351 0.03858 0.41562 0.58224 0.00214 0.07468 0.92523 9e-05 0.70638 0.29026 0.00336 0.64056 0.32908 0.03036 0.54756 0.30956 0.14288 0.45405 0.45628 0.08967 0.65591 0.27395 0.07014 0.53993 0.45801 0.00206 0.62844 0.27624 0.09532 0.335 0.39578 0.26922 0.66278 0.27341 0.06381
rs4329540 1 62799612 C T 0.3332618799 0.99698 3.39824 3.50707 0.0576 2.1563 3.76768 1.23374 0.23091 -0.23355 0.16857 -0.18255 1.89612 -0.26639 -0.53762 -0.11992 0.66402 0.29013 0.04585 0.42514 0.57217 0.00269 0.0747100000000001 0.92514 0.00015 0.70281 0.29272 0.00447 0.64331 0.32137 0.03532 0.5419 0.31593 0.14217 0.44942 0.46396 0.08662 0.64845 0.27219 0.07936 0.55954 0.43762 0.00284 0.62727 0.2754 0.09733 0.35223 0.38817 0.2596 0.65811 0.27793 0.06396
rs10889344 1 62806529 T C 0.3338856397 0.99294 3.40919 3.49262 0.06377 2.14619 3.81137 1.26861 0.24006 -0.23941 0.14491 -0.17359 1.88516 -0.2659 -0.53711 -0.11861 0.67321 0.28246 0.04433 0.4296 0.56765 0.00275 0.0720999999999999 0.92776 0.00014 0.71125 0.28473 0.00402 0.65307 0.31319 0.03374 0.54128 0.31126 0.14746 0.46174 0.44818 0.09008 0.65673 0.26604 0.07723 0.5666 0.43049 0.00291 0.63368 0.26908 0.09724 0.35632 0.38227 0.26141 0.66358 0.27263 0.06379
rs10789114 1 62806810 C T 0.3338629243 0.99375 3.46608 3.55373 0.05711 2.15435 3.83858 1.27723 0.25066 -0.23571 0.1617 -0.18066 1.88515 -0.2702 -0.5378 -0.12796 0.6706 0.28434 0.04506 0.42942 0.5679 0.00268 0.07142 0.92845 0.00013 0.70958 0.28646 0.00396 0.64988 0.31685 0.03327 0.53989 0.31352 0.14659 0.45482 0.45654 0.08864 0.65354 0.26769 0.07877 0.56515 0.432 0.00285 0.63117 0.27068 0.09815 0.35245 0.38487 0.26268 0.66274 0.27254 0.06472
rs7555577 1 62806951 A C 0.3389477807 0.96539 3.64539 3.60857 0.14162 2.32691 4.0691 1.35964 0.23985 -0.20299 0.0809 -0.0704 2.1049 -0.16358 -0.51744 -0.0647 0.71245 0.25154 0.03601 0.45174 0.54623 0.00203 0.0546 0.94532 8e-05 0.74242 0.25468 0.0029 0.69847 0.27199 0.02954 0.53179 0.30474 0.16347 0.52507 0.37772 0.09721 0.70553 0.23554 0.05893 0.59953 0.39836 0.00211 0.68113 0.23954 0.07933 0.40849 0.339 0.25251 0.70491 0.23761 0.05748
rs12735272 1 62809395 G A 0.3333516971 0.99491 3.38152 3.47157 0.04284 2.14456 3.75623 1.23605 0.22066 -0.23136 0.16498 -0.17823 1.87435 -0.27573 -0.53843 -0.13539 0.66782 0.28541 0.04677 0.42828 0.56899 0.00273 0.0734699999999999 0.92637 0.00016 0.70766 0.28801 0.00433 0.64906 0.31544 0.0355 0.5424 0.31418 0.14342 0.45328 0.45927 0.08745 0.65325 0.2685 0.07825 0.5624 0.43466 0.00294 0.62853 0.27241 0.09906 0.35166 0.38663 0.26171 0.6607 0.2737 0.0656
rs12116574 1 62810425 T C 0.3300292428 0.99797 3.68575 3.80912 0.15028 2.20127 3.96584 1.35759 0.32614 -0.25524 0.13668 -0.1122 2.06791 -0.26745 -0.53911 -0.15091 0.6599 0.30213 0.03797 0.42413 0.5737 0.00217 0.07861 0.92129 1e-04 0.69892 0.29759 0.00349 0.6284 0.34174 0.02986 0.54459 0.31378 0.14163 0.4458 0.46433 0.08987 0.6514 0.28068 0.06792 0.51562 0.4824 0.00198 0.62081 0.28259 0.0966 0.31931 0.40828 0.27241 0.65499 0.27909 0.06592
rs6696502 1 62812121 C T 0.3368900783 0.98667 3.4904 3.51919 0.01572 2.18555 3.85916 1.29041 0.22131 -0.22628 0.13093 -0.18997 1.73804 -0.30119 -0.54067 -0.1647 0.68595 0.26689 0.04716 0.40243 0.59496 0.00261 0.06907 0.93081 0.00012 0.72505 0.27137 0.00358 0.66548 0.29963 0.03489 0.54083 0.30702 0.15215 0.48468 0.42419 0.09113 0.66694 0.25372 0.07934 0.61074 0.38595 0.00331 0.64076 0.25635 0.10289 0.34495 0.38077 0.27428 0.67201 0.25931 0.06868
rs12038768 1 62813316 T G 0.3292201044 0.99219 3.6585 3.80972 0.16262 2.09567 3.98724 1.35917 0.36792 -0.27465 0.14822 -0.15735 2.13705 -0.23079 -0.53539 -0.14397 0.65424 0.30815 0.03761 0.46737 0.53009 0.00254 0.07137 0.92853 1e-04 0.68904 0.3073 0.00366 0.62678 0.34669 0.02653 0.54004 0.31571 0.14425 0.43796 0.47287 0.08917 0.62846 0.29301 0.07853 0.46974 0.52828 0.00198 0.61929 0.28961 0.0911 0.32526 0.40831 0.26643 0.65137 0.28225 0.06638
rs11207990 1 62813674 T C 0.3336772846 0.99479 3.40165 3.49054 0.04591 2.15835 3.77383 1.24745 0.22491 -0.23031 0.17 -0.17919 1.87664 -0.27246 -0.53771 -0.12429 0.66863 0.28492 0.04645 0.42599 0.57132 0.00269 0.07363 0.92622 0.00015 0.70891 0.28687 0.00422 0.64951 0.31527 0.03522 0.54302 0.31363 0.14335 0.45179 0.46099 0.08722 0.65405 0.26765 0.0783 0.56703 0.43006 0.00291 0.62944 0.27189 0.09867 0.35536 0.38425 0.26039 0.66169 0.27402 0.06429
rs11207992 1 62814388 G T 0.3334801567 0.99572 3.39967 3.49154 0.05061 2.15203 3.77668 1.25743 0.23626 -0.23628 0.16681 -0.18117 1.87927 -0.27 -0.53793 -0.12752 0.6684 0.28558 0.04602 0.42347 0.5738 0.00273 0.07619 0.92366 0.00015 0.70856 0.28728 0.00416 0.64599 0.31907 0.03494 0.54452 0.3123 0.14318 0.45174 0.46088 0.08738 0.65277 0.26853 0.0787 0.56495 0.43215 0.0029 0.62993 0.27227 0.0978 0.35332 0.38579 0.26089 0.66114 0.27422 0.06464
rs1472257 1 62814714 A G 0.3281347258 0.97639 3.25272 3.34919 0.01992 2.23164 3.57592 1.13879 0.15275 -0.19079 0.17978 -0.16628 1.94796 -0.2483 -0.53126 -0.12238 0.66354 0.2854 0.05106 0.4097 0.58789 0.00241 0.08635 0.91343 0.00022 0.70382 0.29075 0.00543 0.63598 0.32029 0.04373 0.54847 0.32048 0.13105 0.46989 0.44993 0.08018 0.65184 0.27103 0.07713 0.55612 0.4412 0.00268 0.63028 0.27603 0.09369 0.35676 0.38635 0.25689 0.66069 0.27493 0.06438
rs10789116 1 62815326 G A 0.3301122715 0.99695 3.69379 3.81267 0.14429 2.21754 3.96863 1.35351 0.31942 -0.24907 0.14262 -0.1102 2.06816 -0.26748 -0.53844 -0.14455 0.6613 0.30026 0.03844 0.42298 0.5749 0.00212 0.0777 0.9222 1e-04 0.70013 0.29638 0.00349 0.63028 0.33955 0.03017 0.54463 0.31402 0.14135 0.44617 0.46444 0.08939 0.65359 0.27893 0.06748 0.52055 0.47748 0.00197 0.62078 0.28199 0.09723 0.32465 0.40452 0.27083 0.65679 0.27804 0.06517
rs1748201 1 62818094 A C 0.342421671 0.96904 3.40016 3.5202 0.08479 2.27651 3.74455 1.24999 0.19057 -0.21623 0.21249 -0.15918 1.9976 -0.21982 -0.52186 0.03719 0.66261 0.2931 0.04429 0.41184 0.58586 0.0023 0.07695 0.92289 0.00016 0.70624 0.28959 0.00417 0.65027 0.31261 0.03712 0.55833 0.31111 0.13056 0.43185 0.487 0.08115 0.65425 0.27157 0.07418 0.56931 0.42827 0.00242 0.63092 0.27919 0.08989 0.37724 0.38023 0.24253 0.64834 0.30278 0.04888
rs1748200 1 62818627 T C 0.3335887728 0.99556 3.40254 3.49133 0.04684 2.16241 3.77247 1.24495 0.22577 -0.23236 0.1676 -0.17382 1.87697 -0.27569 -0.53807 -0.12823 0.66891 0.28473 0.04636 0.42212 0.57521 0.00267 0.07451 0.92534 0.00015 0.70832 0.28743 0.00425 0.64828 0.31632 0.0354 0.54537 0.31205 0.14258 0.4517 0.46095 0.08735 0.65535 0.26743 0.07722 0.56694 0.43017 0.00289 0.6284 0.27226 0.09934 0.35488 0.38449 0.26063 0.66186 0.27353 0.06461
rs1629122 1 62819166 C A 0.3336154047 0.9952 3.37196 3.46359 0.04763 2.12687 3.76846 1.25614 0.24424 -0.24317 0.16045 -0.18144 1.84798 -0.27899 -0.53841 -0.13335 0.66911 0.28479 0.0461 0.42267 0.57445 0.00288 0.07768 0.92216 0.00016 0.70826 0.28753 0.00421 0.64399 0.3213 0.03471 0.54446 0.31089 0.14465 0.45092 0.46043 0.08865 0.65382 0.26761 0.07857 0.56807 0.42887 0.00306 0.62797 0.27205 0.09998 0.35508 0.38452 0.2604 0.66103 0.27353 0.06544
rs9436224 1 62820863 C A 0.3418425587 0.85848 2.54291 2.77238 -0.15065 1.8382 2.96031 0.63758 -0.05906 -0.25796 0.33289 -0.3041 1.54159 -0.38011 -0.51476 -0.24295 0.59099 0.32372 0.08529 0.42375 0.57082 0.00543 0.0541499999999999 0.94488 0.00097 0.5875 0.3899 0.0226 0.61719 0.31742 0.06539 0.56863 0.32211 0.10926 0.33393 0.59799 0.06808 0.56755 0.31203 0.12042 0.49018 0.50324 0.00658 0.47873 0.35967 0.1616 0.45394 0.34679 0.19927 0.62295 0.28609 0.09096
rs34465969 1 62820864 C A 0.3284438642 0.97888 3.33633 3.44516 0.10705 2.15077 3.72138 1.24094 0.27376 -0.27168 0.09586 -0.11317 1.77498 -0.29896 -0.53668 -0.1769 0.66591 0.29278 0.04131 0.35686 0.64038 0.00276 0.1027 0.89712 0.00018 0.6993 0.29603 0.00467 0.61288 0.34893 0.03819 0.56041 0.30066 0.13893 0.45896 0.44871 0.09233 0.66633 0.26758 0.06609 0.59247 0.40448 0.00305 0.62806 0.27209 0.09985 0.31883 0.40762 0.27355 0.65466 0.27557 0.06977
rs35194512 1 62820865 C A 0.3039172324 0.9234 2.99517 3.06949 -0.09662 1.66348 3.43618 0.99207 0.07802 -0.22668 0.28509 -0.24333 1.59394 -0.39907 -0.52136 -0.23159 0.63676 0.29637 0.06687 0.56618 0.4286 0.00522 0.03584 0.96382 0.00034 0.68317 0.30924 0.00759 0.68307 0.27807 0.03886 0.53748 0.3196 0.14292 0.35598 0.55742 0.0866 0.61936 0.28076 0.09988 0.4956 0.49898 0.00542 0.52456 0.31465 0.16079 0.42363 0.34954 0.22683 0.65511 0.26298 0.08191
rs11207995 1 62822139 C A 0.330048564 0.99803 3.69912 3.81676 0.1505 2.20928 3.97844 1.36174 0.32264 -0.254 0.13725 -0.11008 2.06758 -0.26961 -0.53898 -0.14955 0.6613 0.30084 0.03786 0.4241 0.57376 0.00214 0.07673 0.92318 9e-05 0.70048 0.2961 0.00342 0.63227 0.33802 0.02971 0.54535 0.31268 0.14197 0.44602 0.46377 0.09021 0.6531 0.27939 0.06751 0.51821 0.47982 0.00197 0.62063 0.28188 0.09749 0.32225 0.40575 0.272 0.65674 0.27759 0.06567
rs1748195 1 62822181 G C 0.3333587467 0.99761 3.39621 3.48939 0.05539 2.13813 3.78631 1.25849 0.23695 -0.23966 0.16127 -0.17957 1.87575 -0.27434 -0.53809 -0.12169 0.66861 0.28595 0.04544 0.42885 0.56836 0.00279 0.07357 0.92628 0.00015 0.70824 0.28761 0.00415 0.64915 0.31659 0.03426 0.54286 0.31227 0.14487 0.45102 0.46038 0.0886 0.65293 0.26865 0.07842 0.56329 0.43377 0.00294 0.62795 0.27269 0.09936 0.3559 0.38421 0.25989 0.66072 0.27519 0.06409
rs12042319 1 62822407 A G 0.3271276762 0.98612 3.67147 3.77287 0.14524 2.23076 3.95388 1.34782 0.32706 -0.23889 0.08234 -0.08462 2.03303 -0.27692 -0.53699 -0.17268 0.67099 0.29121 0.0378 0.40721 0.59074 0.00205 0.08753 0.91237 1e-04 0.70506 0.2914 0.00354 0.61901 0.34908 0.03191 0.53456 0.31846 0.14698 0.48635 0.42111 0.09254 0.66361 0.27307 0.06332 0.53447 0.4635 0.00203 0.62688 0.27489 0.09823 0.31725 0.40448 0.27827 0.66157 0.26968 0.06875
rs3850634 1 62823186 G T 0.3299929504 0.99825 3.69313 3.81276 0.15241 2.19904 3.97723 1.36432 0.32863 -0.2569 0.13414 -0.11041 2.06483 -0.26975 -0.5392 -0.15265 0.66096 0.30135 0.03769 0.42487 0.57295 0.00218 0.07772 0.92219 9e-05 0.69999 0.29659 0.00342 0.63035 0.34014 0.02951 0.54476 0.31281 0.14243 0.44612 0.46334 0.09054 0.65256 0.27987 0.06757 0.51659 0.48143 0.00198 0.62072 0.282 0.09728 0.32049 0.407 0.27251 0.65608 0.27785 0.06607
rs11207996 1 62828058 A G 0.3340939948 0.9851 3.88247 3.97767 0.19045 2.1651 4.15838 1.45065 0.36961 -0.28069 0.09283 -0.07249 2.03354 -0.30853 -0.53999 -0.17112 0.66662 0.30008 0.0333 0.43287 0.56502 0.00211 0.0636100000000001 0.93633 6e-05 0.70416 0.29314 0.0027 0.64905 0.32629 0.02466 0.54492 0.30493 0.15015 0.44554 0.45589 0.09857 0.66202 0.27677 0.06121 0.51077 0.4873 0.00193 0.61661 0.27821 0.10518 0.29806 0.41726 0.28468 0.65379 0.27868 0.06753
rs1748197 1 62828700 A G 0.3333446475 0.9964 3.41374 3.50302 0.05767 2.14841 3.79796 1.26423 0.24024 -0.23953 0.15822 -0.17739 1.87311 -0.27537 -0.53827 -0.12935 0.66966 0.28518 0.04516 0.42424 0.57302 0.00274 0.0742499999999999 0.92561 0.00014 0.70911 0.28679 0.0041 0.64873 0.31699 0.03428 0.54351 0.31147 0.14502 0.45331 0.45789 0.0888 0.65421 0.26781 0.07798 0.56657 0.43052 0.00291 0.62897 0.27169 0.09934 0.35449 0.38426 0.26125 0.6623 0.27289 0.06481
rs2366636 1 62829258 A G 0.3332002611 0.99627 3.42061 3.50707 0.05787 2.15047 3.80549 1.26331 0.2404 -0.23978 0.15307 -0.17486 1.8665 -0.27849 -0.53846 -0.13303 0.67083 0.28415 0.04502 0.42254 0.57473 0.00273 0.07357 0.92629 0.00014 0.70938 0.28652 0.0041 0.64963 0.31614 0.03423 0.54338 0.31092 0.1457 0.45586 0.45479 0.08935 0.65556 0.26696 0.07748 0.56866 0.42842 0.00292 0.62903 0.27094 0.10003 0.35413 0.38382 0.26205 0.66309 0.27171 0.0652
rs1748199 1 62829724 C T 0.3311114883 0.99154 3.40952 3.53014 0.03601 2.19691 3.68893 1.18463 0.21623 -0.22461 0.14432 -0.16696 1.83657 -0.30311 -0.54083 -0.19095 0.65818 0.29347 0.04835 0.38065 0.61697 0.00238 0.08947 0.91036 0.00017 0.695 0.2999 0.0051 0.61858 0.34064 0.04078 0.54597 0.31924 0.13479 0.46458 0.45156 0.08386 0.64724 0.27614 0.07662 0.56411 0.4331 0.00279 0.62084 0.278 0.10116 0.31148 0.4137 0.27482 0.64998 0.27833 0.07169
rs6690733 1 62832899 C A 0.3338315927 0.99583 3.39561 3.48851 0.06264 2.13856 3.78817 1.26343 0.24203 -0.24258 0.15641 -0.17197 1.88577 -0.27444 -0.53783 -0.12402 0.66892 0.28627 0.04481 0.42757 0.56965 0.00278 0.07497 0.92488 0.00015 0.70827 0.28761 0.00412 0.64784 0.31803 0.03413 0.54424 0.31106 0.1447 0.45137 0.4595 0.08913 0.65435 0.26863 0.07702 0.56125 0.43586 0.00289 0.62743 0.27306 0.09951 0.35616 0.38403 0.25981 0.66133 0.27443 0.06424
rs11207997 1 62834494 T C 0.3383548303 0.97116 3.43536 3.55746 0.10036 2.21881 3.78939 1.26469 0.22956 -0.23169 0.21109 -0.15126 2.04962 -0.20886 -0.52409 -0.01039 0.6609 0.29615 0.04295 0.43461 0.56296 0.00243 0.07375 0.9261 0.00015 0.70266 0.29323 0.00411 0.64822 0.31774 0.03404 0.5567 0.31013 0.13317 0.42329 0.49379 0.08292 0.65257 0.27405 0.07338 0.54513 0.45256 0.00231 0.63299 0.27995 0.08706 0.36813 0.38538 0.24649 0.65199 0.29518 0.05283
rs10789117 1 62844853 C A 0.333383812 0.99772 3.43186 3.51809 0.0753 2.16565 3.82058 1.28449 0.25015 -0.24112 0.14749 -0.1646 1.90143 -0.26959 -0.53732 -0.12041 0.67207 0.28441 0.04352 0.42219 0.57515 0.00266 0.07622 0.92364 0.00014 0.71136 0.28472 0.00392 0.64829 0.3179 0.03381 0.54402 0.31021 0.14577 0.45828 0.4519 0.08982 0.65772 0.26672 0.07556 0.56664 0.43058 0.00278 0.63046 0.27098 0.09856 0.35871 0.38108 0.26021 0.66488 0.27149 0.06363
rs6675401 1 62846563 T C 0.3334548303 0.99794 3.40868 3.50389 0.06662 2.15938 3.7878 1.26695 0.24251 -0.23924 0.15488 -0.17083 1.89305 -0.27278 -0.53811 -0.1249 0.66837 0.28703 0.0446 0.42071 0.57661 0.00268 0.0777800000000001 0.92207 0.00015 0.7084 0.28749 0.00411 0.6444 0.32088 0.03472 0.544 0.31223 0.14377 0.4545 0.45704 0.08846 0.654 0.26917 0.07683 0.56355 0.43363 0.00282 0.6279 0.27324 0.09886 0.35418 0.38517 0.26065 0.66155 0.27425 0.0642
rs6678483 1 62847030 A C 0.3334835509 0.99785 3.40767 3.50257 0.06482 2.16103 3.78641 1.26275 0.23942 -0.23792 0.15428 -0.17163 1.89354 -0.27322 -0.53801 -0.12416 0.66861 0.28662 0.04477 0.42111 0.57622 0.00267 0.07708 0.92277 0.00015 0.70828 0.28758 0.00414 0.64514 0.32002 0.03484 0.54373 0.31245 0.14382 0.4558 0.4558 0.0884 0.65378 0.26917 0.07705 0.56323 0.43395 0.00282 0.62761 0.27327 0.09912 0.355 0.38458 0.26042 0.66172 0.27413 0.06415
rs10889347 1 62848414 A G 0.333935248 0.99609 3.36188 3.45437 0.06758 2.11581 3.78649 1.26393 0.24745 -0.24632 0.14722 -0.17909 1.85394 -0.27623 -0.53714 -0.1201 0.67003 0.28573 0.04424 0.43042 0.56663 0.00295 0.07501 0.92484 0.00015 0.70922 0.28662 0.00416 0.64891 0.31736 0.03373 0.53967 0.31193 0.1484 0.45375 0.45528 0.09097 0.65438 0.26732 0.0783 0.56951 0.42741 0.00308 0.62781 0.27152 0.10067 0.36404 0.37862 0.25734 0.66339 0.27245 0.06416
rs10889348 1 62850810 T A 0.3026070496 0.93929 3.25056 3.26522 -0.01356 2.178 3.62916 1.46625 0.27822 -0.19858 0.39532 -0.25969 1.94966 -0.17 -0.45808 0.07954 0.6752 0.26959 0.05521 0.44538 0.5514 0.00322 0.12359 0.87619 0.00022 0.72859 0.26875 0.00266 0.63389 0.33047 0.03564 0.57708 0.29843 0.12449 0.38397 0.54695 0.06908 0.64735 0.25661 0.09604 0.58956 0.40741 0.00303 0.6292 0.27897 0.09183 0.50849 0.30722 0.18429 0.69331 0.26043 0.04626
rs10889349 1 62854507 G A 0.3334177546 0.99609 3.40151 3.50176 0.07799 2.16365 3.78323 1.26343 0.24678 -0.24016 0.14239 -0.16035 1.90593 -0.27201 -0.53768 -0.12389 0.66818 0.28811 0.04371 0.41784 0.57951 0.00265 0.08024 0.91961 0.00015 0.70701 0.2888 0.00419 0.64054 0.3245 0.03496 0.54308 0.31297 0.14395 0.4592 0.45167 0.08913 0.6551 0.26986 0.07504 0.56142 0.43582 0.00276 0.62719 0.27399 0.09882 0.35339 0.38584 0.26077 0.66121 0.27471 0.06408
rs61471917 1 62856618 A G 0.3332699739 0.99632 3.42439 3.51609 0.08174 2.15623 3.81882 1.28775 0.26098 -0.24594 0.13655 -0.16136 1.89216 -0.27386 -0.53778 -0.12491 0.6715 0.28555 0.04295 0.41824 0.57906 0.0027 0.07927 0.92059 0.00014 0.71003 0.28602 0.00395 0.64319 0.32305 0.03376 0.54309 0.31046 0.14645 0.46077 0.4486 0.09063 0.65736 0.26763 0.07501 0.56617 0.43102 0.00281 0.62904 0.27167 0.09929 0.35521 0.38336 0.26143 0.66343 0.2724 0.06417
rs10889350 1 62857854 T C 0.3336428198 0.99697 3.40237 3.50208 0.07329 2.16754 3.77632 1.2648 0.24388 -0.23857 0.14891 -0.16402 1.90119 -0.27466 -0.5381 -0.12677 0.6673 0.28849 0.04421 0.41601 0.58135 0.00264 0.08113 0.91872 0.00015 0.70743 0.2884 0.00417 0.63998 0.32473 0.03529 0.54384 0.31314 0.14302 0.45689 0.45468 0.08843 0.65415 0.27015 0.0757 0.56237 0.43487 0.00276 0.62606 0.27452 0.09942 0.35338 0.38596 0.26066 0.66122 0.27446 0.06432
rs12239736 1 62858585 A T 0.2245851175 0.88272 1.56245 1.35708 0.39527 0.6426 3.25411 1.68638 1.04556 -0.4753 -0.18429 -0.22302 0.97634 -0.10439 -0.31826 -0.15657 0.75036 0.22226 0.02738 0.54962 0.38303 0.06735 0.28396 0.71233 0.00371 0.75994 0.23347 0.00659 0.54334 0.44323 0.01343 0.62081 0.21004 0.16915 0.45043 0.34974 0.19983 0.70692 0.19201 0.10107 0.68217 0.28386 0.03397 0.71363 0.18749 0.09888 0.68242 0.18446 0.13312 0.72418 0.17654 0.09928
rs6587980 1 62863446 T C 0.3331383812 0.99714 3.37598 3.48252 0.07249 2.10345 3.77195 1.27834 0.26224 -0.2473 0.1516 -0.16787 1.90017 -0.27362 -0.53875 -0.13057 0.6644 0.29146 0.04414 0.43595 0.56117 0.00288 0.0802799999999999 0.91956 0.00016 0.7062 0.28974 0.00406 0.63855 0.32795 0.0335 0.53854 0.31586 0.1456 0.44835 0.46217 0.08948 0.65109 0.27245 0.07646 0.54887 0.44826 0.00287 0.62542 0.27588 0.0987 0.34757 0.391 0.26143 0.65666 0.27825 0.06509
rs10157265 1 62866205 T C 0.3334101828 0.99461 3.45656 3.55871 0.0769 2.19386 3.79709 1.2723 0.24904 -0.23649 0.1547 -0.16135 1.91771 -0.27518 -0.53839 -0.1372 0.66558 0.29034 0.04408 0.40814 0.58938 0.00248 0.08212 0.91774 0.00014 0.70603 0.28986 0.00411 0.63659 0.32798 0.03543 0.54639 0.31293 0.14068 0.45504 0.45776 0.0872 0.6528 0.27177 0.07543 0.56025 0.43714 0.00261 0.62532 0.27572 0.09896 0.34574 0.39068 0.26358 0.66056 0.27424 0.0652
rs11485618 1 62866795 G A 0.3301483029 0.9956 3.7268 3.8412 0.17618 2.2357 4.00773 1.39453 0.3357 -0.25533 0.1304 -0.09529 2.10735 -0.25651 -0.53716 -0.12999 0.6632 0.30087 0.03593 0.42112 0.57682 0.00206 0.0797599999999999 0.92015 9e-05 0.70385 0.29297 0.00318 0.63157 0.33933 0.0291 0.54685 0.31109 0.14206 0.44898 0.46009 0.09093 0.65676 0.27824 0.065 0.51951 0.47865 0.00184 0.62404 0.28096 0.095 0.32581 0.40319 0.271 0.65873 0.27803 0.06324
rs10789118 1 62867280 G A 0.3310496084 0.99527 3.70517 3.81836 0.1759 2.19527 4.00382 1.39304 0.33645 -0.26099 0.12166 -0.09353 2.0919 -0.26558 -0.53831 -0.14042 0.66275 0.30152 0.03573 0.43231 0.56553 0.00216 0.07658 0.92333 9e-05 0.70358 0.29325 0.00317 0.63556 0.3361 0.02834 0.54395 0.31157 0.14448 0.44791 0.45937 0.09272 0.65647 0.27872 0.06481 0.51266 0.48543 0.00191 0.6221 0.28105 0.09685 0.32239 0.40513 0.27248 0.65733 0.27815 0.06452
rs7520810 1 62868299 T C 0.3303516971 0.99687 3.72828 3.84419 0.18608 2.2206 4.01996 1.40277 0.34568 -0.26441 0.12366 -0.09494 2.09887 -0.25978 -0.5379 -0.13726 0.66265 0.30222 0.03513 0.42034 0.57755 0.00211 0.0796 0.92031 9e-05 0.70302 0.29384 0.00314 0.6316 0.33994 0.02846 0.54823 0.3089 0.14287 0.44684 0.46099 0.09217 0.65628 0.27879 0.06493 0.51861 0.47953 0.00186 0.62345 0.28111 0.09544 0.32367 0.40444 0.27189 0.65854 0.27746 0.064
rs10789119 1 62870823 A G 0.3300052219 0.99876 3.71367 3.8218 0.17046 2.21865 4.00387 1.39459 0.3385 -0.26088 0.11441 -0.09643 2.06915 -0.27234 -0.53924 -0.15403 0.66544 0.29853 0.03603 0.41581 0.58208 0.00211 0.08099 0.91892 9e-05 0.70493 0.29189 0.00318 0.63089 0.33986 0.02925 0.5467 0.30942 0.14388 0.45546 0.45202 0.09252 0.6579 0.27703 0.06507 0.52317 0.4749 0.00193 0.62249 0.27955 0.09796 0.32238 0.40376 0.27386 0.66002 0.27407 0.06591
rs10889352 1 62871611 C T 0.3298859008 0.99562 3.75588 3.85433 0.17199 2.24184 4.03345 1.4069 0.33845 -0.26023 0.12382 -0.08899 2.0722 -0.27056 -0.5384 -0.15015 0.66718 0.29705 0.03577 0.41089 0.58707 0.00204 0.0789000000000001 0.92102 8e-05 0.70684 0.29011 0.00305 0.63524 0.33586 0.0289 0.5515 0.30588 0.14262 0.45038 0.45733 0.09229 0.66198 0.27443 0.06359 0.52991 0.46821 0.00188 0.62473 0.2779 0.09737 0.3228 0.4028 0.2744 0.66182 0.27299 0.06519
rs2366638 1 62872165 A G 0.3330357702 0.99367 3.57341 3.67301 0.09633 2.24547 3.8625 1.31132 0.26539 -0.2354 0.16071 -0.15406 1.96124 -0.26862 -0.53859 -0.14976 0.6645 0.29297 0.04253 0.39704 0.60074 0.00222 0.08308 0.9168 0.00012 0.70699 0.28925 0.00376 0.63454 0.33078 0.03468 0.55041 0.31139 0.1382 0.45308 0.46085 0.08607 0.65242 0.27324 0.07434 0.55876 0.43893 0.00231 0.62786 0.27574 0.0964 0.33438 0.39686 0.26876 0.66181 0.27219 0.066
rs1570694 1 62875805 G A 0.3303997389 0.9985 3.70133 3.80703 0.18265 2.21091 4.00358 1.40729 0.34801 -0.26346 0.12138 -0.08394 2.08836 -0.25561 -0.53836 -0.14691 0.66494 0.29991 0.03515 0.42167 0.57617 0.00216 0.0827399999999999 0.91717 9e-05 0.70636 0.29056 0.00308 0.63044 0.34092 0.02864 0.54716 0.30891 0.14393 0.44796 0.4592 0.09284 0.66227 0.27506 0.06267 0.5251 0.473 0.0019 0.62912 0.27754 0.09334 0.32226 0.40435 0.27339 0.66065 0.27435 0.065
rs12047226 1 62878126 C T 0.3303475196 0.99655 3.7288 3.83293 0.17541 2.21375 4.01985 1.40446 0.34251 -0.26088 0.11536 -0.09053 2.0755 -0.26777 -0.53894 -0.15362 0.66568 0.29879 0.03553 0.42113 0.57676 0.00211 0.07917 0.92074 9e-05 0.70604 0.29088 0.00308 0.6336 0.33781 0.02859 0.54536 0.30979 0.14485 0.45329 0.45363 0.09308 0.66001 0.276 0.06399 0.52305 0.47504 0.00191 0.62561 0.27803 0.09636 0.31939 0.4053 0.27531 0.6601 0.27408 0.06582
rs7539035 1 62879355 A C 0.3334148825 0.99799 3.39737 3.49531 0.08111 2.16117 3.78551 1.26906 0.25001 -0.24635 0.13768 -0.16525 1.89013 -0.27652 -0.5384 -0.13407 0.66867 0.28793 0.0434 0.41173 0.58558 0.00269 0.08146 0.91839 0.00015 0.70753 0.28831 0.00416 0.64041 0.32459 0.035 0.54574 0.31021 0.14405 0.45974 0.45055 0.08971 0.65427 0.26978 0.07595 0.56471 0.43249 0.0028 0.62654 0.27369 0.09977 0.35377 0.38503 0.2612 0.66264 0.27222 0.06514
rs995000 1 62880114 T C 0.3262577023 0.99129 3.75808 3.88283 0.10676 2.23615 3.95699 1.3411 0.30502 -0.21984 0.19755 -0.12636 1.98085 -0.28144 -0.53827 -0.15682 0.64952 0.30843 0.04205 0.41835 0.57962 0.00203 0.0771299999999999 0.92278 9e-05 0.69829 0.29818 0.00353 0.62485 0.34366 0.03149 0.53168 0.3289 0.13942 0.42214 0.49317 0.08469 0.65171 0.27872 0.06957 0.54829 0.4496 0.00211 0.62077 0.2812 0.09803 0.30866 0.41611 0.27523 0.65087 0.28247 0.06666
rs11208000 1 62880962 G A 0.3295101828 0.99066 3.45899 3.5107 0.12282 2.33557 3.79608 1.31533 0.20349 -0.22581 0.17616 -0.12877 2.06627 -0.22062 -0.525 -0.09306 0.67628 0.28285 0.04087 0.3931 0.6048 0.0021 0.0844199999999999 0.91544 0.00014 0.72213 0.27431 0.00356 0.65881 0.30395 0.03724 0.57164 0.29601 0.13235 0.4568 0.45803 0.08517 0.66831 0.26222 0.06947 0.57388 0.42403 0.00209 0.63933 0.27022 0.09045 0.39 0.36277 0.24723 0.68236 0.25827 0.05937
rs993013 1 62883657 G T 0.3678261097 0.89997 4.07492 4.19894 0.08152 2.17938 4.24782 1.52286 0.34182 -0.2565 0.30714 -0.25997 2.07469 -0.22769 -0.52595 0.02779 0.65172 0.30474 0.04354 0.47332 0.52454 0.00214 0.04348 0.95647 5e-05 0.7026 0.29526 0.00214 0.66807 0.30895 0.02298 0.56117 0.30667 0.13216 0.37879 0.54639 0.07482 0.60038 0.29772 0.1019 0.48368 0.51439 0.00193 0.61633 0.29222 0.09145 0.31095 0.42186 0.26719 0.61367 0.33584 0.05049
rs1168085 1 62884908 C G 0.3318582245 0.99527 3.63885 3.73437 0.11253 2.25198 3.91769 1.32627 0.28539 -0.23893 0.13796 -0.13071 1.96182 -0.27724 -0.53972 -0.16692 0.66717 0.29214 0.04069 0.39337 0.6045 0.00213 0.08211 0.91779 1e-04 0.70672 0.28964 0.00364 0.63291 0.33359 0.0335 0.54782 0.31116 0.14102 0.45994 0.45144 0.08862 0.65877 0.27124 0.06999 0.56089 0.43688 0.00223 0.62895 0.27362 0.09743 0.3256 0.40032 0.27408 0.66293 0.26933 0.06774
rs1168086 1 62884977 A G 0.3318605744 0.99494 3.61522 3.71114 0.11127 2.22766 3.90842 1.32963 0.28684 -0.24616 0.141 -0.14145 1.94763 -0.28138 -0.53976 -0.17345 0.66582 0.29334 0.04084 0.39614 0.60162 0.00224 0.08156 0.91833 0.00011 0.70653 0.28984 0.00363 0.63458 0.33228 0.03314 0.54934 0.30937 0.14129 0.45501 0.45603 0.08896 0.65538 0.27257 0.07205 0.55795 0.43974 0.00231 0.62649 0.27477 0.09874 0.32747 0.39964 0.27289 0.66268 0.26867 0.06865
rs746735 1 62886099 C A 0.3320023499 0.99494 3.63395 3.72296 0.11749 2.23015 3.92445 1.34044 0.28923 -0.24517 0.13791 -0.13121 1.95022 -0.28367 -0.53995 -0.18052 0.66668 0.29313 0.04019 0.3982 0.59959 0.00221 0.08065 0.91925 1e-04 0.70851 0.28797 0.00352 0.63709 0.33022 0.03269 0.54794 0.30954 0.14252 0.45491 0.45514 0.08995 0.65903 0.27087 0.0701 0.56018 0.43754 0.00228 0.62747 0.2734 0.09913 0.32704 0.39893 0.27403 0.66459 0.26607 0.06934
rs1168089 1 62886307 T C 0.3329804178 0.99762 3.52739 3.63419 0.10897 2.20347 3.85434 1.32447 0.27126 -0.24273 0.1694 -0.15272 1.9982 -0.25402 -0.53681 -0.11862 0.66239 0.29605 0.04156 0.42021 0.5774 0.00239 0.0805 0.91937 0.00013 0.70712 0.28923 0.00365 0.63924 0.32781 0.03295 0.54849 0.31199 0.13952 0.44164 0.4715 0.08686 0.65114 0.2748 0.07406 0.54533 0.45236 0.00231 0.62765 0.27793 0.09442 0.34384 0.3935 0.26266 0.65963 0.27761 0.06276
rs10889353 1 62890784 C A 0.3300261097 + 3.73102 3.82915 0.17039 2.21158 4.02764 1.41549 0.34505 -0.2615 0.11437 -0.09466 2.06442 -0.27325 -0.53948 -0.15589 0.66775 0.29651 0.03574 0.42092 0.57694 0.00214 0.07941 0.9205 9e-05 0.70849 0.28852 0.00299 0.63491 0.33666 0.02843 0.54521 0.30889 0.1459 0.45529 0.45123 0.09348 0.66061 0.2748 0.06459 0.52556 0.47249 0.00195 0.62439 0.27745 0.09816 0.32381 0.40171 0.27448 0.66209 0.27186 0.06605
rs1168097 1 62892959 C T 0.3327253264 0.99376 3.63332 3.72429 0.11154 2.23415 3.92298 1.33947 0.29506 -0.24602 0.13414 -0.13817 1.93065 -0.28968 -0.5401 -0.18254 0.66771 0.29163 0.04066 0.39001 0.60778 0.00221 0.08374 0.91616 1e-04 0.70808 0.28836 0.00356 0.63212 0.33471 0.03317 0.54855 0.30902 0.14243 0.45923 0.45107 0.0897 0.65762 0.27099 0.07139 0.56421 0.43346 0.00233 0.6253 0.2738 0.1009 0.32886 0.39752 0.27362 0.66475 0.26556 0.06969
rs1168098 1 62893882 G A 0.3326691906 0.99436 3.62408 3.71797 0.1037 2.25708 3.89241 1.31378 0.27228 -0.23496 0.15122 -0.13417 1.96248 -0.28072 -0.53976 -0.17508 0.6653 0.29297 0.04173 0.39311 0.60477 0.00212 0.08212 0.91777 0.00011 0.70651 0.28975 0.00374 0.63399 0.33168 0.03433 0.54996 0.31107 0.13897 0.45467 0.45795 0.08738 0.65756 0.27171 0.07073 0.56002 0.43775 0.00223 0.62624 0.27505 0.09871 0.32923 0.39847 0.2723 0.66395 0.26738 0.06867
rs1168099 1 62895447 C A 0.3333582245 0.9975 3.39267 3.48896 0.07448 2.15857 3.77559 1.26868 0.24445 -0.24424 0.14216 -0.16616 1.88894 -0.28003 -0.53864 -0.13462 0.6682 0.28782 0.04398 0.41365 0.58367 0.00268 0.08121 0.91864 0.00015 0.70812 0.28774 0.00414 0.64138 0.32343 0.03519 0.5459 0.31065 0.14345 0.45829 0.45247 0.08924 0.65383 0.27003 0.07614 0.5625 0.43469 0.00281 0.62504 0.27431 0.10065 0.35301 0.38567 0.26132 0.66186 0.27297 0.06517
rs4495740 1 62897053 G T 0.3356509138 0.98518 3.87299 3.94362 0.1496 2.2523 4.10468 1.42277 0.32633 -0.25659 0.10766 -0.09347 1.96646 -0.31246 -0.54059 -0.19934 0.67132 0.29236 0.03632 0.39569 0.60239 0.00192 0.06996 0.92997 7e-05 0.71163 0.28556 0.00281 0.64811 0.32336 0.02853 0.54896 0.30475 0.14629 0.45869 0.44683 0.09448 0.66667 0.26966 0.06367 0.55207 0.44592 0.00201 0.62453 0.27121 0.10426 0.30028 0.41233 0.28739 0.663 0.26646 0.07054
rs1168102 1 62900293 C T 0.3558772846 0.92554 3.88668 4.00497 0.03157 1.9853 4.07683 1.63442 0.44621 -0.30879 0.26178 -0.3046 1.65389 -0.35893 -0.53034 -0.18797 0.63936 0.31412 0.04652 0.39864 0.59823 0.00313 0.0876 0.91233 7e-05 0.70088 0.29728 0.00184 0.6155 0.36083 0.02367 0.5541 0.30806 0.13784 0.3685 0.5523 0.0792 0.59043 0.29907 0.1105 0.53422 0.46247 0.00331 0.59213 0.29215 0.11572 0.26939 0.4516 0.27901 0.61822 0.30958 0.0722
rs28641195 1 62900669 C T 0.3323780679 0.99452 3.6119 3.7118 0.09842 2.26636 3.86975 1.31424 0.27186 -0.23475 0.15137 -0.1443 1.96636 -0.27705 -0.54 -0.17215 0.6644 0.29323 0.04237 0.38518 0.61273 0.00209 0.0872599999999999 0.91263 0.00011 0.70596 0.29028 0.00376 0.62751 0.3371 0.03539 0.55223 0.31113 0.13664 0.45865 0.45559 0.08576 0.65335 0.27398 0.07267 0.55747 0.44032 0.00221 0.62662 0.27615 0.09723 0.32415 0.40242 0.27343 0.66147 0.27022 0.06831
rs10889354 1 62901670 C T 0.3321642298 0.99296 3.59614 3.67837 0.10392 2.23924 3.88538 1.33664 0.28242 -0.24262 0.13104 -0.13479 1.93748 -0.2873 -0.54005 -0.18656 0.6697 0.28901 0.04129 0.38773 0.61007 0.0022 0.08739 0.9125 0.00011 0.71115 0.28531 0.00354 0.63198 0.33364 0.03438 0.55109 0.30797 0.14094 0.46501 0.44593 0.08906 0.65958 0.26972 0.0707 0.56319 0.43449 0.00232 0.6276 0.27259 0.09981 0.32783 0.39771 0.27446 0.66562 0.2643 0.07008
rs11208001 1 62903019 T C 0.3164639687 0.95858 2.81639 2.91158 0.18999 2.274 3.25772 1.12032 0.10997 -0.24106 -0.03777 -0.12476 2.09029 -0.14487 -0.52055 -0.13579 0.67384 0.28684 0.03932 0.33456 0.66296 0.00248 0.15583 0.84364 0.00053 0.70698 0.28643 0.00659 0.60451 0.3364 0.05909 0.58089 0.29683 0.12228 0.56844 0.34584 0.08572 0.64737 0.27917 0.07346 0.54919 0.44843 0.00238 0.65762 0.2711 0.07128 0.3453 0.39202 0.26268 0.66851 0.26499 0.0665
rs2479464 1 62903579 G A 0.332218799 0.99308 3.6299 3.72303 0.09873 2.27394 3.88681 1.32183 0.27382 -0.23422 0.14837 -0.14191 1.96645 -0.2829 -0.53961 -0.1752 0.66664 0.29113 0.04223 0.3839 0.61403 0.00207 0.0863799999999999 0.91351 0.00011 0.70765 0.28866 0.00369 0.62958 0.33527 0.03515 0.55298 0.30968 0.13734 0.46145 0.45221 0.08634 0.65477 0.27283 0.0724 0.55866 0.43915 0.00219 0.62437 0.27602 0.09961 0.32956 0.398 0.27244 0.66418 0.26717 0.06865
rs1168132 1 62906056 T A 0.3322712794 0.99284 3.62996 3.72808 0.0908 2.30149 3.85589 1.30086 0.25587 -0.22295 0.15338 -0.14195 1.98486 -0.27893 -0.53982 -0.17593 0.66443 0.29228 0.04329 0.3792 0.61886 0.00194 0.08814 0.91175 0.00011 0.70608 0.29007 0.00385 0.62654 0.33655 0.03691 0.55307 0.3128 0.13413 0.46498 0.45091 0.08411 0.65275 0.27464 0.07261 0.55597 0.44193 0.0021 0.62522 0.27693 0.09785 0.3227 0.4029 0.2744 0.6621 0.26927 0.06863
rs4587594 1 62906518 A G 0.3300989556 + 3.70658 3.80598 0.18093 2.20692 4.00274 1.41693 0.34483 -0.26014 0.11856 -0.0714 2.09818 -0.2623 -0.53863 -0.14726 0.66589 0.29899 0.03512 0.42798 0.56989 0.00213 0.0822299999999999 0.91768 9e-05 0.70869 0.28834 0.00297 0.63281 0.33875 0.02844 0.54544 0.31006 0.1445 0.44926 0.45736 0.09338 0.66484 0.27437 0.06079 0.51979 0.47834 0.00187 0.62727 0.27767 0.09506 0.32117 0.40458 0.27425 0.66049 0.27461 0.0649
rs1168124 1 62912318 C T 0.3324963446 0.98768 3.56319 3.66409 0.06756 2.27515 3.80663 1.26229 0.242 -0.21924 0.163 -0.15921 1.94869 -0.2782 -0.53904 -0.18028 0.66321 0.29124 0.04555 0.38291 0.61501 0.00208 0.08721 0.91266 0.00013 0.70355 0.29223 0.00422 0.62592 0.33602 0.03806 0.5512 0.31468 0.13412 0.46356 0.45337 0.08307 0.64948 0.27467 0.07585 0.55885 0.43886 0.00229 0.62539 0.27681 0.0978 0.32651 0.40132 0.27217 0.66124 0.26904 0.06972
rs11208004 1 62918027 A G 0.3291992167 0.99421 3.63216 3.74287 0.14366 2.15986 3.92658 1.3784 0.32534 -0.25854 0.12762 -0.10379 2.0276 -0.29046 -0.53964 -0.16966 0.66015 0.30162 0.03823 0.42833 0.56937 0.0023 0.0832799999999999 0.91661 0.00011 0.70438 0.29234 0.00328 0.62867 0.34136 0.02997 0.54232 0.31416 0.14352 0.44542 0.46287 0.09171 0.65432 0.27928 0.0664 0.51483 0.48307 0.0021 0.61511 0.28273 0.10216 0.31843 0.40826 0.27331 0.6552 0.2768 0.068
rs10889356 1 62927937 A G 0.329470235 0.98307 3.23066 3.43786 -0.11095 1.97344 3.336 1.1478 0.20963 -0.19784 0.4017 -0.32634 1.79489 -0.32193 -0.54048 -0.22385 0.60057 0.32912 0.07031 0.44019 0.55667 0.00314 0.11762 0.88205 0.00033 0.67001 0.3241 0.00589 0.56509 0.39025 0.04466 0.53116 0.35613 0.11271 0.36153 0.58056 0.05791 0.56747 0.31568 0.11685 0.47736 0.51943 0.00321 0.57382 0.31787 0.10831 0.29948 0.44429 0.25623 0.6131 0.30907 0.07783
rs1168114 1 62928631 A G 0.3332678851 0.98515 2.95717 3.15071 -0.22454 2.13811 3.02036 0.93881 0.06245 -0.12193 0.4821 -0.40674 1.67778 -0.27036 -0.54174 -0.20104 0.60153 0.30898 0.08949 0.37258 0.62451 0.00291 0.14386 0.85557 0.00057 0.67008 0.32087 0.00905 0.54709 0.38447 0.06844 0.54686 0.35721 0.09593 0.40118 0.55258 0.04624 0.54581 0.31178 0.14241 0.53816 0.45798 0.00386 0.59764 0.30802 0.09434 0.32375 0.42446 0.25179 0.62189 0.30209 0.07602
rs1168113 1 62928686 T C 0.3373524804 0.98887 3.0581 3.11602 -0.25608 2.09914 3.28831 1.03162 0.13583 -0.12641 0.42281 -0.38066 1.61003 -0.26916 -0.53862 -0.25009 0.64169 0.26743 0.09088 0.41963 0.57685 0.00352 0.1158 0.88385 0.00035 0.70983 0.28354 0.00663 0.58856 0.35646 0.05498 0.54139 0.3378 0.12081 0.44404 0.49741 0.05855 0.60846 0.26452 0.12702 0.59281 0.40226 0.00493 0.62959 0.27177 0.09864 0.4157 0.34864 0.23566 0.66805 0.24796 0.08399
rs34693359 1 62931310 C T 0.22105248 0.80514 -0.03105 0.11388 -0.46091 1.62214 -0.29577 -0.46213 -0.46001 0.40728 0.50992 -0.4597 0.36402 0.75067 -0.16372 -0.20062 0.36909 0.25552 0.37539 0.21118 0.59052 0.1983 0.4228 0.24363 0.33357 0.37943 0.23914 0.38143 0.31338 0.2846 0.40202 0.4173 0.33655 0.24615 0.4016 0.33464 0.26376 0.38278 0.22801 0.38921 0.40385 0.301 0.29515 0.38589 0.35817 0.25594 0.40596 0.24935 0.34469 0.4229 0.22385 0.35325
rs10889357 1 62932870 T C 0.3366814621 0.99269 2.93558 3.01532 -0.26901 2.06963 3.13021 0.98043 0.09926 -0.10971 0.45216 -0.3865 1.6111 -0.2768 -0.54197 -0.27089 0.63089 0.2751 0.09401 0.42103 0.57537 0.0036 0.13051 0.86902 0.00047 0.70175 0.29066 0.00759 0.57242 0.36639 0.06119 0.53626 0.35 0.11374 0.43241 0.51309 0.0545 0.59878 0.27256 0.12866 0.57817 0.41693 0.0049 0.62165 0.27979 0.09856 0.39926 0.36266 0.23808 0.65823 0.25495 0.08682
rs1168107 1 62933761 A T 0.3371718016 0.99063 2.93125 3.01122 -0.26114 2.07805 3.13803 0.98462 0.10118 -0.10844 0.45024 -0.38503 1.63651 -0.26181 -0.53977 -0.25615 0.63274 0.27461 0.09265 0.42494 0.57147 0.00359 0.13008 0.86945 0.00047 0.70281 0.28965 0.00754 0.57407 0.36517 0.06076 0.53516 0.35047 0.11437 0.43441 0.51084 0.05475 0.59954 0.27213 0.12833 0.57836 0.41683 0.00481 0.62553 0.27868 0.09579 0.4053 0.3592 0.2355 0.66059 0.25472 0.08469
rs12136083 1 62935661 C T 0.3264720627 0.9932 3.18034 3.42291 -0.0983 1.90984 3.23152 1.12924 0.20868 -0.20525 0.43193 -0.3159 1.85699 -0.33473 -0.54174 -0.23112 0.5804 0.34849 0.07111 0.45866 0.53813 0.00321 0.1287 0.87088 0.00042 0.65713 0.33642 0.00645 0.55004 0.40483 0.04513 0.52834 0.36452 0.10714 0.33268 0.61302 0.0543 0.55658 0.32842 0.115 0.43718 0.55988 0.00294 0.55203 0.3348 0.11317 0.2917 0.45694 0.25136 0.60053 0.32076 0.07871
1-62936617 1 62936617 T C 0.087310705 0.968 0.32068 0.34478 -0.33627 -0.19541 1.3358 0.0244 -0.03341 -0.34539 -0.16236 -0.35613 -0.28543 -0.28524 -0.21419 -0.34281 0.39151 0.2567 0.35179 0.41247 0.25556 0.33197 0.07014 0.83985 0.09001 0.32141 0.35383 0.32476 0.43535 0.29751 0.26714 0.36335 0.27547 0.36118 0.32429 0.34087 0.33484 0.39288 0.23915 0.36797 0.40085 0.25045 0.3487 0.3574 0.30579 0.33681 0.32668 0.34488 0.32844 0.37555 0.26719 0.35726
rs6682423 1 62943651 C T 0.3366597911 0.99923 2.82585 2.90874 -0.28403 2.04612 3.03992 0.93544 0.08438 -0.10505 0.45165 -0.39205 1.58583 -0.27849 -0.54248 -0.27839 0.62745 0.27504 0.09751 0.41866 0.57747 0.00387 0.14155 0.85787 0.00058 0.69914 0.2923 0.00856 0.56036 0.37399 0.06565 0.53418 0.35318 0.11264 0.43806 0.50814 0.0538 0.5981 0.27218 0.12972 0.57981 0.4149 0.00529 0.62022 0.28047 0.09931 0.409 0.35719 0.23381 0.65711 0.25417 0.08872
rs6666816 1 62943787 C T 0.3367070496 0.9972 2.83451 2.92162 -0.2832 2.04335 3.04297 0.94059 0.0889 -0.10694 0.45388 -0.3935 1.59064 -0.27602 -0.54246 -0.27695 0.62636 0.27621 0.09743 0.41829 0.57785 0.00386 0.14244 0.85698 0.00058 0.69822 0.2933 0.00848 0.55824 0.37644 0.06532 0.53443 0.35337 0.1122 0.43679 0.50978 0.05343 0.59609 0.27355 0.13036 0.57671 0.41806 0.00523 0.62034 0.28126 0.0984 0.40438 0.36059 0.23503 0.65587 0.25576 0.08837
rs880694 1 62945872 C T 0.3365906005 + 2.82141 2.90236 -0.28216 2.04253 3.0418 0.93849 0.08572 -0.1064 0.44803 -0.39087 1.58155 -0.27946 -0.54248 -0.27953 0.62837 0.27463 0.097 0.41929 0.5768 0.00391 0.14169 0.85773 0.00058 0.69975 0.29174 0.00851 0.56106 0.3735 0.06544 0.53344 0.35315 0.11341 0.43836 0.50736 0.05428 0.59916 0.27157 0.12927 0.58156 0.41311 0.00533 0.62052 0.2799 0.09958 0.41 0.35631 0.23369 0.65753 0.25351 0.08896
rs10889360 1 62946506 T C 0.3367624021 0.99617 2.82478 2.90613 -0.28338 2.03497 3.04148 0.94309 0.08703 -0.10774 0.45262 -0.3932 1.59231 -0.27765 -0.54204 -0.28299 0.62717 0.27539 0.09744 0.42272 0.57336 0.00392 0.14068 0.85874 0.00058 0.69947 0.29212 0.00841 0.56209 0.3731 0.06481 0.53439 0.35261 0.113 0.43699 0.50911 0.0539 0.59672 0.27286 0.13042 0.57537 0.41936 0.00527 0.61982 0.2809 0.09928 0.40898 0.35726 0.23376 0.65672 0.25371 0.08957
rs11208007 1 62948671 T A 0.3364887728 0.99823 2.80688 2.89155 -0.2816 2.01171 3.03785 0.93994 0.09182 -0.11426 0.44911 -0.39348 1.57524 -0.28278 -0.54282 -0.28531 0.62727 0.27607 0.09666 0.42576 0.57016 0.00408 0.14015 0.85925 6e-04 0.69837 0.29311 0.00852 0.56165 0.37432 0.06403 0.53277 0.35285 0.11438 0.43309 0.51221 0.0547 0.59692 0.27294 0.13014 0.57616 0.4184 0.00544 0.61838 0.28125 0.10037 0.40846 0.3579 0.23364 0.65571 0.25429 0.09
rs4409689 1 62949953 C T 0.3362924282 + 2.77789 2.87085 -0.29449 1.99288 2.99089 0.93637 0.09535 -0.12295 0.44659 -0.41153 1.45884 -0.31249 -0.54589 -0.30503 0.62347 0.27785 0.09868 0.39678 0.59897 0.00425 0.15665 0.8427 0.00065 0.69468 0.29651 0.00881 0.54343 0.38838 0.06819 0.53383 0.35312 0.11305 0.43293 0.51325 0.05382 0.58744 0.27613 0.13643 0.59257 0.40136 0.00607 0.61168 0.28286 0.10546 0.39121 0.36865 0.24014 0.64931 0.25752 0.09317
rs7518497 1 62950284 C A 0.3260791123 0.99502 3.12138 3.36929 -0.10709 1.88988 3.17348 1.10581 0.19651 -0.20314 0.43651 -0.31999 1.84179 -0.33821 -0.54183 -0.23619 0.57642 0.35076 0.07282 0.45921 0.53746 0.00333 0.1337 0.86583 0.00047 0.65429 0.33885 0.00686 0.54542 0.40779 0.04679 0.52633 0.36761 0.10606 0.33093 0.61559 0.05348 0.55388 0.33009 0.11603 0.43525 0.5617 0.00305 0.54939 0.33675 0.11386 0.29079 0.45899 0.25022 0.59799 0.32241 0.0796
rs9787151 1 62951726 C T 0.3365535248 + 2.81415 2.89745 -0.2865 2.04078 3.02668 0.93095 0.08071 -0.10362 0.45379 -0.3926 1.5837 -0.28086 -0.54285 -0.28102 0.62654 0.27543 0.09803 0.41989 0.57621 0.0039 0.14222 0.85718 6e-04 0.69868 0.29268 0.00864 0.55986 0.37406 0.06608 0.53361 0.35411 0.11228 0.43735 0.50907 0.05358 0.59759 0.27257 0.12984 0.57829 0.41639 0.00532 0.6191 0.28109 0.09981 0.40854 0.35767 0.23379 0.65644 0.25443 0.08913
rs9787156 1 62951800 G A 0.3363467363 0.99553 2.80146 2.88535 -0.29183 2.04245 3.00787 0.92003 0.07129 -0.0987 0.46238 -0.39503 1.57923 -0.2822 -0.54194 -0.27523 0.62518 0.27553 0.09929 0.42004 0.57608 0.00388 0.14153 0.85785 0.00062 0.69811 0.29309 0.0088 0.5611 0.37199 0.06691 0.53486 0.35431 0.11083 0.43584 0.51138 0.05278 0.5962 0.27304 0.13076 0.57746 0.41719 0.00535 0.61764 0.28196 0.1004 0.40911 0.35778 0.23311 0.65628 0.25554 0.08818
rs6686331 1 62954723 C T 0.3715736292 0.89042 2.6524 2.72065 -0.44771 1.84751 2.62323 0.67616 -0.02358 -0.03439 0.84057 -0.49885 1.20647 -0.27016 -0.5333 -0.31711 0.59654 0.27014 0.13332 0.45146 0.54355 0.00499 0.12794 0.87099 0.00107 0.68765 0.29944 0.01291 0.56418 0.36199 0.07383 0.57291 0.34366 0.08343 0.32656 0.64184 0.0316 0.57387 0.26605 0.16008 0.61149 0.37985 0.00866 0.63277 0.27721 0.09002 0.39875 0.37093 0.23032 0.64413 0.26055 0.09532
rs4915853 1 62964165 C A 0.4066890339 0.9583 1.96509 2.0261 -0.48736 2.14279 1.34784 0.4527 -0.2336 0.03822 0.747 -0.539 1.10866 -0.00899 -0.55104 -0.5287 0.5588 0.26159 0.17961 0.13368 0.86239 0.00393 0.59226 0.39876 0.00898 0.63571 0.32902 0.03527 0.25887 0.46362 0.27751 0.6357 0.32252 0.04178 0.54124 0.44137 0.01739 0.47522 0.28361 0.24117 0.69127 0.30094 0.00779 0.64076 0.31462 0.04462 0.32923 0.37431 0.29646 0.52765 0.26608 0.20627
rs11208009 1 62968280 C T 0.3906793734 0.98833 2.16802 2.17098 -0.34225 2.37905 1.7318 0.69989 -0.13119 -0.05246 0.42727 -0.47365 1.57777 0.10796 -0.54761 -0.4836 0.6038 0.24678 0.14942 0.11909 0.87813 0.00278 0.60258 0.39212 0.0053 0.66318 0.31204 0.02478 0.26769 0.47484 0.25747 0.66141 0.28858 0.05001 0.61212 0.36175 0.02613 0.52796 0.26715 0.20489 0.69474 0.30109 0.00417 0.67738 0.28688 0.03574 0.3645 0.34613 0.28937 0.56594 0.24798 0.18608
rs61775962 1 62971938 A G 0.44385953 0.84517 1.84443 1.91345 -0.35892 1.85279 2.01839 0.83499 -0.07327 -0.1184 0.4904 -0.50519 1.21528 0.03616 -0.52123 -0.46026 0.59441 0.27946 0.12613 0.28169 0.71048 0.00783 0.39413 0.60115 0.00472 0.61834 0.36391 0.01775 0.44526 0.41505 0.13969 0.56929 0.34412 0.08659 0.50043 0.45993 0.03964 0.4981 0.30059 0.20131 0.64501 0.34411 0.01088 0.64382 0.30559 0.05059 0.41041 0.3565 0.23309 0.56965 0.26936 0.16099
rs6679002 1 62972524 G T 0.41484047 0.93956 1.66761 1.76164 -0.31913 1.83818 1.54309 0.64593 -0.04025 -0.23281 0.33207 -0.522 1.35087 0.05509 -0.54497 -0.50182 0.58081 0.27988 0.13931 0.15329 0.83862 0.00809 0.5867 0.40253 0.01077 0.63577 0.33048 0.03375 0.25814 0.5265 0.21536 0.62217 0.30381 0.07402 0.57554 0.38815 0.03631 0.44661 0.31496 0.23843 0.62719 0.3637 0.00911 0.64125 0.3131 0.04565 0.36484 0.3667 0.26846 0.53227 0.27471 0.19302
rs12142862 1 63257529 C A 0.424784334 0.95719 -0.2168 -0.44736 -0.33224 1.4235 -0.45932 -0.53562 -0.46357 0.20446 -0.10256 -0.42912 1.08676 2e-04 -0.10925 0.35818 0.23974 0.44177 0.31849 0.34823 0.34989 0.30188 0.41377 0.17305 0.41318 0.38136 0.19263 0.42601 0.41537 0.17075 0.41388 0.32632 0.29552 0.37816 0.39603 0.21977 0.3842 0.31256 0.24037 0.44707 0.43025 0.24837 0.32138 0.38712 0.20137 0.41151 0.4201 0.17028 0.40962 0.43682 0.19728 0.3659
rs1498937 1 63345979 C T 0.325848564 + -0.1381 -0.77909 -0.25595 -0.11488 -0.29393 -0.50662 -0.53912 -0.44876 -0.46144 -0.52337 0.65414 1.98874 0.42854 0.35938 0.509 0.1412 0.3498 0.49412 0.13396 0.37192 0.4614 0.15916 0.37944 0.46906 0.13215 0.39879 0.47409 0.12235 0.40356 0.48387 0.12616 0.38997 0.48189 0.1243 0.39381 0.48308 0.13581 0.38111 0.53752 0.16614 0.29634 0.09626 0.77273 0.13101 0.447 0.19783 0.35517 0.49428 0.15297 0.35275
rs7511734 1 63939068 A G 0.3229522193 0.78152 0.84543 1.34764 0.36842 -0.40474 0.68357 0.57571 -0.15002 -0.44703 0.09498 0.85083 0.18817 -0.49445 0.18945 0.16672 0.17324 0.38021 0.44655 0.23933 0.27757 0.4831 0.23543 0.33997 0.4246 0.22425 0.35226 0.42349 0.24666 0.28564 0.4677 0.23372 0.27883 0.48745 0.15258 0.44396 0.40346 0.29507 0.3474 0.35753 0.0430700000000001 0.57 0.38693 0.0263000000000001 0.63769 0.33601 0.03665 0.57245 0.3909 0.28631 0.31876 0.39493
rs663103 1 64090108 G A 0.054118277 0.9333 -0.01846 -0.23217 0.12052 -0.22758 -0.21313 -0.05006 -0.26148 -0.30917 -0.30401 -0.27343 0.25386 1.69573 1.74733 0.49989 0.54655 0.20724 0.24621 0.50325 0.20004 0.29671 0.50594 0.19709 0.29697 0.49574 0.2325 0.27176 0.50856 0.1905 0.30094 0.50131 0.19119 0.3075 0.48991 0.19409 0.316 0.5113 0.19079 0.29791 0.55741 0.20952 0.23307 0.33533 0.49752 0.16715 0.39068 0.43761 0.17171 0.56335 0.21355 0.2231
rs11208307 1 64108655 A G 0.18537859 + 0.01152 0.13917 -0.47064 -0.02508 -0.24394 -0.36687 -0.42014 -0.18725 0.00673 -0.33437 0.56486 1.70053 1.07993 -0.21473 0.30674 0.26638 0.42688 0.37787 0.23863 0.3835 0.338 0.2806 0.3814 0.35366 0.26357 0.38277 0.34877 0.26685 0.38438 0.36585 0.24224 0.39191 0.3817 0.27485 0.34345 0.30428 0.28876 0.40696 0.42652 0.26374 0.30974 0.19327 0.6269 0.17983 0.40231 0.39399 0.2037 0.35755 0.24759 0.39486
rs11589710 1 64204986 C T 0.028456136 0.45009 0.74234 0.78887 0.49405 0.53372 0.09363 -0.01234 -0.17009 -0.10759 0.10375 2.81522 0.68773 -0.07107 -0.16864 -0.15588 0.63011 0.28633 0.08356 0.59036 0.32029 0.08935 0.61002 0.26008 0.1299 0.59986 0.25787 0.14227 0.57695 0.2452 0.17785 0.56574 0.26845 0.16581 0.59807 0.29203 0.1099 0.11645 0.83339 0.05016 0.63629 0.28116 0.08255 0.52891 0.30054 0.17055 0.45776 0.32283 0.21941 0.57136 0.23807 0.19057
1-64250498 1 64250498 A C 0.027890078 0.45923 0.61705 0.68568 0.41582 0.45325 0.0768 -0.02968 -0.17036 -0.11542 0.09976 2.65494 0.55255 -0.09387 -0.16597 -0.15909 0.60164 0.28767 0.11069 0.56699 0.31522 0.11779 0.57793 0.26483 0.15724 0.57126 0.2592 0.16954 0.54956 0.2509 0.19954 0.54446 0.26784 0.1877 0.57393 0.29486 0.13121 0.11505 0.81728 0.06767 0.60628 0.2813 0.11242 0.50264 0.29914 0.19822 0.43577 0.33033 0.2339 0.54439 0.24311 0.2125
1-64258087 1 64258087 T C 0.02778329 0.46726 0.6124 0.68224 0.39338 0.59776 0.09649 -0.04037 -0.17049 -0.09141 0.08074 2.64045 0.57748 -0.08469 -0.17125 -0.14667 0.59976 0.29018 0.11006 0.54679 0.34476 0.10845 0.57562 0.27402 0.15036 0.57387 0.25953 0.1666 0.55047 0.25518 0.19435 0.54207 0.27928 0.17865 0.56388 0.30312 0.133 0.13054 0.80325 0.06621 0.60924 0.28158 0.10918 0.5236 0.28691 0.18949 0.46126 0.3112 0.22754 0.55321 0.2432 0.20359
1-64259048 1 64259048 G A 0.027975979 0.46352 0.56587 0.63544 0.39795 0.57477 0.09548 -0.04671 -0.17045 -0.09508 0.07768 2.58443 0.57255 -0.08588 -0.17118 -0.14318 0.59103 0.292 0.11697 0.54265 0.3402 0.11715 0.56705 0.27537 0.15758 0.56779 0.25782 0.17439 0.54329 0.25581 0.2009 0.53518 0.27853 0.18629 0.55697 0.30285 0.14018 0.13713 0.78935 0.07352 0.60064 0.28226 0.1171 0.51772 0.28627 0.19601 0.45505 0.31273 0.23222 0.54692 0.24459 0.20849
1-64270870 1 64270870 A G 0.027063969 0.47117 0.58915 0.63922 0.3529 0.56261 0.11678 -0.04049 -0.16915 -0.08225 0.05692 2.606 0.5154 -0.09639 -0.16994 -0.15849 0.59551 0.28858 0.11591 0.55439 0.33215 0.11346 0.56509 0.28279 0.15212 0.56999 0.25969 0.17032 0.54515 0.25698 0.19787 0.53659 0.28321 0.1802 0.56936 0.29153 0.13911 0.12467 0.80729 0.06804 0.60701 0.27743 0.11556 0.52583 0.27911 0.19506 0.46939 0.30096 0.22965 0.54667 0.24135 0.21198
rs863073 1 64321866 G A 0.247094517 0.7079 1.58074 1.49003 -0.27639 0.5594 -0.45382 -0.45435 -0.40464 -0.45397 0.00338 -0.44266 0.02075 -0.39835 -0.41902 -0.41117 0.32901 0.3084 0.36259 0.00619000000000003 0.88962 0.10419 0.14102 0.23329 0.62569 0.13427 0.2485 0.61723 0.20674 0.27451 0.51875 0.02641 0.37588 0.59771 0.09668 0.55767 0.34565 0.24375 0.2272 0.52905 0.31975 0.30322 0.37703 0.22914 0.23381 0.53705 0.19383 0.32796 0.47821 0.22869 0.2232 0.54811
1-64399509 1 64399509 C T 0.025961358 0.72629 0.32613 0.52419 0.10659 -0.17235 -0.14323 -0.16586 -0.1952 -0.19666 0.56724 1.46476 -0.09962 -0.19674 0.1495 -0.08154 0.35382 0.34309 0.30309 0.34365 0.29229 0.36406 0.34901 0.28004 0.37095 0.34799 0.2776 0.37441 0.34346 0.27958 0.37696 0.33598 0.29097 0.37305 0.29018 0.4793 0.23052 0.17056 0.6247 0.20474 0.34092 0.31682 0.34226 0.23394 0.37909 0.38697 0.16758 0.58645 0.24597 0.34339 0.32049 0.33612
1-64405630 1 64405630 C T 0.080286423 0.66825 1.53589 1.66958 -0.31876 0.13877 0.21837 -0.10502 -0.31766 -0.21571 -0.08912 -0.22936 -0.20681 -0.29857 -0.27586 -0.2229 0.16279 0.33351 0.5037 0.02369 0.51344 0.46287 0.00953999999999999 0.86708 0.12338 0.38393 0.41517 0.2009 0.01371 0.41389 0.5724 0.20777 0.28277 0.50946 0.21548 0.27963 0.50489 0.14387 0.3707 0.48543 0.20935 0.2715 0.51915 0.20052 0.27051 0.52897 0.14268 0.42542 0.4319 0.17669 0.31824 0.50507
1-64443155 1 64443155 G A 0.0110644909 0.51214 1.18655 1.63211 -0.10881 0.73724 0.04862 -0.11488 -0.10654 0.21035 -0.01982 0.03937 0.23442 0.2667 0.26083 0.43666 0.0637199999999999 0.38396 0.55232 0.2197 0.38855 0.39175 0.16915 0.45708 0.37377 0.16633 0.35619 0.47748 0.20587 0.30871 0.48542 0.06431 0.46689 0.4688 0.12516 0.34772 0.52712 0.01415 0.88257 0.10328 0.19936 0.33403 0.46661 0.17522 0.33555 0.48923 0.21154 0.31717 0.47129 0.23448 0.33607 0.42945
[truncated: 10,767,997 more chars]
