# Supplementary material for: A Multivariate Genome-Wide Association Analysis of 10 LDL Subfractions, and Their Response to Statin Treatment, in 1868 Caucasians
Source: PLoS One. 2015 Apr 21;10(4):e0120758. doi: 10.1371/journal.pone.0120758 (PMC4405269; doi:10.1371/journal.pone.0120758)
Supplement: S3 Text — Results from the full analysis for 25,175 SNPs which pass through our initial filtering step: rs number, chromosome, position, two alleles, minor allele frequency, imputation quality, log10 BFav, log10 BFall, log10 BF from a univariate analysis of each phenotype, and marginal posterior probability of direct, indirect, no association for each phenotype. (TXT) [file pone.0120758.s003.txt]

rs chr position allele1 allele2 maf impute_Q BFav BFall BF_L BF_Ld BF_i1 BF_i2 BF_i3 BF_l1 BF_l2a BF_l2b BF_l3a BF_l3b BF_l4a BF_l4b D_L I_L U_L D_Ld I_Ld U_Ld D_i1 I_i1 U_i1 D_i2 I_i2 U_i2 D_i3 I_i3 U_i3 D_l1 I_l1 U_l1 D_l2a I_l2a U_l2a D_l2b I_l2b U_l2b D_l3a I_l3a U_l3a D_l3b I_l3b U_l3b D_l4a I_l4a U_l4a D_l4b I_l4b U_l4b
rs3104609 1 1430132 A G 0.0055587467 0.3008 0.8219 1.42426 -0.04155 -0.04434 -0.00635 -0.05268 -0.04514 -0.05054 0.09719 -0.0508 -0.00849 -0.04665 0.03018 0.00862 0.04527 0.55968 0.39505 0.12225 0.44576 0.43199 0.09976 0.54827 0.35197 0.0896 0.50103 0.40937 0.13021 0.43912 0.43067 0.11316 0.48188 0.40496 0.0373600000000001 0.724 0.23864 0.12865 0.43821 0.43314 0.0522999999999999 0.58669 0.36101 0.13183 0.45098 0.41719 0.06767 0.60986 0.32247 0.04539 0.62907 0.32554
rs28669101 1 1638265 A G 0.0310013055 0.17138 0.79872 1.46214 0.1248 0.19654 0.02592 -0.06232 0.22455 -0.00452 -0.1051 0.27078 -0.09325 -0.06067 0.2007 -0.0994 0.15174 0.52584 0.32242 0.1032 0.63045 0.26635 0.13547 0.47583 0.3887 0.08455 0.54906 0.36639 0.11531 0.59502 0.28967 0.15996 0.44419 0.39585 0.06915 0.53092 0.39993 0.05049 0.74219 0.20732 0.07482 0.53354 0.39164 0.14192 0.45422 0.40386 0.1308 0.60725 0.26195 0.14426 0.42546 0.43028
1-1638695 1 1638695 T C 0.1093263708 0.10291 1.56271 1.58389 -0.09779 0.18373 -0.13201 -0.14996 -0.14461 -0.05973 0.20788 1.80035 0.91598 -0.13655 -0.0029 0.13789 0.48826 0.26994 0.2418 0.47726 0.26046 0.26228 0.43272 0.24283 0.32445 0.41485 0.24404 0.34111 0.42862 0.23347 0.33791 0.3747 0.28397 0.34133 0.0295400000000001 0.66797 0.30249 0.00819999999999999 0.97083 0.02097 0.55593 0.33899 0.10508 0.42215 0.27737 0.30048 0.44373 0.25698 0.29929 0.40936 0.30208 0.28856
1-2765703 1 2765703 G C 0.08424047 0.17717 0.32897 0.65953 1.6841 -0.04498 0.24552 1.179 0.98427 1.86514 0.18935 0.04152 -0.05897 -0.13364 -0.10775 -0.15056 0.3828 0.45225 0.16495 0.46353 0.29694 0.23953 0.40619 0.38311 0.2107 0.4018 0.42859 0.16961 0.48044 0.33256 0.187 0.26272 0.58557 0.15171 0.4708 0.30753 0.22167 0.46366 0.29381 0.24253 0.39829 0.33331 0.2684 0.4459 0.28407 0.27003 0.43208 0.30576 0.26216 0.39649 0.33394 0.26957
1-3021182 1 3021182 A G 0.0194334204 0.16932 0.75078 1.7037 0.28557 0.07644 0.45706 1.14792 0.59818 0.06653 0.03426 0.01624 0.04587 -0.06454 -0.02069 0.23902 0.21677 0.5316 0.25163 0.10161 0.66936 0.22903 0.2097 0.57111 0.21919 0.08583 0.77974 0.13443 0.2408 0.5609 0.1983 0.18314 0.53818 0.27868 0.18677 0.51854 0.29469 0.2081 0.49503 0.29687 0.09915 0.66639 0.23446 0.11453 0.60551 0.27996 0.19955 0.51947 0.28098 0.13107 0.67225 0.19668
rs55776902 1 3217346 G A 0.0875793734 0.97791 -0.04758 -0.07702 -0.31028 -0.10068 -0.20288 -0.22472 -0.03259 -0.37481 -0.37603 -0.24877 0.38285 1.552 0.40506 -0.07864 0.40484 0.2364 0.35876 0.41281 0.23049 0.3567 0.38919 0.24535 0.36546 0.39355 0.23953 0.36692 0.30991 0.35911 0.33098 0.30179 0.32191 0.3763 0.39266 0.21675 0.39059 0.38469 0.23382 0.38149 0.43351 0.26211 0.30438 0.1451 0.65422 0.20068 0.43717 0.25832 0.30451 0.42269 0.22253 0.35478
rs12737202 1 3312885 A G 0.0891258486 0.55886 0.40831 0.27605 1.57782 -0.29629 2.46777 2.21277 1.82914 0.98791 -0.22327 0.27441 0.04174 -0.09812 -0.03544 -0.11499 0.68091 0.2402 0.07889 0.63877 0.17808 0.18315 0.41142 0.51989 0.06869 0.56977 0.35661 0.07362 0.63943 0.28481 0.07576 0.6519 0.27006 0.07804 0.61484 0.2053 0.17986 0.65481 0.22644 0.11875 0.64188 0.2126 0.14552 0.63964 0.19548 0.16488 0.63981 0.20117 0.15902 0.6419 0.19253 0.16557
rs56394425 1 3313534 T G 0.0794122715 0.60464 0.29598 0.16672 1.48367 -0.2815 2.38078 2.05236 1.57517 1.05331 -0.19415 0.07244 -0.05483 -0.08155 -0.0692 -0.09963 0.65729 0.23956 0.10315 0.61793 0.1822 0.19987 0.36647 0.54548 0.08805 0.56388 0.33959 0.09653 0.64504 0.2538 0.10116 0.61549 0.28544 0.09907 0.61167 0.19861 0.18972 0.64503 0.19923 0.15574 0.62397 0.19958 0.17645 0.61162 0.20267 0.18571 0.62 0.19627 0.18373 0.61496 0.19889 0.18615
rs2493303 1 3314069 C G 0.1972937337 0.5582 0.64528 0.74534 0.31025 -0.38511 2.48588 1.97581 1.16667 -0.21649 -0.39047 0.00363 -0.0246 0.14719 0.55997 0.30392 0.54535 0.30102 0.15363 0.52955 0.2441 0.22635 0.23778 0.72372 0.0385 0.5474 0.40733 0.04527 0.656 0.28826 0.05574 0.55363 0.25036 0.19601 0.54798 0.2315 0.22052 0.56756 0.26413 0.16831 0.59674 0.23415 0.16911 0.56541 0.26956 0.16503 0.47575 0.37513 0.14912 0.53129 0.31115 0.15756
rs1537407 1 3335565 C T 0.1962190601 0.61666 0.51212 0.61444 1.94437 -0.3967 1.14397 1.00701 1.79261 2.0751 0.14453 0.26092 -0.18844 -0.41064 -0.30685 -0.39354 0.61744 0.28713 0.09543 0.31587 0.3078 0.37633 0.64867 0.23605 0.11528 0.64226 0.24124 0.1165 0.60428 0.31162 0.0841 0.18464 0.75714 0.05822 0.63214 0.21362 0.15424 0.60564 0.23161 0.16275 0.527 0.2448 0.2282 0.54104 0.21648 0.24248 0.56486 0.21119 0.22395 0.57592 0.18678 0.2373
rs2794330 1 3509039 T C 0.3523976501 0.80989 -0.05139 -0.49498 -0.20405 -0.51511 -0.48761 -0.50317 -0.45414 -0.51513 -0.50393 -0.4789 0.01448 0.09138 1.84579 1.00794 0.45328 0.16468 0.38204 0.387 0.16648 0.44652 0.41928 0.13696 0.44376 0.40866 0.14984 0.4415 0.40555 0.15848 0.43597 0.41311 0.15606 0.43083 0.40996 0.14237 0.44767 0.40547 0.14965 0.44488 0.41587 0.19489 0.38924 0.42286 0.18721 0.38993 0.11512 0.7491 0.13578 0.49801 0.27468 0.22731
rs2821017 1 3510731 A G 0.3620127937 + -0.11199 -0.70559 -0.27413 -0.54612 -0.54359 -0.54992 -0.50282 -0.55435 -0.55122 -0.53222 -0.0697 0.00813 1.73848 1.06888 0.45552 0.15643 0.38805 0.37727 0.16692 0.45581 0.41926 0.12705 0.45369 0.40839 0.14029 0.45132 0.40721 0.14664 0.44615 0.41508 0.14174 0.44318 0.4152 0.12836 0.45644 0.40496 0.13963 0.45541 0.41525 0.18297 0.40178 0.41983 0.17592 0.40425 0.13738 0.72052 0.1421 0.48494 0.29618 0.21888
rs36127958 1 3512059 T C 0.2215678851 0.81274 -0.0068 -0.11035 -0.08183 -0.41103 -0.14756 -0.15634 -0.04973 -0.44184 -0.44186 -0.14903 -0.14596 -0.18451 1.45854 1.31572 0.41851 0.20348 0.37801 0.3319 0.26601 0.40209 0.40077 0.20051 0.39872 0.40198 0.20049 0.39753 0.37373 0.24527 0.381 0.39204 0.20992 0.39804 0.39454 0.21215 0.39331 0.39514 0.22385 0.38101 0.40128 0.20939 0.38933 0.37157 0.23362 0.39481 0.23063 0.62858 0.14079 0.35525 0.47955 0.1652
rs1745813 1 3637822 T C 0.2355710183 0.6208 1.19333 1.43997 -0.04582 -0.40715 1.33717 1.11376 1.03765 0.44328 -0.33894 -0.39559 0.51871 -0.39735 -0.42002 -0.42423 0.20499 0.40882 0.38619 0.25467 0.29448 0.45085 0.25255 0.45506 0.29239 0.33421 0.35392 0.31187 0.35759 0.32566 0.31675 0.34347 0.34703 0.3095 0.05058 0.52676 0.42266 0.27361 0.2893 0.43709 0.02278 0.88679 0.09043 0.2859 0.28546 0.42864 0.32234 0.25493 0.42273 0.32211 0.2475 0.43039
rs1181867 1 3641178 A G 0.2436334204 0.63643 1.21491 1.45958 -0.09164 -0.40497 1.32799 1.15036 1.00298 0.44162 -0.35304 -0.39567 0.60121 -0.39965 -0.42953 -0.4268 0.22264 0.38345 0.39391 0.25628 0.28738 0.45634 0.2448 0.45482 0.30038 0.31958 0.36293 0.31749 0.35073 0.32235 0.32692 0.34144 0.34303 0.31553 0.0557 0.50355 0.44075 0.26739 0.28757 0.44504 0.02117 0.90281 0.07602 0.27527 0.28499 0.43974 0.31832 0.25186 0.42982 0.31782 0.24601 0.43617
rs1141070 1 3776049 A G 0.4193610966 0.54615 -0.36223 -0.80875 -0.07492 -0.2746 -0.07858 0.34648 0.82769 1.53553 0.01757 -0.40415 -0.15451 -0.43615 -0.45276 -0.40631 0.44975 0.18511 0.36514 0.4148 0.19458 0.39062 0.46264 0.17509 0.36227 0.47338 0.19119 0.33543 0.45013 0.24315 0.30672 0.21433 0.54047 0.2452 0.46757 0.17568 0.35675 0.42896 0.17785 0.39319 0.44863 0.18226 0.36911 0.44296 0.15522 0.40182 0.43731 0.161 0.40169 0.44195 0.1617 0.39635
rs12402282 1 4118241 T C 0.1668793734 0.94755 -0.26181 -0.69883 0.15334 -0.38493 -0.21394 -0.35283 -0.41058 -0.33131 -0.19958 1.39007 0.12005 -0.39943 -0.36651 -0.35872 0.38628 0.18447 0.42925 0.27926 0.23464 0.4861 0.3359 0.19038 0.47372 0.34189 0.16291 0.4952 0.33149 0.17508 0.49343 0.335 0.16802 0.49698 0.3554 0.16251 0.48209 0.12317 0.64588 0.23095 0.39116 0.22748 0.38136 0.34287 0.15649 0.50064 0.34683 0.1528 0.50037 0.34071 0.15857 0.50072
rs350171 1 4444653 T G 0.1219318538 + 1.35483 1.70224 -0.08 1.48536 -0.40136 -0.37085 -0.40577 0.62037 1.92299 -0.36504 -0.04095 -0.24033 -0.41245 -0.40162 0.37065 0.45829 0.17106 0.09946 0.85876 0.04178 0.31328 0.34134 0.34538 0.29427 0.36393 0.3418 0.1679 0.45851 0.37359 0.42634 0.49509 0.07857 0.07946 0.8897 0.03084 0.25501 0.40765 0.33734 0.36421 0.48384 0.15195 0.10702 0.57271 0.32027 0.29545 0.35653 0.34802 0.33375 0.3362 0.33005
rs350172 1 4445073 T C 0.1381733681 0.89693 1.36279 1.7919 -0.25676 1.49482 -0.42092 -0.40681 -0.42267 0.50402 1.35989 -0.23105 0.03082 -0.22381 -0.40421 -0.38327 0.30664 0.4686 0.22476 0.07014 0.8842 0.04566 0.2705 0.37739 0.35211 0.23275 0.41317 0.35408 0.09276 0.53854 0.3687 0.34952 0.56662 0.08386 0.12207 0.83334 0.04459 0.22274 0.50004 0.27722 0.317 0.53353 0.14947 0.09017 0.6044 0.30543 0.27219 0.38582 0.34199 0.29778 0.38038 0.32184
rs350175 1 4446323 G A 0.1219759791 0.97525 1.50705 1.86804 -0.06038 1.48131 -0.3904 -0.35948 -0.40757 0.58505 2.01519 -0.38675 -0.07702 -0.2296 -0.41227 -0.38442 0.35662 0.47325 0.17013 0.0787 0.88259 0.03871 0.29127 0.354 0.35473 0.26715 0.38375 0.3491 0.13405 0.48803 0.37792 0.41182 0.50707 0.08111 0.07235 0.90087 0.02678 0.25532 0.39797 0.34671 0.34893 0.49251 0.15856 0.0903299999999999 0.59408 0.31559 0.27573 0.36838 0.35589 0.31879 0.35057 0.33064
rs780613 1 4451412 T C 0.2115018277 0.98839 0.2901 0.47627 0.15508 1.69547 -0.23451 -0.1093 -0.0896 0.85802 0.56932 -0.48845 -0.1337 -0.36522 -0.4744 -0.24864 0.32933 0.32365 0.34702 0.07709 0.82301 0.0999 0.38135 0.23908 0.37957 0.37856 0.24895 0.37249 0.34699 0.27631 0.3767 0.43625 0.29683 0.26692 0.39739 0.30996 0.29265 0.37997 0.23527 0.38476 0.3761 0.34619 0.27771 0.20646 0.41337 0.38017 0.37202 0.24619 0.38179 0.35809 0.31476 0.32715
rs35821364 1 4500267 T C 0.1813694517 0.98712 0.58985 0.93213 0.03362 1.74618 0.49314 0.25198 0.32821 0.40241 1.17637 -0.38289 -0.22483 -0.45601 -0.4319 -0.19582 0.32987 0.28092 0.38921 0.04579 0.89296 0.06125 0.21611 0.40964 0.37425 0.3237 0.28812 0.38818 0.329 0.28271 0.38829 0.28476 0.32566 0.38958 0.22785 0.52725 0.2449 0.31199 0.26587 0.42214 0.35533 0.31731 0.32736 0.20106 0.37757 0.42137 0.30147 0.27162 0.42691 0.32596 0.29683 0.37721
rs16839263 1 4508982 T C 0.0925023499 0.97983 -0.18216 -0.41621 -0.21831 1.57852 -0.16023 -0.02811 0.5102 0.55757 0.17354 -0.24114 -0.20126 -0.23209 -0.28896 -0.19352 0.40982 0.19857 0.39161 0.14238 0.65786 0.19976 0.41333 0.18528 0.40139 0.42082 0.19152 0.38766 0.41753 0.25813 0.32434 0.44531 0.21174 0.34295 0.42347 0.20653 0.37 0.35824 0.23217 0.40959 0.42528 0.18569 0.38903 0.41924 0.17853 0.40223 0.4164 0.17658 0.40702 0.42051 0.1858 0.39369
rs61765058 1 4697708 C G 0.0358503916 0.59164 0.00891 0.10545 -0.19959 0.09271 -0.1179 -0.0086 -0.18087 -0.15568 -0.1409 -0.2018 0.64655 1.51514 0.50287 -0.12467 0.33163 0.28474 0.38363 0.37798 0.27646 0.34556 0.35516 0.27427 0.37057 0.30293 0.35896 0.33811 0.35682 0.26981 0.37337 0.36051 0.27656 0.36293 0.36321 0.26501 0.37178 0.3383 0.28681 0.37489 0.35031 0.36826 0.28143 0.21057 0.54257 0.24686 0.37988 0.32612 0.294 0.3617 0.26634 0.37196
rs6702058 1 4907407 C T 0.4965796345 0.88443 -0.28508 -1.3181 -0.54302 1.52274 -0.54386 -0.53216 -0.42425 -0.02445 -0.37123 -0.14231 -0.17101 -0.50383 -0.51361 -0.51582 0.40079 0.11072 0.48849 0.08283 0.761 0.15617 0.39718 0.10568 0.49714 0.39927 0.10608 0.49465 0.41242 0.1111 0.47648 0.45387 0.13379 0.41234 0.40979 0.12249 0.46772 0.39686 0.171 0.43214 0.4194 0.11863 0.46197 0.39777 0.11171 0.49052 0.37368 0.12643 0.49989 0.36311 0.12313 0.51376
rs7411727 1 4909933 T C 0.4837344648 0.86477 0.04336 -0.8006 -0.51826 1.97719 -0.539 -0.53449 -0.42544 0.20452 -0.22409 -0.11073 -0.16555 -0.50812 -0.52844 -0.53301 0.43888 0.11717 0.44395 0.04964 0.87008 0.08028 0.43907 0.10953 0.4514 0.44246 0.11265 0.44489 0.45362 0.11731 0.42907 0.53602 0.15057 0.31341 0.46936 0.13529 0.39535 0.44487 0.19105 0.36408 0.47117 0.1232 0.40563 0.43813 0.11277 0.4491 0.42109 0.11998 0.45893 0.41028 0.11887 0.47085
rs12070935 1 4991491 A G 0.009675718 0.23872 0.84807 1.35743 -0.05004 -0.04181 0.30916 0.2577 0.22554 -0.03857 -0.0597 -0.05368 -0.04835 0.05838 0.00403 -0.04368 0.21597 0.45828 0.32575 0.10181 0.48888 0.40931 0.21434 0.51569 0.26997 0.2116 0.50328 0.28512 0.07401 0.62424 0.30175 0.02935 0.75444 0.21621 0.09606 0.46613 0.43781 0.14497 0.44244 0.41259 0.18813 0.40419 0.40768 0.17371 0.45799 0.3683 0.18936 0.41197 0.39867 0.19285 0.39015 0.417
rs55998096 1 5002965 T C 0.0599984334 0.89144 0.38626 0.48619 -0.03589 -0.23665 0.43865 1.4595 0.98895 -0.19854 0.00452 -0.30967 -0.28979 -0.28802 -0.25397 -0.22922 0.31112 0.26196 0.42692 0.25794 0.23322 0.50884 0.2745 0.35268 0.37282 0.13708 0.69222 0.1707 0.29741 0.46294 0.23965 0.12412 0.40827 0.46761 0.19995 0.30906 0.49099 0.23708 0.25014 0.51278 0.26875 0.22341 0.50784 0.27284 0.21885 0.50831 0.27118 0.22498 0.50384 0.26084 0.23588 0.50328
rs12023817 1 5459309 A C 0.0140827676 0.38192 1.04135 1.68402 0.15146 -0.08302 0.00809 0.73811 0.19436 0.22721 0.33332 -0.0149 -0.06068 -0.08826 -0.00442 0.28373 0.10927 0.4336 0.45713 0.16629 0.36028 0.47343 0.04448 0.47396 0.48156 0.02235 0.87487 0.10278 0.16146 0.42172 0.41682 0.16991 0.41463 0.41546 0.09174 0.55391 0.35435 0.15961 0.36998 0.47041 0.08625 0.49855 0.4152 0.0892900000000001 0.51152 0.39919 0.14521 0.46158 0.39321 0.10687 0.61022 0.28291
1-5625968 1 5625968 A G 0.2513193211 0.96569 0.44336 0.55855 1.56839 -0.49723 -0.29178 0.08691 -0.11785 -0.00712 1.03323 -0.00547 0.26364 1.46914 1.1724 0.47776 0.55497 0.3775 0.06753 0.5941 0.22599 0.17991 0.55193 0.27909 0.16898 0.59775 0.27636 0.12589 0.61649 0.24019 0.14332 0.62015 0.25091 0.12894 0.2307 0.68672 0.08258 0.62233 0.24763 0.13004 0.61454 0.28095 0.10451 0.24503 0.68672 0.06825 0.56318 0.36105 0.07577 0.60339 0.30088 0.09573
rs59886884 1 6148044 C G 0.099367624 0.86548 0.14841 -0.23946 -0.2151 -0.32583 1.44146 0.59575 -0.03131 -0.27351 -0.30345 -0.34898 -0.36696 -0.34093 -0.37074 -0.37006 0.32371 0.17227 0.50402 0.296 0.16483 0.53917 0.07416 0.81898 0.10686 0.50303 0.27774 0.21923 0.2779 0.2172 0.5049 0.33138 0.16653 0.50209 0.32414 0.15869 0.51717 0.30512 0.19133 0.50355 0.32689 0.15424 0.51887 0.32582 0.16469 0.50949 0.32813 0.15308 0.51879 0.33189 0.14864 0.51947
rs6692732 1 6365231 A G 0.0393903394 0.89576 -0.13308 -0.20244 0.32671 -0.24487 -0.05724 -0.01081 -0.05618 -0.16002 0.13529 1.31051 0.19054 0.07662 -0.17631 -0.26351 0.33063 0.24041 0.42896 0.28629 0.24967 0.46404 0.3241 0.2169 0.459 0.32429 0.21951 0.4562 0.32041 0.22114 0.45845 0.32161 0.22107 0.45732 0.33207 0.25166 0.41627 0.15099 0.57493 0.27408 0.33507 0.25606 0.40887 0.2596 0.31157 0.42883 0.31552 0.22405 0.46043 0.3094 0.22909 0.46151
1-6771386 1 6771386 T C 0.0422613577 0.51992 0.68793 1.37326 0.36854 0.05255 -0.1827 0.07636 0.49628 0.11087 0.55405 0.02348 -0.15733 0.28617 0.45753 -0.17347 0.251 0.4424 0.3066 0.23736 0.44066 0.32198 0.14214 0.52334 0.33452 0.25004 0.43389 0.31607 0.13875 0.6164 0.24485 0.18625 0.46696 0.34679 0.21161 0.50847 0.27992 0.1624 0.48327 0.35433 0.09771 0.55646 0.34583 0.09453 0.71378 0.19169 0.27618 0.53193 0.19189 0.24295 0.38801 0.36904
rs6698901 1 6963762 G A 0.4853898172 + -0.23792 -0.75815 0.98416 -0.48521 -0.16255 0.66672 1.54588 0.91022 0.20314 -0.45918 -0.55875 -0.50818 -0.56251 -0.55097 0.44299 0.27112 0.28589 0.43916 0.1517 0.40914 0.32893 0.31935 0.35172 0.50372 0.21661 0.27967 0.21913 0.56546 0.21541 0.49679 0.19936 0.30385 0.48375 0.16995 0.3463 0.45495 0.14802 0.39703 0.45355 0.13765 0.4088 0.44681 0.15066 0.40253 0.45732 0.13506 0.40762 0.459 0.13491 0.40609
rs11120897 1 7294991 C T 0.2985177546 0.91341 1.08197 1.6228 1.84346 -0.38637 1.22527 0.66885 -0.06555 -0.40863 0.28512 0.56135 1.85803 1.46085 1.27649 1.83828 0.54718 0.42915 0.02367 0.53568 0.34988 0.11444 0.39521 0.57383 0.03096 0.57304 0.38673 0.04023 0.56068 0.36006 0.07926 0.53747 0.3384 0.12413 0.35507 0.5713 0.07363 0.59622 0.36 0.04378 0.31416 0.66566 0.02018 0.50267 0.47443 0.0229 0.57544 0.39959 0.02497 0.25015 0.73123 0.01862
rs6577438 1 7296729 C G 0.3019456919 0.98436 0.88033 1.45513 1.68667 -0.46475 1.2571 0.85616 -0.03608 -0.38807 0.3479 0.50844 1.62443 1.34458 1.28054 1.46894 0.54372 0.42134 0.03494 0.49424 0.36576 0.14 0.39399 0.56649 0.03952 0.52456 0.43015 0.04529 0.53297 0.38081 0.08622 0.52405 0.34919 0.12676 0.33131 0.59321 0.07548 0.57605 0.36846 0.05549 0.32097 0.64953 0.0295 0.47474 0.49269 0.03257 0.52359 0.44198 0.03443 0.32484 0.64426 0.0309
rs12128469 1 7297845 T C 0.3020887728 + 0.8336 1.41348 1.62781 -0.47354 1.17846 0.78655 -0.05983 -0.40804 0.33246 0.46307 1.60683 1.33944 1.21032 1.48106 0.53798 0.42249 0.03953 0.48153 0.37103 0.14744 0.39904 0.5557 0.04526 0.52291 0.42543 0.05166 0.5304 0.37716 0.09244 0.51137 0.3536 0.13503 0.32281 0.59643 0.08076 0.56902 0.36879 0.06219 0.31565 0.65127 0.03308 0.46697 0.49675 0.03628 0.53021 0.43062 0.03917 0.31017 0.65586 0.03397
rs12129818 1 7299526 T C 0.3014699739 0.98652 0.90411 1.47423 1.66753 -0.46071 1.22393 0.82384 -0.04554 -0.38196 0.34242 0.50101 1.6533 1.34628 1.34064 1.54681 0.54723 0.4183 0.03447 0.49938 0.36261 0.13801 0.39908 0.56128 0.03964 0.52991 0.4245 0.04559 0.53599 0.37754 0.08647 0.53228 0.34362 0.1241 0.32949 0.59436 0.07615 0.57813 0.36677 0.0551 0.31132 0.66039 0.02829 0.48731 0.48117 0.03152 0.52212 0.44525 0.03263 0.31048 0.6606 0.02892
rs12134803 1 7303728 T C 0.2993765013 0.99255 0.91471 1.46833 1.54299 -0.45381 1.23425 0.81644 -0.03682 -0.37041 0.2186 0.43274 1.68885 1.34484 1.40629 1.71491 0.55839 0.40448 0.03713 0.50918 0.35352 0.1373 0.39017 0.56879 0.04104 0.53535 0.41719 0.04746 0.54271 0.36979 0.0875 0.54947 0.32871 0.12182 0.36487 0.5475 0.08763 0.58351 0.35719 0.0593 0.30564 0.66657 0.02779 0.50907 0.45936 0.03157 0.53047 0.43778 0.03175 0.2739 0.69957 0.02653
rs35005535 1 7305846 C T 0.2997075718 0.98904 0.93207 1.49281 1.50898 -0.44734 1.24195 0.8055 -0.04732 -0.37668 0.1973 0.43337 1.70724 1.3491 1.42723 1.74567 0.5582 0.4046 0.0372 0.50955 0.35476 0.13569 0.38109 0.57845 0.04046 0.53523 0.4175 0.04727 0.53914 0.37237 0.08849 0.54835 0.32916 0.12249 0.36662 0.54419 0.08919 0.58227 0.35867 0.05906 0.30246 0.67028 0.02726 0.51106 0.45784 0.0311 0.5288 0.44015 0.03105 0.26714 0.7071 0.02576
rs11121138 1 8213330 G C 0.4790791123 0.93553 0.09291 0.07832 0.02304 0.85183 -0.51451 -0.38967 -0.13503 1.63186 0.84247 -0.49884 -0.54704 -0.53861 -0.36542 -0.55251 0.44437 0.25277 0.30286 0.39385 0.41543 0.19072 0.38678 0.22689 0.38633 0.39889 0.22271 0.3784 0.41064 0.25053 0.33883 0.15659 0.69943 0.14398 0.43014 0.34377 0.22609 0.40382 0.21119 0.38499 0.38008 0.2292 0.39072 0.31204 0.29914 0.38882 0.31337 0.37114 0.31549 0.35813 0.24045 0.40142
rs11121182 1 8445140 A C 0.200335248 0.98862 0.32261 -0.19808 -0.25051 -0.25546 -0.32398 -0.0892 -0.44666 -0.48424 -0.48547 -0.06404 0.05538 -0.41043 -0.16511 1.83891 0.2703 0.1285 0.6012 0.29137 0.12469 0.58394 0.27805 0.13846 0.58349 0.24077 0.25081 0.50842 0.26675 0.14039 0.59286 0.27949 0.12235 0.59816 0.28374 0.12212 0.59414 0.26364 0.14725 0.58911 0.2835 0.14748 0.56902 0.27373 0.13604 0.59023 0.28248 0.15869 0.55883 0.02589 0.91296 0.06115
rs12410336 1 8546251 G A 0.2043334204 0.98967 0.34238 -0.22746 -0.26235 -0.22879 -0.37646 -0.13892 -0.45636 -0.48655 -0.4854 -0.09771 0.01968 -0.41305 -0.20263 1.83426 0.26795 0.12223 0.60982 0.28533 0.12226 0.59241 0.26676 0.13948 0.59376 0.23532 0.24413 0.52055 0.26118 0.13251 0.60631 0.27147 0.11741 0.61112 0.27676 0.11924 0.604 0.25635 0.13952 0.60413 0.27758 0.13722 0.5852 0.26795 0.12888 0.60317 0.25518 0.1518 0.59302 0.0237400000000001 0.91787 0.05839
rs6666191 1 8581029 C T 0.3931467363 0.99575 -0.09675 -0.67133 0.2019 0.34674 -0.17045 -0.00312 -0.36006 -0.54836 -0.45451 -0.32436 0.14917 -0.21732 0.09655 1.83157 0.48424 0.15969 0.35607 0.42204 0.26495 0.31301 0.46268 0.14888 0.38844 0.44158 0.18448 0.37394 0.45739 0.14412 0.39849 0.45893 0.14032 0.40075 0.43919 0.15024 0.41057 0.46861 0.13898 0.39241 0.47574 0.16315 0.36111 0.47787 0.14114 0.38099 0.50062 0.16335 0.33603 0.08346 0.80974 0.1068
1-8590818 1 8590818 C A 0.0618044386 0.58377 1.66488 1.38307 -0.13531 0.07527 -0.06712 -0.02582 0.15487 0.48294 -0.2632 -0.20924 -0.20699 -0.22352 -0.13234 2.43105 0.38138 0.1794 0.43922 0.42949 0.22269 0.34782 0.39154 0.16401 0.44445 0.3909 0.16692 0.44218 0.39811 0.19314 0.40875 0.3554 0.36394 0.28066 0.3279 0.19221 0.47989 0.37213 0.17942 0.44845 0.34057 0.20759 0.45184 0.23628 0.25998 0.50374 0.4659 0.23763 0.29647 0.00342999999999993 0.99106 0.00551
1-8590819 1 8590819 A G 0.0618467363 0.58315 1.64646 1.37612 -0.13924 0.08696 -0.07214 -0.02676 0.15361 0.48773 -0.26399 -0.20989 -0.21167 -0.22895 -0.12208 2.44096 0.38232 0.18138 0.4363 0.43102 0.227 0.34198 0.39305 0.16558 0.44137 0.3925 0.16896 0.43854 0.39996 0.19533 0.40471 0.35443 0.36978 0.27579 0.32605 0.19643 0.47752 0.37247 0.18216 0.44537 0.34145 0.20834 0.45021 0.23776 0.25887 0.50337 0.47331 0.24024 0.28645 0.00361999999999996 0.99063 0.00575
1-8629047 1 8629047 T G 0.1046015666 0.62624 0.90431 0.20972 -0.26971 -0.23322 -0.33515 -0.32518 -0.28792 -0.3195 -0.33553 -0.01451 -0.1041 -0.31865 -0.2518 1.80763 0.19516 0.10286 0.70198 0.19189 0.0977 0.71041 0.195 0.10892 0.69608 0.17921 0.13969 0.6811 0.17149 0.15353 0.67498 0.17579 0.10205 0.72216 0.19523 0.10308 0.70169 0.16142 0.12931 0.70927 0.19661 0.10424 0.69915 0.19115 0.10365 0.7052 0.09729 0.12485 0.77786 0.00813999999999993 0.96625 0.02561
rs56305243 1 8648007 C T 0.2030955614 0.97634 0.57846 0.13237 -0.20112 -0.32513 -0.4135 -0.11096 -0.468 -0.48312 -0.4679 0.03987 -0.14389 -0.4384 -0.21821 1.90401 0.2483 0.13866 0.61304 0.2486 0.13162 0.61978 0.21635 0.17643 0.60722 0.17736 0.38441 0.43823 0.21547 0.16006 0.62447 0.24824 0.13408 0.61768 0.24284 0.12912 0.62804 0.22082 0.16594 0.61324 0.24953 0.13819 0.61228 0.23811 0.14099 0.6209 0.21859 0.16887 0.61254 0.0177200000000001 0.93138 0.0509
rs11121214 1 8651252 T C 0.1905167102 0.94124 0.73471 0.35334 -0.2957 -0.31357 -0.44163 -0.20375 -0.47256 -0.44937 -0.4691 0.11059 -0.17238 -0.45368 -0.26773 1.85767 0.21307 0.14643 0.6405 0.21843 0.13916 0.64241 0.1859 0.18633 0.62777 0.14613 0.42826 0.42561 0.18018 0.17678 0.64304 0.22111 0.14333 0.63556 0.2168 0.13758 0.64562 0.18226 0.19625 0.62149 0.22095 0.14533 0.63372 0.2116 0.15249 0.63591 0.18037 0.1772 0.64243 0.01395 0.94223 0.04382
rs2045820 1 8660722 A G 0.4142631854 0.9778 0.19938 -0.26622 0.22605 0.60928 -0.15564 -0.01165 -0.37285 -0.55326 -0.4939 -0.26896 0.28364 0.06162 0.13058 2.2081 0.52381 0.16769 0.3085 0.43423 0.30553 0.26024 0.49816 0.15638 0.34546 0.47491 0.19128 0.33381 0.48882 0.15287 0.35831 0.49503 0.15033 0.35464 0.47557 0.15003 0.3744 0.50717 0.14386 0.34897 0.52074 0.16509 0.31417 0.52682 0.15023 0.32295 0.50604 0.17462 0.31934 0.0547 0.88939 0.05591
rs6693009 1 8666297 A G 0.4008584856 0.9772 0.03238 -0.5954 0.18332 0.43353 -0.17351 -0.11132 -0.40056 -0.5518 -0.43454 -0.02487 0.11832 -0.25792 0.06148 1.97382 0.48368 0.15009 0.36623 0.42495 0.25843 0.31662 0.4639 0.13935 0.39675 0.45441 0.15532 0.39027 0.45779 0.13556 0.40665 0.46246 0.13599 0.40155 0.43707 0.14488 0.41805 0.46165 0.14706 0.39129 0.48094 0.14511 0.37395 0.47441 0.13362 0.39197 0.49166 0.15863 0.34971 0.0621499999999999 0.86177 0.07608
rs57961194 1 8684944 G A 0.3971994778 0.9762 -0.05347 -0.90788 -0.21285 0.23516 -0.37606 -0.28763 -0.49454 -0.53848 -0.52747 -0.28818 0.18809 -0.11351 0.06374 1.88662 0.40665 0.11318 0.48017 0.40379 0.17369 0.42252 0.40224 0.11188 0.48588 0.39301 0.1305 0.47649 0.39938 0.10925 0.49137 0.40627 0.11077 0.48296 0.385 0.11505 0.49995 0.40335 0.1111 0.48555 0.41195 0.13416 0.45389 0.42187 0.11212 0.46601 0.4283 0.13476 0.43694 0.05454 0.85512 0.09034
rs953535 1 8699306 C A 0.2211420366 + 0.18082 -0.18729 -0.22686 -0.33057 -0.39885 0.00416 -0.44988 -0.50012 -0.49711 -0.00402 -0.06494 -0.36462 -0.18294 1.43711 0.2263 0.15485 0.61885 0.23774 0.14804 0.61422 0.18414 0.20522 0.61064 0.13994 0.50733 0.35273 0.2015 0.17438 0.62412 0.23148 0.14775 0.62077 0.23315 0.14517 0.62168 0.21135 0.18864 0.60001 0.23858 0.15835 0.60307 0.23379 0.14901 0.6172 0.22375 0.176 0.60025 0.0515599999999999 0.79007 0.15837
rs4908775 1 8716997 A G 0.2201532637 0.98585 0.15212 -0.21476 -0.21407 -0.3605 -0.40796 0.02138 -0.43391 -0.49768 -0.49556 -0.00594 -0.11984 -0.37486 -0.19339 1.34306 0.22303 0.15656 0.62041 0.22982 0.14909 0.62109 0.16655 0.22018 0.61327 0.12791 0.53459 0.3375 0.19762 0.17452 0.62786 0.22457 0.14936 0.62607 0.22668 0.14837 0.62495 0.20457 0.19398 0.60145 0.2316 0.15684 0.61156 0.22689 0.15045 0.62266 0.21819 0.17656 0.60525 0.0587299999999999 0.75498 0.18629
rs9435173 1 9256516 A T 0.0701642298 0.43446 -0.12371 -0.03966 0.59353 -0.16112 0.92042 1.32118 0.658 1.03338 0.27488 -0.19532 -0.24303 -0.2051 -0.22098 -0.22953 0.36345 0.2581 0.37845 0.35235 0.23203 0.41562 0.34576 0.29179 0.36245 0.27132 0.3928 0.33588 0.34729 0.28169 0.37102 0.3128 0.33491 0.35229 0.35692 0.25655 0.38653 0.34499 0.23811 0.4169 0.33446 0.24765 0.41789 0.31996 0.27769 0.40235 0.32198 0.27592 0.4021 0.33554 0.24551 0.41895
rs622662 1 9280672 C G 0.4275796345 0.647 -0.08217 -0.253 0.6045 -0.14223 -0.1469 0.01563 0.10586 1.58778 1.62633 -0.45798 -0.46959 -0.47321 -0.38367 -0.36521 0.53196 0.23954 0.2285 0.50187 0.18978 0.30835 0.49594 0.18148 0.32258 0.50243 0.18702 0.31055 0.4894 0.20303 0.30757 0.35242 0.4666 0.18098 0.27918 0.55769 0.16313 0.42351 0.20725 0.36924 0.45635 0.185 0.35865 0.46071 0.18111 0.35818 0.42465 0.23774 0.33761 0.43367 0.24365 0.32268
1-10001883 1 10001883 T C 0.026521671 0.18453 1.02319 1.5259 0.00978 0.83061 -0.06971 -0.05179 -0.02624 -0.08283 -0.0502 0.01881 -0.09053 -0.03485 0.56638 -0.04231 0.14672 0.47463 0.37865 0.02634 0.88376 0.0899 0.13135 0.40568 0.46297 0.15813 0.39378 0.44809 0.08693 0.49935 0.41372 0.18746 0.47764 0.3349 0.12696 0.51772 0.35532 0.15179 0.46463 0.38358 0.07492 0.48714 0.43794 0.14236 0.42553 0.43211 0.0535600000000001 0.78296 0.16348 0.10209 0.43476 0.46315
1-10072495 1 10072495 T C 0.2483365535 0.91082 0.4265 -0.1139 -0.37509 -0.42701 -0.49828 -0.44551 -0.44811 -0.48515 -0.49664 -0.4915 -0.44903 1.0759 2.52431 0.60341 0.62646 0.15001 0.22353 0.58266 0.12777 0.28957 0.55345 0.13992 0.30663 0.53211 0.1618 0.30609 0.54813 0.1507 0.30117 0.52617 0.1579 0.31593 0.57076 0.12791 0.30133 0.56287 0.1322 0.30493 0.53606 0.14517 0.31877 0.71066 0.22149 0.06785 0.0707100000000001 0.88989 0.0394 0.71868 0.1717 0.10962
1-10151130 1 10151130 C A 0.0208370757 0.20808 1.31433 1.61936 -0.04743 1.27638 -0.07744 -0.06011 -0.05632 -0.05651 -0.02425 -0.05736 -0.09205 -0.01193 0.24972 -0.07711 0.1509 0.40236 0.44674 0.00947000000000009 0.95754 0.03299 0.1221 0.3606 0.5173 0.16206 0.34375 0.49419 0.08678 0.41327 0.49995 0.22003 0.46436 0.31561 0.14339 0.47533 0.38128 0.15643 0.36927 0.4743 0.04552 0.4639 0.49058 0.17235 0.37085 0.4568 0.09785 0.58152 0.32063 0.10363 0.38417 0.5122
rs4845843 1 10724172 A G 0.1444396867 + 1.0637 1.43601 -0.1294 -0.39033 1.57473 1.26515 0.68677 -0.39549 -0.40176 -0.35548 -0.05863 0.03119 -0.402 0.18092 0.44396 0.41537 0.14067 0.42513 0.35054 0.22433 0.2885 0.66545 0.04605 0.35416 0.59477 0.05107 0.43266 0.50398 0.06336 0.13934 0.52779 0.33287 0.39705 0.36557 0.23738 0.41402 0.36423 0.22175 0.17847 0.63409 0.18744 0.32305 0.53101 0.14594 0.40782 0.36567 0.22651 0.2212 0.64502 0.13378
rs12048424 1 11424189 G C 0.4393657963 0.92195 -0.0952 -0.81533 -0.5436 -0.54423 -0.54342 -0.47516 -0.53936 -0.38468 -0.30728 -0.53324 -0.54116 -0.43755 -0.07362 1.43259 0.32172 0.14226 0.53602 0.27683 0.15373 0.56944 0.30218 0.14601 0.55181 0.27234 0.24194 0.48572 0.30156 0.1482 0.55024 0.3164 0.18197 0.50163 0.31521 0.16312 0.52167 0.31327 0.12511 0.56162 0.29874 0.13797 0.56329 0.32184 0.12933 0.54883 0.37514 0.16597 0.45889 0.05855 0.79478 0.14667
rs2233027 1 11657849 T C 0.1905224543 0.56381 0.58516 0.88668 0.82554 0.23254 0.11391 -0.03537 0.60253 2.14713 0.23786 -0.34636 -0.28031 -0.21491 0.05221 0.58253 0.5551 0.35338 0.09152 0.56932 0.31397 0.11671 0.52351 0.32631 0.15018 0.45059 0.37324 0.17617 0.5821 0.31305 0.10485 0.12545 0.81252 0.06203 0.58628 0.29335 0.12037 0.46956 0.32065 0.20979 0.53171 0.29535 0.17294 0.51029 0.30717 0.18254 0.53723 0.31201 0.15076 0.23788 0.63788 0.12424
1-11892575 1 11892575 G C 0.0408762402 0.30143 0.49511 0.75728 -0.07272 0.20311 -0.03846 0.07406 -0.08329 -0.10088 0.26137 0.65034 1.96171 0.12325 -0.0416 -0.13103 0.41144 0.33449 0.25407 0.46744 0.32417 0.20839 0.42101 0.3257 0.25329 0.37796 0.39116 0.23088 0.4014 0.3383 0.2603 0.44495 0.32551 0.22954 0.24303 0.58002 0.17695 0.27756 0.57263 0.14981 0.23517 0.6575 0.10733 0.44827 0.32542 0.22631 0.44475 0.30209 0.25316 0.43038 0.29739 0.27223
rs4314891 1 12038057 C G 0.3237545692 0.95748 -0.15632 -0.5009 -0.12236 0.39963 -0.08794 -0.44361 -0.52215 -0.43537 -0.4611 0.68312 1.81768 -0.3015 -0.44004 -0.5244 0.5456 0.19931 0.25509 0.54614 0.21097 0.24289 0.45821 0.28492 0.25687 0.50028 0.18586 0.31386 0.48687 0.18978 0.32335 0.51355 0.1725 0.31395 0.48937 0.1919 0.31873 0.51548 0.27818 0.20634 0.17533 0.67024 0.15443 0.48554 0.18678 0.32768 0.50406 0.16464 0.3313 0.46974 0.18215 0.34811
rs4427416 1 12038278 C T 0.3273741514 + -0.15745 -0.52358 -0.17608 0.4336 -0.11649 -0.46175 -0.52743 -0.42073 -0.44464 0.61639 1.83511 -0.30152 -0.44624 -0.53276 0.54845 0.19265 0.2589 0.55049 0.20991 0.2396 0.4618 0.28073 0.25747 0.50416 0.18231 0.31353 0.49187 0.18708 0.32105 0.52079 0.1704 0.30881 0.49498 0.19274 0.31228 0.52569 0.26656 0.20775 0.16908 0.67904 0.15188 0.49047 0.18414 0.32539 0.50821 0.16205 0.32974 0.47106 0.18116 0.34778
1-12189022 1 12189022 A G 0.0799590078 0.40231 1.28057 1.36409 -0.21868 -0.22088 -0.24734 -0.2518 -0.21897 -0.03451 -0.24646 -0.09671 -0.21427 -0.04738 0.48592 -0.17896 0.01025 0.51348 0.47627 0.0369 0.30807 0.65503 0.08915 0.24992 0.66093 0.09803 0.28958 0.61239 0.19839 0.32673 0.47488 0.00886999999999993 0.74638 0.24475 0.14552 0.24065 0.61383 0.035 0.34663 0.61837 0.0722 0.30926 0.61854 0.15028 0.27979 0.56993 0.09375 0.50196 0.40429 0.08437 0.25565 0.65998
rs35231831 1 12596189 T C 0.0587013055 0.61913 2.26281 2.82753 0.01281 -0.25416 0.13489 -0.125 -0.12824 0.91951 -0.01097 0.71636 -0.18481 0.48955 0.59741 -0.185 0.03787 0.34774 0.61439 0.09322 0.29607 0.61071 0.03698 0.45783 0.50519 0.09829 0.32519 0.57652 0.05688 0.32025 0.62287 0.00207000000000002 0.97306 0.02487 0.11463 0.31075 0.57462 0.03172 0.55504 0.41324 0.0608300000000001 0.36693 0.57224 0.16057 0.53842 0.30101 0.11799 0.58874 0.29327 0.09528 0.32326 0.58146
rs3000871 1 12693819 C T 0.1552049608 0.74829 0.48826 0.41016 0.44825 0.10379 -0.34178 -0.36349 -0.38995 -0.29657 0.47684 2.62592 0.24432 -0.32943 -0.4087 -0.38308 0.63902 0.23677 0.12421 0.52493 0.31737 0.1577 0.55171 0.18826 0.26003 0.53275 0.19581 0.27144 0.54346 0.1902 0.26634 0.51126 0.23075 0.25799 0.60769 0.2572 0.13511 0.08131 0.86445 0.05424 0.61121 0.26068 0.12811 0.50329 0.25212 0.24459 0.54509 0.18824 0.26667 0.55504 0.18385 0.26111
rs3000869 1 12693952 G A 0.1329506527 0.8816 0.3863 0.38544 0.37969 0.2126 -0.3719 -0.39545 -0.40681 -0.31411 0.36708 2.38875 0.19403 -0.3466 -0.4141 -0.37016 0.57979 0.2686 0.15161 0.43903 0.3981 0.16287 0.49898 0.21169 0.28933 0.4681 0.22689 0.30501 0.49283 0.21437 0.2928 0.44358 0.2693 0.28712 0.55382 0.27594 0.17024 0.09697 0.82766 0.07537 0.56097 0.28166 0.15737 0.45964 0.27111 0.26925 0.49844 0.21005 0.29151 0.50762 0.20942 0.28296
rs3000868 1 12694300 A G 0.1325872063 0.91904 0.43056 0.40882 0.33376 0.22974 -0.38233 -0.40564 -0.41585 -0.33803 0.36728 2.45545 0.19742 -0.35447 -0.41861 -0.37407 0.59459 0.25858 0.14683 0.45517 0.38748 0.15735 0.50931 0.20552 0.28517 0.47685 0.22085 0.3023 0.50259 0.2085 0.28891 0.45828 0.25693 0.28479 0.56843 0.27095 0.16062 0.08621 0.8471 0.06669 0.57766 0.27195 0.15039 0.47363 0.2627 0.26367 0.5104 0.20344 0.28616 0.51889 0.20295 0.27816
rs3000864 1 12697586 T C 0.1515417755 + -0.09323 -0.48315 0.13826 -0.12424 -0.42682 -0.44102 -0.44317 -0.34438 0.14617 1.74952 -0.19571 -0.41541 -0.43743 -0.44178 0.4949 0.20656 0.29854 0.41882 0.24337 0.33781 0.42554 0.16212 0.41234 0.40098 0.17832 0.4207 0.4194 0.16828 0.41232 0.39639 0.20884 0.39477 0.48599 0.19506 0.31895 0.10236 0.74671 0.15093 0.472 0.17908 0.34892 0.43828 0.17094 0.39078 0.42399 0.16159 0.41442 0.4321 0.15566 0.41224
rs3000863 1 12698401 C G 0.1317031332 0.97625 0.50303 0.461 0.32635 0.25763 -0.38636 -0.41248 -0.42351 -0.34716 0.36784 2.55724 0.18992 -0.36702 -0.42554 -0.38251 0.60963 0.25053 0.13984 0.46425 0.38809 0.14766 0.52153 0.19949 0.27898 0.48681 0.21495 0.29824 0.51345 0.20259 0.28396 0.46653 0.25136 0.28211 0.58628 0.26201 0.15171 0.0721700000000001 0.87115 0.05668 0.59788 0.25917 0.14295 0.49057 0.25077 0.25866 0.52243 0.19682 0.28075 0.53068 0.19624 0.27308
rs3000860 1 12698805 A C 0.1309300261 + 0.56204 0.53715 0.33828 0.24048 -0.39317 -0.41499 -0.42622 -0.34346 0.40226 2.62419 0.1814 -0.35995 -0.42549 -0.37341 0.61562 0.25298 0.1314 0.47068 0.38534 0.14398 0.52334 0.20125 0.27541 0.49094 0.21587 0.29319 0.51685 0.2046 0.27855 0.46861 0.25591 0.27548 0.59245 0.26649 0.14106 0.0676100000000001 0.88223 0.05016 0.60194 0.26089 0.13717 0.48984 0.26072 0.24944 0.52794 0.1989 0.27316 0.53503 0.19951 0.26546
rs3000857 1 12700518 T C 0.1671086162 + -0.11117 -0.5654 0.06298 0.03444 -0.43875 -0.44095 -0.4581 -0.40836 0.1724 1.76522 -0.20083 -0.43995 -0.45405 -0.46026 0.48775 0.18689 0.32536 0.39663 0.29123 0.31214 0.42607 0.15415 0.41978 0.42385 0.15548 0.42067 0.42832 0.15417 0.41751 0.40952 0.17814 0.41234 0.48054 0.20138 0.31808 0.10241 0.74212 0.15547 0.46626 0.17199 0.36175 0.43763 0.16235 0.40002 0.4214 0.15699 0.42161 0.43176 0.14934 0.4189
rs3000856 1 12701185 T A 0.1293120104 0.72339 0.64834 0.5021 0.1996 0.16555 -0.38034 -0.38167 -0.38104 -0.34649 0.19323 2.66322 0.266 -0.28751 -0.37642 -0.36296 0.65199 0.22912 0.11889 0.53876 0.31215 0.14909 0.51427 0.19077 0.29496 0.4983 0.19855 0.30315 0.52978 0.18734 0.28288 0.50184 0.21753 0.28063 0.62972 0.21953 0.15075 0.0539500000000001 0.90738 0.03867 0.63548 0.25155 0.11297 0.50685 0.23988 0.25327 0.5332 0.18546 0.28134 0.55047 0.17884 0.27069
1-13769868 1 13769868 T C 0.0387856397 0.63652 0.798 0.21257 -0.19224 1.58468 -0.23077 -0.23068 -0.22097 -0.15497 0.08754 -0.18126 -0.20172 -0.18136 -0.21294 -0.17452 0.16896 0.12221 0.70883 0.01374 0.94804 0.03822 0.18794 0.11532 0.69674 0.19621 0.11686 0.68693 0.17864 0.11857 0.70279 0.12733 0.1322 0.74047 0.20429 0.1552 0.64051 0.18682 0.12079 0.69239 0.16851 0.12287 0.70862 0.19869 0.13492 0.66639 0.18169 0.17861 0.6397 0.20329 0.14481 0.6519
rs355025 1 13783004 T C 0.2951127937 0.88685 0.80878 0.53617 -0.0157 1.64791 -0.40244 -0.45169 -0.41578 -0.10976 0.22592 -0.48941 -0.23076 -0.33956 -0.50921 -0.47728 0.0555599999999999 0.40771 0.53673 0.01095 0.91809 0.07096 0.17293 0.15288 0.67419 0.18356 0.14866 0.66778 0.13756 0.16003 0.70241 0.0925 0.18895 0.71855 0.21675 0.19211 0.59114 0.12912 0.22329 0.64759 0.21252 0.16498 0.6225 0.18217 0.17558 0.64225 0.17868 0.16116 0.66016 0.1791 0.15015 0.67075
rs11804743 1 13789998 T C 0.0698383812 + 1.9198 1.15871 -0.30296 2.50239 -0.32532 -0.32513 -0.32076 -0.25998 0.00824 -0.32085 -0.11422 -0.18496 -0.28335 -0.25237 0.08897 0.11189 0.79914 0.001 0.99493 0.00407 0.1628 0.08838 0.74882 0.17311 0.09125 0.73564 0.15367 0.0907 0.75563 0.04651 0.11145 0.84204 0.18403 0.13095 0.68502 0.14872 0.10289 0.74839 0.18083 0.10282 0.71635 0.1721 0.14462 0.68328 0.14226 0.25094 0.6068 0.16996 0.13318 0.69686
1-14813693 1 14813693 A G 0.0640315927 0.35119 1.15436 0.45284 -0.03526 2.64744 -0.13685 -0.13496 0.07025 0.38056 0.05936 -0.20486 -0.15808 -0.20574 -0.19575 -0.21661 0.31897 0.1222 0.55883 0.00701000000000007 0.97852 0.01447 0.32491 0.11079 0.5643 0.34879 0.1145 0.53671 0.37875 0.11694 0.50431 0.38639 0.13127 0.48234 0.36853 0.11904 0.51243 0.34334 0.11184 0.54482 0.32337 0.11933 0.5573 0.2783 0.12804 0.59366 0.32438 0.11113 0.56449 0.32536 0.10662 0.56802
1-14816237 1 14816237 A T 0.127045953 0.62394 0.45324 -0.25192 -0.23483 1.82 -0.30199 -0.33287 -0.10579 -0.04772 -0.14964 -0.3355 -0.25285 -0.3484 -0.3507 -0.34997 0.24906 0.11238 0.63856 0.0205 0.93 0.0495 0.2523 0.11399 0.63371 0.2743 0.13811 0.58759 0.31202 0.1324 0.55558 0.24638 0.12288 0.63074 0.28002 0.10914 0.61084 0.25553 0.11161 0.63286 0.28857 0.115 0.59643 0.26378 0.10635 0.62987 0.264 0.10727 0.62873 0.25047 0.11012 0.63941
rs11586128 1 14822689 T C 0.2556522193 0.93007 0.12362 -0.1891 0.07819 1.32663 -0.11044 -0.22858 0.23145 0.24408 0.20718 -0.22882 -0.47543 -0.49029 -0.41565 -0.18825 0.31881 0.15924 0.52195 0.04631 0.85984 0.09385 0.28779 0.17286 0.53935 0.3147 0.17639 0.50891 0.35873 0.18357 0.4577 0.34092 0.16605 0.49303 0.33282 0.17623 0.49095 0.27376 0.18571 0.54053 0.32792 0.15106 0.52102 0.29302 0.15145 0.55553 0.30521 0.14802 0.54677 0.22916 0.23782 0.53302
rs10927631 1 15218917 C T 0.1844193211 + -0.28841 -0.61152 -0.23516 -0.33831 -0.17062 -0.39247 -0.44537 -0.29103 -0.3167 0.1754 1.47054 -0.13163 -0.41875 -0.36437 0.4146 0.20243 0.38297 0.34821 0.21884 0.43295 0.36809 0.25172 0.38019 0.39311 0.18412 0.42277 0.3898 0.18601 0.42419 0.39855 0.20342 0.39803 0.39204 0.2098 0.39816 0.42406 0.22813 0.34781 0.16226 0.59326 0.24448 0.41453 0.19222 0.39325 0.3794 0.18543 0.43517 0.39573 0.17231 0.43196
rs12738665 1 15222710 T G 0.1371592689 + -0.12443 -0.18023 -0.36871 -0.3376 -0.2258 -0.38147 -0.39783 -0.14684 -0.20491 0.18982 1.51329 0.16893 -0.34806 -0.25968 0.34428 0.22806 0.42766 0.2887 0.27351 0.43779 0.32647 0.28515 0.38838 0.35792 0.21499 0.42709 0.36264 0.21165 0.42571 0.37319 0.24754 0.37927 0.36845 0.23681 0.39474 0.36893 0.31253 0.31854 0.15654 0.61388 0.22958 0.38937 0.27103 0.3396 0.34566 0.22635 0.42799 0.35921 0.21699 0.4238
1-15232297 1 15232297 A G 0.167318799 0.75094 -0.07043 -0.02471 -0.37847 -0.40598 -0.08397 -0.22621 -0.34449 -0.26818 -0.09067 0.09334 1.32222 0.08967 -0.33738 -0.22406 0.29585 0.27298 0.43117 0.23681 0.32469 0.4385 0.32014 0.28233 0.39753 0.34022 0.24514 0.41464 0.33428 0.24115 0.42457 0.34986 0.28472 0.36542 0.34654 0.29392 0.35954 0.34254 0.34166 0.3158 0.15514 0.62391 0.22095 0.3738 0.27913 0.34707 0.33819 0.23718 0.42463 0.33835 0.24537 0.41628
rs12118545 1 15417908 C T 0.1356449086 0.99321 0.09269 0.06471 -0.13475 0.28757 -0.20152 -0.32244 -0.22556 -0.31594 -0.40632 -0.00244 1.55335 -0.18066 -0.41138 -0.43597 0.34377 0.42954 0.22669 0.44981 0.27405 0.27614 0.2697 0.35749 0.37281 0.39008 0.23856 0.37136 0.40116 0.2348 0.36404 0.39542 0.22654 0.37804 0.37881 0.2316 0.38959 0.44212 0.25136 0.30652 0.15311 0.70956 0.13733 0.42223 0.23822 0.33955 0.39645 0.2151 0.38845 0.36525 0.23217 0.40258
rs848218 1 16148093 C T 0.1768827676 0.98871 0.36037 0.32419 -0.29278 0.4188 0.17824 0.45476 2.01876 0.56436 -0.28587 -0.27774 0.20707 0.35782 0.008 -0.26516 0.45606 0.21702 0.32692 0.5266 0.20984 0.26356 0.50504 0.21932 0.27564 0.47946 0.26035 0.26019 0.05746 0.88976 0.05278 0.48828 0.2345 0.27722 0.48712 0.18979 0.32309 0.42988 0.24763 0.32249 0.49057 0.22263 0.2868 0.43158 0.28634 0.28208 0.4762 0.22103 0.30277 0.4914 0.188 0.3206
rs848302 1 16188706 T A 0.1765791123 0.95062 0.84648 0.79473 -0.13527 0.34966 0.48594 1.08646 2.80205 0.78749 -0.28279 -0.30676 0.02233 0.31455 0.02155 -0.34496 0.59591 0.22715 0.17694 0.66439 0.19754 0.13807 0.64397 0.23423 0.1218 0.6724 0.2404 0.0872 0.03725 0.94465 0.0181 0.62939 0.24276 0.12785 0.61957 0.1834 0.19703 0.5085 0.25359 0.23791 0.61711 0.20534 0.17755 0.53101 0.30032 0.16867 0.57707 0.23628 0.18665 0.61062 0.17827 0.21111
rs1999736 1 16192449 G C 0.2709355091 0.96778 0.80841 1.0026 0.31139 0.81931 -0.15557 0.78572 2.39419 0.79421 -0.29614 -0.50375 -0.49042 -0.2246 -0.46202 -0.48577 0.5403 0.25931 0.20039 0.50548 0.35501 0.13951 0.16877 0.42568 0.40555 0.58501 0.29668 0.11831 0.03573 0.9285 0.03577 0.49782 0.29429 0.20789 0.49641 0.21322 0.29037 0.4661 0.21374 0.32016 0.43989 0.22921 0.3309 0.44583 0.27369 0.28048 0.47269 0.21367 0.31364 0.45625 0.22491 0.31884
rs12126269 1 16227177 T A 0.206226893 0.94492 0.03088 0.03896 -0.24413 -0.05956 -0.10686 0.42529 1.35175 0.01467 -0.4309 -0.41563 -0.37365 0.12183 -0.38946 -0.45052 0.3104 0.21336 0.47624 0.32022 0.218 0.46178 0.25287 0.25821 0.48892 0.36672 0.27469 0.35859 0.08668 0.73804 0.17528 0.25088 0.25217 0.49695 0.29885 0.19584 0.50531 0.26064 0.25079 0.48857 0.28428 0.21254 0.50318 0.22313 0.39445 0.38242 0.30304 0.21019 0.48677 0.28825 0.22217 0.48958
1-16462817 1 16462817 A C 0.0828091384 0.49772 0.24302 0.24582 0.01031 -0.21386 1.24094 1.25463 1.94072 0.29383 -0.27951 -0.24145 -0.2147 -0.23127 -0.01451 -0.27742 0.54524 0.24835 0.20641 0.5024 0.21872 0.27888 0.52848 0.32222 0.1493 0.53733 0.3124 0.15027 0.22482 0.65309 0.12209 0.54997 0.25438 0.19565 0.45079 0.2446 0.30461 0.46457 0.23926 0.29617 0.4936 0.22526 0.28114 0.4927 0.22632 0.28098 0.4023 0.34981 0.24789 0.46715 0.24753 0.28532
rs17419887 1 16659191 T C 0.0696010444 0.46524 0.43722 0.73088 -0.2434 -0.09931 -0.24321 -0.085 0.15261 -0.12978 -0.22035 -0.23918 0.58141 0.81076 2.06327 1.40798 0.45479 0.29025 0.25496 0.45219 0.28889 0.25892 0.37199 0.34826 0.27975 0.40839 0.3498 0.24181 0.33334 0.45878 0.20788 0.42507 0.30749 0.26744 0.45263 0.27396 0.27341 0.44791 0.2769 0.27519 0.42297 0.3966 0.18043 0.49022 0.34241 0.16737 0.18377 0.70982 0.10641 0.40815 0.46894 0.12291
1-16705080 1 16705080 G A 0.1096644909 0.4556 0.07377 0.23312 -0.29495 0.30469 -0.29494 -0.2079 0.04165 0.16859 -0.15011 -0.28541 0.18979 0.80715 1.56823 1.13149 0.4314 0.27821 0.29039 0.45761 0.28498 0.25741 0.33694 0.36529 0.29777 0.40507 0.30723 0.2877 0.36782 0.3697 0.26248 0.43773 0.30106 0.26121 0.4492 0.26054 0.29026 0.40785 0.28666 0.30549 0.46352 0.27918 0.2573 0.45979 0.3172 0.22301 0.25707 0.55958 0.18335 0.39243 0.40895 0.19862
rs742795 1 17286892 C A 0.3637475196 0.93873 -0.3712 -1.13913 0.1825 -0.53345 -0.39403 -0.3325 -0.49876 -0.48823 -0.38971 1.32254 0.62523 -0.51845 -0.52834 -0.52222 0.48294 0.19271 0.32435 0.3514 0.17247 0.47613 0.41624 0.13252 0.45124 0.41828 0.1459 0.43582 0.39766 0.15199 0.45035 0.40454 0.13514 0.46032 0.40719 0.14 0.45281 0.24497 0.5254 0.22963 0.36793 0.38026 0.25181 0.39183 0.14027 0.4679 0.38383 0.15098 0.46519 0.40602 0.13101 0.46297
rs11203298 1 17291653 T C 0.3626801567 0.96609 -0.30077 -1.03476 0.27507 -0.52328 -0.30831 -0.24197 -0.45523 -0.43904 -0.37087 1.5168 0.47168 -0.52867 -0.53216 -0.52669 0.50466 0.18496 0.31038 0.35414 0.17846 0.4674 0.43462 0.1309 0.43448 0.43471 0.14487 0.42042 0.41239 0.14897 0.43864 0.4165 0.13437 0.44913 0.41534 0.13877 0.44589 0.17715 0.63165 0.1912 0.4404 0.30863 0.25097 0.40912 0.13481 0.45607 0.3958 0.14597 0.45823 0.41774 0.12844 0.45382
rs2076611 1 17294598 A G 0.3647130548 0.95025 -0.1935 -0.8548 0.36129 -0.51642 -0.24907 -0.1852 -0.42063 -0.41601 -0.36792 1.68539 0.52552 -0.52594 -0.53077 -0.52334 0.53813 0.19023 0.27164 0.36401 0.18234 0.45365 0.4589 0.13445 0.40665 0.45924 0.14736 0.3934 0.43541 0.14845 0.41614 0.43597 0.13701 0.42702 0.42953 0.14257 0.4279 0.15784 0.68936 0.1528 0.47243 0.3135 0.21407 0.42809 0.13682 0.43509 0.41395 0.14666 0.43939 0.43756 0.13023 0.43221
rs2746507 1 17297103 A T 0.391702611 0.86031 -0.29718 -0.95599 0.39599 -0.51741 -0.26129 -0.17829 -0.41832 -0.39801 -0.31978 1.55829 0.48827 -0.49582 -0.51608 -0.52187 0.50661 0.19569 0.2977 0.37894 0.17176 0.4493 0.44702 0.13722 0.41576 0.44643 0.15316 0.40041 0.42451 0.15432 0.42117 0.42733 0.1409 0.43177 0.43303 0.14448 0.42249 0.1757 0.63354 0.19076 0.45472 0.2906 0.25468 0.42241 0.14191 0.43568 0.40132 0.15686 0.44182 0.42839 0.13237 0.43924
rs2235910 1 17298416 G T 0.3713801567 0.93555 -0.34127 -1.0695 0.31285 -0.52905 -0.32712 -0.24112 -0.45803 -0.4356 -0.34131 1.47718 0.48216 -0.51361 -0.52633 -0.52498 0.49527 0.19058 0.31415 0.36919 0.16918 0.46163 0.43328 0.13265 0.43407 0.43376 0.14919 0.41705 0.41209 0.15178 0.43613 0.41743 0.13604 0.44653 0.42344 0.14003 0.43653 0.18762 0.60477 0.20761 0.43604 0.29884 0.26512 0.41187 0.13736 0.45077 0.39245 0.15382 0.45373 0.41851 0.13008 0.45141
rs3003406 1 17429720 C A 0.4180279373 + 0.83979 0.29651 0.87177 -0.4037 0.46282 0.70757 0.62947 2.36972 -0.3177 -0.30615 -0.41029 -0.32217 -0.22015 -0.31301 0.29877 0.11755 0.58368 0.30292 0.11094 0.58614 0.29068 0.10231 0.60701 0.30367 0.10528 0.59105 0.24296 0.12334 0.6337 0.01165 0.97283 0.01552 0.20853 0.11792 0.67355 0.24719 0.10155 0.65126 0.23789 0.10805 0.65406 0.26339 0.10392 0.63269 0.27157 0.10371 0.62472 0.25461 0.10502 0.64037
rs2977236 1 17430013 G C 0.4182096606 0.98543 0.8286 0.28474 0.76779 -0.34649 0.37982 0.68695 0.67988 2.40731 -0.35038 -0.35008 -0.42083 -0.31483 -0.20216 -0.32693 0.31459 0.12064 0.56477 0.3446 0.11599 0.53941 0.32168 0.10324 0.57508 0.33108 0.10854 0.56038 0.2806 0.12556 0.59384 0.01168 0.97278 0.01554 0.22013 0.12458 0.65529 0.26891 0.10362 0.62747 0.25219 0.11339 0.63442 0.28271 0.10871 0.60858 0.2909 0.10998 0.59912 0.27646 0.10739 0.61615
rs2977237 1 17430185 A G 0.4167558747 0.99118 0.86071 0.33187 0.76783 -0.32131 0.38463 0.71393 0.72708 2.48402 -0.3563 -0.36447 -0.43694 -0.30892 -0.19871 -0.33725 0.33563 0.1235 0.54087 0.36801 0.11877 0.51322 0.34371 0.10549 0.5508 0.35253 0.1113 0.53617 0.30417 0.12882 0.56701 0.01132 0.97427 0.01441 0.22953 0.13042 0.64005 0.28561 0.10592 0.60847 0.26995 0.11484 0.61521 0.29707 0.11333 0.5896 0.30697 0.11367 0.57936 0.294 0.10921 0.59679
rs3003408 1 17430244 G T 0.4177610966 + 0.82407 0.29439 0.73828 -0.31944 0.37198 0.71609 0.73508 2.44981 -0.36986 -0.37074 -0.44167 -0.3055 -0.19466 -0.34039 0.33815 0.1244 0.53745 0.3728 0.11951 0.50769 0.34966 0.10625 0.54409 0.35778 0.1128 0.52942 0.31265 0.12925 0.5581 0.01222 0.97219 0.01559 0.22998 0.13251 0.63751 0.28853 0.10712 0.60435 0.27493 0.11528 0.60979 0.30021 0.11514 0.58465 0.31038 0.11539 0.57423 0.29828 0.10997 0.59175
rs3003409 1 17430424 C A 0.4187778068 0.98079 0.86198 0.31928 0.70077 -0.32849 0.38551 0.67217 0.686 2.4101 -0.37369 -0.38131 -0.44069 -0.29865 -0.18502 -0.32635 0.30153 0.11928 0.57919 0.34183 0.116 0.54217 0.31151 0.10272 0.58577 0.32307 0.10687 0.57006 0.27378 0.12404 0.60218 0.0106700000000001 0.97466 0.01467 0.20587 0.12481 0.66932 0.26014 0.10181 0.63805 0.25062 0.10915 0.64023 0.27375 0.10981 0.61644 0.28288 0.11032 0.6068 0.26918 0.10616 0.62466
rs2977238 1 17430709 A G 0.4159934726 0.98117 0.90499 0.37375 0.78399 -0.30426 0.38792 0.72901 0.74827 2.55053 -0.34893 -0.3585 -0.43536 -0.33826 -0.21322 -0.35421 0.34281 0.12368 0.53351 0.37708 0.11916 0.50376 0.35053 0.10517 0.5443 0.35898 0.11119 0.52983 0.30997 0.12922 0.56081 0.01044 0.97649 0.01307 0.23236 0.13119 0.63645 0.29098 0.10579 0.60323 0.27023 0.11626 0.61351 0.30455 0.10971 0.58574 0.31173 0.11345 0.57482 0.30036 0.10751 0.59213
rs2977306 1 17436554 C T 0.4309626632 0.88694 -0.2527 -0.78978 0.60133 -0.4188 0.48277 0.17037 0.61557 1.51664 -0.06648 -0.08965 -0.52514 -0.5272 -0.39865 -0.44631 0.36201 0.15709 0.4809 0.34862 0.13551 0.51587 0.33389 0.19939 0.46672 0.34694 0.17231 0.48075 0.39051 0.16199 0.4475 0.11808 0.68745 0.19447 0.36181 0.13555 0.50264 0.32265 0.17156 0.50579 0.34721 0.12594 0.52685 0.35119 0.12267 0.52614 0.34621 0.13548 0.51831 0.34254 0.13076 0.5267
rs2977311 1 17440280 G T 0.4507182768 0.96929 -0.10377 -0.43996 0.60089 -0.29063 0.69357 0.26345 0.81085 1.82081 -0.10441 -0.16488 -0.55087 -0.55012 -0.35017 -0.5276 0.4092 0.17036 0.42044 0.41458 0.15028 0.43514 0.35746 0.25457 0.38797 0.38202 0.2002 0.41778 0.43737 0.18021 0.38242 0.10531 0.73562 0.15907 0.3959 0.15222 0.45188 0.36323 0.1795 0.45727 0.38845 0.13758 0.47397 0.38976 0.13826 0.47198 0.36679 0.18096 0.45225 0.39061 0.13607 0.47332
rs6673643 1 17451337 G A 0.4617347258 0.96146 -0.39411 -1.11456 0.68427 -0.37052 0.81768 0.37423 0.85538 1.5373 -0.0701 -0.30163 -0.5505 -0.54125 -0.46375 -0.52676 0.47267 0.16226 0.36507 0.45577 0.13213 0.4121 0.41009 0.26221 0.3277 0.45414 0.17951 0.36635 0.47003 0.17668 0.35329 0.21265 0.54431 0.24304 0.46838 0.13419 0.39743 0.44697 0.13975 0.41328 0.44446 0.12327 0.43227 0.44438 0.12166 0.43396 0.44245 0.12982 0.42773 0.44494 0.1215 0.43356
1-17574868 1 17574868 C T 0.0212832898 0.14571 1.06177 1.47807 0.0795 -0.07365 -0.03394 -0.00192 0.03441 0.07218 0.41664 0.08246 -0.03908 0.01423 0.08568 1.60099 0.2452 0.37356 0.38124 0.24123 0.3486 0.41017 0.25367 0.34417 0.40216 0.26388 0.3397 0.39642 0.24821 0.36489 0.3869 0.26932 0.35882 0.37186 0.18857 0.53987 0.27156 0.26039 0.36844 0.37117 0.16932 0.45923 0.37145 0.23824 0.40263 0.35913 0.23729 0.43292 0.32979 0.0163599999999999 0.94859 0.03505
1-18023204 1 18023204 T C 0.0270143603 0.36272 1.21783 1.58274 -0.02373 0.17058 -0.14359 -0.14433 -0.09695 -0.14529 -0.10055 -0.11818 -0.00106 -0.1075 0.21232 1.53075 0.14807 0.51188 0.34005 0.0273800000000001 0.84034 0.13228 0.19774 0.4194 0.38286 0.22805 0.35947 0.41248 0.21021 0.43354 0.35625 0.1095 0.45345 0.43705 0.19086 0.41884 0.3903 0.21904 0.34908 0.43188 0.18427 0.41548 0.40025 0.20448 0.37628 0.41924 0.27643 0.44654 0.27703 0.03447 0.86647 0.09906
1-18051122 1 18051122 C T 0.0283002611 0.27354 0.61272 0.53397 0.23842 -0.0053 0.02114 0.06454 -0.01956 -0.12585 -0.10329 -0.05276 0.25804 0.54257 0.86682 2.61081 0.55592 0.27173 0.17235 0.56123 0.22201 0.21676 0.54369 0.23313 0.22318 0.5327 0.25047 0.21683 0.5261 0.24587 0.22803 0.52574 0.2387 0.23556 0.52428 0.23952 0.2362 0.54755 0.22096 0.23149 0.57109 0.23928 0.18963 0.5799 0.25874 0.16136 0.60756 0.25718 0.13526 0.0536399999999999 0.88199 0.06437
rs2124412 1 18410678 G T 0.0019947781 0.48954 1.07176 1.81218 0.00848 0.00993 0.22585 0.09013 -0.00982 -0.02317 0.02904 -0.0075 -0.0202 -0.02296 0.02666 -0.0189 0.168 0.51338 0.31862 0.17028 0.50921 0.32051 0.08492 0.73761 0.17747 0.09804 0.67353 0.22843 0.0181 0.75863 0.22327 0.14065 0.52108 0.33827 0.16396 0.53318 0.30286 0.16478 0.4915 0.34372 0.16239 0.49107 0.34654 0.1513 0.50709 0.34161 0.1306 0.56376 0.30564 0.16088 0.49384 0.34528
rs12033031 1 18425634 C T 0.3110671018 0.93073 0.13762 0.32409 0.65317 -0.51723 1.32969 0.59087 -0.13985 -0.4413 -0.44957 0.04861 -0.50121 -0.51817 -0.27143 -0.50455 0.1986 0.53862 0.26278 0.26913 0.24606 0.48481 0.16685 0.61187 0.22128 0.34217 0.35833 0.2995 0.22375 0.34305 0.4332 0.22223 0.29513 0.48264 0.21789 0.28786 0.49425 0.28987 0.3306 0.37953 0.15193 0.41441 0.43366 0.28119 0.25094 0.46787 0.26335 0.31324 0.42341 0.25918 0.25191 0.48891
1-18765824 1 18765824 G A 0.0029900783 0.34315 1.93252 2.69254 -0.01906 0.0316 0.10178 0.15735 -0.02048 0.07434 -0.0351 -0.03874 -0.0355 -0.0119 -0.02304 -0.03242 0.11221 0.5781 0.30969 0.1778 0.53681 0.28539 0.22807 0.67955 0.09238 0.00552000000000008 0.92416 0.07032 0.01197 0.66111 0.32692 0.17312 0.5936 0.23328 0.14929 0.51985 0.33086 0.15223 0.51266 0.33511 0.15276 0.51764 0.3296 0.0968000000000001 0.64416 0.25904 0.10786 0.58255 0.30959 0.16636 0.50177 0.33187
1-18936117 1 18936117 G T 0.0965023499 0.21002 0.7848 0.69859 -0.02597 -0.01363 2.33975 2.09843 1.5614 0.30007 -0.19006 -0.19907 -0.18094 -0.15721 -0.19467 -0.17812 0.35434 0.33839 0.30727 0.50507 0.24696 0.24797 0.26898 0.6869 0.04412 0.48513 0.46657 0.0483 0.64252 0.29865 0.05883 0.58647 0.23422 0.17931 0.52169 0.20704 0.27127 0.50664 0.20885 0.28451 0.51065 0.21616 0.27319 0.48156 0.24089 0.27755 0.52302 0.20146 0.27552 0.5118 0.20956 0.27864
rs16862341 1 19093335 G T 0.3519402089 0.45907 0.32421 0.54883 0.11974 -0.16792 1.32542 0.20688 0.35184 -0.24944 0.10774 -0.27008 -0.33169 -0.26712 -0.20858 -0.35126 0.25466 0.26192 0.48342 0.17981 0.28957 0.53062 0.05142 0.81572 0.13286 0.14859 0.32763 0.52378 0.24764 0.28021 0.47215 0.20964 0.34521 0.44515 0.21497 0.27473 0.5103 0.23692 0.23175 0.53133 0.21791 0.24802 0.53407 0.22908 0.23743 0.53349 0.18285 0.34079 0.47636 0.17969 0.32592 0.49439
1-19436444 1 19436444 G A 0.011372846 0.25494 0.67735 1.37412 -0.06136 -0.07055 0.05214 0.08312 -0.07067 -0.05973 -0.06989 -0.04892 0.13572 1.03677 0.50036 0.30217 0.20334 0.49796 0.2987 0.14783 0.53454 0.31763 0.24721 0.53443 0.21836 0.0938800000000001 0.7152 0.19092 0.10558 0.59936 0.29506 0.23728 0.47582 0.2869 0.21246 0.47455 0.31299 0.21111 0.51054 0.27835 0.23936 0.54113 0.21951 0.11862 0.74161 0.13977 0.25363 0.56159 0.18478 0.21531 0.57621 0.20848
rs1968022 1 19483997 C G 0.0348232376 0.7186 0.66702 0.8385 -0.20666 -0.22449 -0.14278 0.02539 -0.2201 -0.20462 -0.20303 -0.2282 0.27252 2.30521 1.58603 0.33202 0.35464 0.31116 0.3342 0.33992 0.31766 0.34242 0.40759 0.29703 0.29538 0.2625 0.52237 0.21513 0.36585 0.31778 0.31637 0.42104 0.28574 0.29322 0.42199 0.26981 0.3082 0.42447 0.26714 0.30839 0.49199 0.32908 0.17893 0.12294 0.8 0.07706 0.44893 0.45398 0.09709 0.48569 0.32339 0.19092
rs3762394 1 19508756 A G 0.0645697128 0.72527 0.59497 0.48752 -0.25658 -0.28386 -0.21835 -0.12882 -0.23451 -0.29512 -0.29191 -0.29545 -0.05382 1.9835 2.2902 1.06556 0.43228 0.22373 0.34399 0.39421 0.24494 0.36085 0.48573 0.20005 0.31422 0.45543 0.24173 0.30284 0.48262 0.19974 0.31764 0.48736 0.19693 0.31571 0.48236 0.19568 0.32196 0.4877 0.19696 0.31534 0.54538 0.22622 0.2284 0.35842 0.58667 0.05491 0.31839 0.6254 0.05621 0.55798 0.35229 0.08973
1-19532745 1 19532745 C T 0.0553913838 0.74214 0.03062 0.18994 -0.09152 0.83433 -0.17548 -0.23717 -0.27261 0.13544 -0.24177 -0.26502 1.57594 0.75267 0.51693 0.24587 0.35397 0.3222 0.32383 0.41372 0.31815 0.26813 0.40819 0.25916 0.33265 0.4039 0.25713 0.33897 0.41319 0.25788 0.32893 0.31636 0.41549 0.26815 0.40102 0.25923 0.33975 0.31547 0.33006 0.35447 0.25307 0.52104 0.22589 0.42181 0.29689 0.2813 0.40564 0.30286 0.2915 0.42374 0.2713 0.30496
rs6692760 1 19833658 A G 0.0295592689 0.86929 1.40056 2.20519 0.76382 -0.20504 1.60068 1.1274 0.12913 -0.22787 -0.03204 -0.08617 0.98122 -0.17516 -0.21333 -0.01734 0.11426 0.81594 0.0698 0.19887 0.52203 0.2791 0.23582 0.71871 0.04547 0.27886 0.66726 0.05388 0.22787 0.63467 0.13746 0.24977 0.50799 0.24224 0.0777300000000001 0.73688 0.18539 0.30676 0.49185 0.20139 0.27367 0.67415 0.05218 0.30668 0.46261 0.23071 0.14188 0.6109 0.24722 0.24139 0.57762 0.18099
1-19857667 1 19857667 T C 0.0183673629 0.72786 -0.04665 0.06078 0.15144 0.10084 -0.01663 -0.06197 -0.16237 -0.13242 -0.15436 0.29073 1.37418 0.19774 0.10965 0.40626 0.33826 0.2904 0.37134 0.34446 0.27408 0.38146 0.33018 0.28751 0.38231 0.30845 0.30945 0.3821 0.27912 0.35005 0.37083 0.33591 0.27413 0.38996 0.32668 0.27058 0.40274 0.346 0.28722 0.36678 0.21155 0.48575 0.3027 0.3464 0.27848 0.37512 0.34414 0.27299 0.38287 0.30687 0.33877 0.35436
rs6684942 1 19871588 G C 0.3826976501 0.9534 0.47666 0.55423 -0.35048 0.67259 -0.38778 -0.40178 -0.52391 -0.26293 -0.16538 -0.53881 1.51913 1.41601 0.5198 2.24156 0.58076 0.25159 0.16765 0.58915 0.2961 0.11475 0.5661 0.2447 0.1892 0.5215 0.28623 0.19227 0.53366 0.26791 0.19843 0.58367 0.25476 0.16157 0.57604 0.26539 0.15857 0.4522 0.29913 0.24867 0.38118 0.52508 0.09374 0.5449 0.35622 0.09888 0.59144 0.28953 0.11903 0.12565 0.83435 0.04
rs8192532 1 19877933 C A 0.1486832898 0.95016 0.10035 0.24522 -0.19824 1.34244 -0.40623 -0.43656 -0.28393 -0.0767 -0.33086 -0.28198 1.90767 0.32126 -0.30811 0.71126 0.46111 0.30917 0.22972 0.42271 0.40485 0.17244 0.47948 0.24327 0.27725 0.47524 0.24584 0.27892 0.44652 0.30448 0.249 0.4933 0.27063 0.23607 0.48424 0.24812 0.26764 0.46854 0.26088 0.27058 0.23088 0.62272 0.1464 0.5044 0.28373 0.21187 0.40583 0.31344 0.28073 0.35703 0.47613 0.16684
rs60132137 1 19883890 A G 0.1469370757 0.96982 0.10814 0.22387 -0.16911 1.10072 -0.40449 -0.43919 -0.33005 -0.11566 -0.29567 -0.32333 2.02639 0.44944 -0.32563 0.58243 0.46412 0.31813 0.21775 0.47628 0.34246 0.18126 0.48703 0.23404 0.27893 0.4848 0.23151 0.28369 0.46887 0.26678 0.26435 0.49691 0.25826 0.24483 0.48886 0.24549 0.26565 0.45412 0.25976 0.28612 0.19096 0.67179 0.13725 0.512 0.28797 0.20003 0.40646 0.31076 0.28278 0.39078 0.42589 0.18333
rs10917516 1 19885301 A G 0.3691723238 0.97452 0.03443 0.02972 -0.24045 0.46186 -0.33933 -0.30546 -0.53809 -0.40851 -0.39693 -0.53834 1.19837 0.73887 0.1508 1.72388 0.48377 0.24116 0.27507 0.48532 0.26472 0.24996 0.47215 0.22402 0.30383 0.41107 0.29826 0.29067 0.42097 0.26475 0.31428 0.47781 0.22172 0.30047 0.47663 0.2181 0.30527 0.40424 0.26342 0.33234 0.34777 0.43472 0.21751 0.48176 0.27356 0.24468 0.4709 0.25593 0.27317 0.15022 0.73748 0.1123
rs10159394 1 19888542 A G 0.3611373368 0.94945 -0.02857 -0.14163 -0.28148 0.32408 -0.39099 -0.3944 -0.52329 -0.35209 -0.32283 -0.53444 1.09437 0.76138 0.23457 1.76144 0.49045 0.23168 0.27787 0.50738 0.22891 0.26371 0.48478 0.2024 0.31282 0.45112 0.24236 0.30652 0.44921 0.23574 0.31505 0.48932 0.21096 0.29972 0.48676 0.21197 0.30127 0.4248 0.24231 0.33289 0.38249 0.38978 0.22773 0.49596 0.25597 0.24807 0.49845 0.23294 0.26861 0.15044 0.73198 0.11758
rs34042461 1 19889347 T C 0.1529524804 0.96786 0.31728 0.42814 -0.20041 1.20253 -0.4294 -0.44465 -0.30675 -0.06084 -0.20169 -0.32958 2.39071 0.54056 -0.29896 0.63342 0.53043 0.30055 0.16902 0.55172 0.32502 0.12326 0.54649 0.2207 0.23281 0.54301 0.22217 0.23482 0.53139 0.25772 0.21089 0.56695 0.24852 0.18453 0.55187 0.24955 0.19858 0.50043 0.25609 0.24348 0.14064 0.77813 0.08123 0.58947 0.27275 0.13778 0.47324 0.29125 0.23551 0.45428 0.4091 0.13662
rs16822735 1 19890418 A G 0.1345749347 0.90825 0.13949 0.16964 -0.12537 1.05167 -0.38537 -0.41631 -0.32394 -0.19044 -0.28622 -0.23629 2.1913 0.52539 -0.14749 0.85107 0.531 0.27215 0.19685 0.52703 0.31185 0.16112 0.53159 0.21421 0.2542 0.52812 0.21328 0.2586 0.51082 0.24651 0.24267 0.54369 0.22646 0.22985 0.53322 0.22669 0.24009 0.52294 0.23249 0.24457 0.1691 0.71272 0.11818 0.56906 0.25279 0.17815 0.50523 0.2574 0.23737 0.41667 0.43279 0.15054
rs12404870 1 19891937 T C 0.1537073107 0.96054 0.02018 0.03532 -0.2566 0.85214 -0.41521 -0.44419 -0.29991 -0.04384 -0.17703 -0.33846 2.02396 0.56106 -0.19631 0.69952 0.49733 0.2701 0.23257 0.53209 0.27351 0.1944 0.51074 0.21464 0.27462 0.51064 0.2117 0.27766 0.48931 0.2565 0.25419 0.52652 0.23931 0.23417 0.51412 0.24168 0.2442 0.48654 0.23177 0.28169 0.18691 0.67165 0.14144 0.54562 0.25768 0.1967 0.48819 0.25339 0.25842 0.42492 0.39597 0.17911
rs12403918 1 19891938 A G 0.1540443864 0.95759 0.01085 0.03108 -0.24827 0.84267 -0.41176 -0.44365 -0.30572 -0.05194 -0.18698 -0.33931 2.00131 0.55613 -0.19887 0.70092 0.4908 0.27415 0.23505 0.52635 0.27474 0.19891 0.50573 0.21632 0.27795 0.50573 0.213 0.28127 0.48383 0.25757 0.2586 0.52014 0.24094 0.23892 0.50859 0.24192 0.24949 0.48101 0.23341 0.28558 0.19074 0.6635 0.14576 0.53932 0.25946 0.20122 0.48188 0.2555 0.26262 0.41901 0.39885 0.18214
rs61768283 1 19907498 A C 0.0840751958 0.21099 -0.10305 -0.17731 -0.15887 0.03711 -0.14112 -0.18934 -0.13541 -0.05862 -0.1536 -0.1892 0.01749 0.07555 0.43818 1.35224 0.32655 0.24151 0.43194 0.32941 0.2375 0.43309 0.2952 0.27419 0.43061 0.31775 0.24096 0.44129 0.29207 0.28476 0.42317 0.32306 0.24773 0.42921 0.32421 0.23178 0.44401 0.32016 0.23463 0.44521 0.3303 0.23581 0.43389 0.33544 0.23902 0.42554 0.34675 0.27584 0.37741 0.16254 0.54931 0.28815
rs1473689 1 19952897 T C 0.257645953 + 1.22241 1.44103 0.51492 -0.4068 0.07041 -0.08099 1.10705 0.17886 1.0532 0.52811 -0.35052 -0.49165 -0.51437 -0.41289 0.10795 0.24431 0.64774 0.05486 0.26979 0.67535 0.17631 0.20665 0.61704 0.02762 0.27274 0.69964 0.00797999999999999 0.93686 0.05516 0.24384 0.25176 0.5044 0.04521 0.43829 0.5165 0.15597 0.2672 0.57683 0.14332 0.19458 0.6621 0.15833 0.18422 0.65745 0.15821 0.19835 0.64344 0.14583 0.20686 0.64731
rs2281248 1 19953623 T G 0.2570861619 0.9842 1.29532 1.55197 0.58229 -0.40118 0.09304 -0.0425 1.18448 0.21654 1.11721 0.52799 -0.33223 -0.48399 -0.51146 -0.39148 0.11057 0.25356 0.63587 0.05385 0.27839 0.66776 0.17934 0.21094 0.60972 0.02852 0.2801 0.69138 0.00747999999999993 0.94281 0.04971 0.24752 0.26049 0.49199 0.0424799999999999 0.45961 0.49791 0.16192 0.26828 0.5698 0.14328 0.20275 0.65397 0.1613 0.18997 0.64873 0.1606 0.20485 0.63455 0.14668 0.21725 0.63607
1-20024920 1 20024920 A T 0.0423913838 0.28193 0.18187 0.37222 0.24748 -0.15715 1.72551 1.12051 0.84812 0.0078 -0.04709 0.04204 -0.15389 -0.15971 0.15988 0.0129 0.39681 0.31642 0.28677 0.39222 0.27793 0.32985 0.19726 0.61111 0.19163 0.41337 0.36158 0.22505 0.42175 0.34759 0.23066 0.40124 0.29397 0.30479 0.40413 0.28055 0.31532 0.3864 0.31391 0.29969 0.35008 0.32016 0.32976 0.37373 0.29414 0.33213 0.31544 0.40517 0.27939 0.39197 0.30199 0.30604
rs4654737 1 20083688 A G 0.3740571802 0.9957 -0.28494 -0.68394 -0.5109 0.34626 -0.53332 -0.5533 -0.53841 -0.45396 -0.10947 -0.37574 0.21238 0.73266 0.5271 1.50084 0.40387 0.15164 0.44449 0.39744 0.22045 0.38211 0.40382 0.14577 0.45041 0.40525 0.14281 0.45194 0.40796 0.14122 0.45082 0.39337 0.16638 0.44025 0.37127 0.245 0.38373 0.37834 0.18995 0.43171 0.42341 0.16813 0.40846 0.39082 0.24497 0.36421 0.43736 0.19244 0.3702 0.15847 0.62344 0.21809
rs739274 1 20415317 C G 0.2401010444 0.9569 -0.03346 -0.27129 -0.49534 0.33482 -0.3603 -0.36979 -0.32814 -0.39464 -0.43618 -0.07412 1.40603 -0.11308 -0.49555 -0.25763 0.37178 0.2025 0.42572 0.42782 0.28716 0.28502 0.36824 0.19937 0.43239 0.3831 0.18613 0.43077 0.39893 0.18174 0.41933 0.34775 0.21609 0.43616 0.40583 0.18011 0.41406 0.45642 0.23504 0.30854 0.0957199999999999 0.75873 0.14555 0.46407 0.21981 0.31612 0.39304 0.1872 0.41976 0.27858 0.31807 0.40335
rs12137738 1 20767029 T A 0.1284368146 0.94433 -0.00855 0.13522 -0.41165 1.39367 -0.36994 -0.2001 -0.21258 0.42393 -0.05262 -0.39808 0.34783 0.31435 0.79464 1.34818 0.458 0.24022 0.30178 0.28069 0.53745 0.18186 0.45961 0.23641 0.30398 0.42554 0.28877 0.28569 0.45008 0.25941 0.29051 0.46013 0.30731 0.23256 0.48026 0.24478 0.27496 0.42234 0.26595 0.31171 0.4771 0.28273 0.24017 0.49042 0.26015 0.24943 0.44268 0.34514 0.21218 0.28228 0.53587 0.18185
rs4291476 1 20769606 G A 0.3309462141 0.96678 -0.26847 -0.62257 0.27865 -0.37411 1.58964 1.34091 0.86825 0.07432 -0.41477 -0.02239 -0.48527 -0.51288 -0.36745 -0.21634 0.54899 0.17732 0.27369 0.49008 0.18138 0.32854 0.31896 0.46611 0.21493 0.45174 0.3172 0.23106 0.53959 0.21008 0.25033 0.54608 0.1661 0.28782 0.50749 0.16062 0.33189 0.49218 0.22465 0.28317 0.50595 0.1585 0.33555 0.46138 0.21018 0.32844 0.45395 0.2216 0.32445 0.45608 0.2237 0.32022
rs1890006 1 20771428 T G 0.3294501305 0.9691 -0.13663 -0.32459 0.41336 -0.32961 1.82391 1.44187 0.90697 0.09708 -0.39732 0.1201 -0.47078 -0.48751 -0.43712 -0.27838 0.56782 0.19273 0.23945 0.48635 0.21337 0.30028 0.27362 0.54937 0.17701 0.4856 0.31563 0.19877 0.56287 0.21666 0.22047 0.56159 0.17936 0.25905 0.52044 0.17434 0.30522 0.49281 0.26492 0.24227 0.51848 0.17252 0.309 0.46945 0.22923 0.30132 0.47375 0.21444 0.31181 0.47078 0.22567 0.30355
rs1890005 1 20771603 C T 0.3360334204 + -0.19232 -0.47291 0.34422 -0.38355 1.72553 1.43002 0.88715 0.0408 -0.42789 0.08414 -0.48397 -0.51003 -0.41467 -0.25056 0.56751 0.18374 0.24875 0.49845 0.18935 0.3122 0.30371 0.50661 0.18968 0.46765 0.32635 0.206 0.56158 0.21156 0.22686 0.5604 0.17063 0.26897 0.51678 0.1678 0.31542 0.496 0.25257 0.25143 0.51878 0.16427 0.31695 0.4746 0.21393 0.31147 0.47252 0.21251 0.31497 0.46697 0.22542 0.30761
rs2101731 1 20774509 A G 0.2542655352 0.94953 0.06351 -0.27958 0.61659 -0.41465 2.10965 1.61668 0.666 -0.22464 -0.45042 -0.24621 0.0098 -0.14519 -0.49745 -0.31482 0.67473 0.19573 0.12954 0.59801 0.17311 0.22888 0.28095 0.62814 0.09091 0.55036 0.34878 0.10086 0.67077 0.20643 0.1228 0.63223 0.17949 0.18828 0.60317 0.16545 0.23138 0.63183 0.16708 0.20109 0.61235 0.2052 0.18245 0.53424 0.26417 0.20159 0.56798 0.19076 0.24126 0.4973 0.26751 0.23519
rs1152992 1 20775003 A G 0.0052665796 0.29101 0.7177 1.37134 -0.02972 0.00028 0.36774 0.00539 -0.00992 0.01623 -0.01665 0.01991 -0.04495 -0.04071 -0.01408 0.05838 0.14532 0.44622 0.40846 0.11901 0.55639 0.3246 0.03873 0.83532 0.12595 0.08044 0.50686 0.4127 0.15149 0.44105 0.40746 0.12216 0.48616 0.39168 0.12812 0.46326 0.40862 0.0947300000000001 0.60759 0.29768 0.1238 0.46834 0.40786 0.14277 0.43583 0.4214 0.15504 0.43683 0.40813 0.13297 0.50917 0.35786
rs7545313 1 20775315 T C 0.3372590078 0.98969 -0.21879 -0.51635 0.36434 -0.38602 1.7017 1.3775 0.86748 0.04933 -0.41322 0.10212 -0.47677 -0.50298 -0.42578 -0.26901 0.55792 0.1824 0.25968 0.49126 0.18762 0.32112 0.29598 0.50379 0.20023 0.46939 0.31103 0.21958 0.55134 0.20899 0.23967 0.55217 0.16875 0.27908 0.51246 0.16494 0.3226 0.487 0.2535 0.2595 0.51157 0.16302 0.32541 0.46678 0.21533 0.31789 0.46662 0.20908 0.3243 0.46353 0.21918 0.31729
rs10799646 1 20776572 A C 0.3369916449 0.98985 -0.21239 -0.50145 0.36074 -0.38074 1.70737 1.38221 0.87901 0.05208 -0.40948 0.09777 -0.48023 -0.50484 -0.41907 -0.26302 0.55877 0.1831 0.25813 0.49154 0.18918 0.31928 0.29567 0.50578 0.19855 0.47036 0.31178 0.21786 0.55203 0.21043 0.23754 0.55292 0.16966 0.27742 0.51398 0.16525 0.32077 0.48782 0.25367 0.25851 0.51191 0.16371 0.32438 0.4666 0.21676 0.31664 0.46575 0.21208 0.32217 0.46392 0.2207 0.31538
rs652039 1 20779771 G T 0.0948845953 0.96794 -0.19937 -0.39842 -0.37215 1.37166 -0.35716 -0.38279 -0.3858 -0.07605 -0.17655 -0.36403 0.10781 0.02599 0.07257 0.59193 0.36547 0.19198 0.44255 0.14723 0.62626 0.22651 0.36772 0.18735 0.44493 0.35826 0.18957 0.45217 0.32715 0.21655 0.4563 0.39463 0.229 0.37637 0.37819 0.19415 0.42766 0.3223 0.23297 0.44473 0.39055 0.21032 0.39913 0.38145 0.19584 0.42271 0.37594 0.20722 0.41684 0.3296 0.30996 0.36044
rs12086964 1 20781576 A T 0.0944934726 0.97466 -0.19447 -0.39631 -0.37353 1.38632 -0.36204 -0.38422 -0.38587 -0.06924 -0.18905 -0.36729 0.10924 0.02717 0.08216 0.61623 0.36739 0.19088 0.44173 0.14655 0.62968 0.22377 0.36918 0.18621 0.44461 0.36022 0.18855 0.45123 0.3298 0.21504 0.45516 0.39715 0.22845 0.3744 0.37943 0.19257 0.428 0.32562 0.22981 0.44457 0.39264 0.20966 0.3977 0.38335 0.19531 0.42134 0.37784 0.2075 0.41466 0.32842 0.31489 0.35669
rs1826573 1 20782335 C T 0.0865065274 0.89173 -0.15746 -0.36188 -0.33573 1.44264 -0.32326 -0.35492 -0.3626 -0.11042 -0.21432 -0.35326 0.14821 0.03901 0.0743 0.55989 0.36721 0.19176 0.44103 0.13325 0.65439 0.21236 0.36845 0.18761 0.44394 0.35915 0.18872 0.45213 0.32971 0.21148 0.45881 0.39763 0.22086 0.38151 0.37656 0.19072 0.43272 0.32632 0.2259 0.44778 0.39284 0.21056 0.3966 0.38197 0.19508 0.42295 0.37614 0.20515 0.41871 0.3375 0.29715 0.36535
rs485833 1 20782945 T C 0.0927438642 0.96812 -0.19605 -0.41657 -0.36504 1.38119 -0.3531 -0.37977 -0.38312 -0.09638 -0.2049 -0.36691 0.10003 0.00238 0.05012 0.56496 0.3619 0.18913 0.44897 0.14045 0.63555 0.224 0.36345 0.18435 0.4522 0.35362 0.18666 0.45972 0.32386 0.21173 0.46441 0.39199 0.22291 0.3851 0.37268 0.18925 0.43807 0.32053 0.2268 0.45267 0.38663 0.20629 0.40708 0.37603 0.19179 0.43218 0.37141 0.2022 0.42639 0.32935 0.3014 0.36925
rs540282 1 20784459 C T 0.0945694517 0.97135 -0.18946 -0.38727 -0.37356 1.39645 -0.36397 -0.38496 -0.38498 -0.06341 -0.18526 -0.36629 0.1048 0.02736 0.09148 0.62259 0.36827 0.19157 0.44016 0.14564 0.63249 0.22187 0.3701 0.18656 0.44334 0.36038 0.18945 0.45017 0.33107 0.21491 0.45402 0.39828 0.22858 0.37314 0.38046 0.19302 0.42652 0.32595 0.23052 0.44353 0.39361 0.20935 0.39704 0.3841 0.19569 0.42021 0.37846 0.20871 0.41283 0.329 0.31549 0.35551
rs510087 1 20785491 C T 0.102594517 0.91264 0.0101 -0.09617 -0.35448 1.72894 -0.34795 -0.37798 -0.38546 -0.02606 -0.15332 -0.3711 0.25729 0.02055 0.04323 0.5566 0.40077 0.20258 0.39665 0.10639 0.74126 0.15235 0.40406 0.19188 0.40406 0.3898 0.19541 0.41479 0.3339 0.23539 0.43071 0.4489 0.25442 0.29668 0.42473 0.20195 0.37332 0.3391 0.24677 0.41413 0.44467 0.22662 0.32871 0.42378 0.20078 0.37544 0.41807 0.20861 0.37332 0.38417 0.29858 0.31725
1-20807152 1 20807152 A C 0.0892741514 0.81826 0.19325 0.22962 -0.34192 0.28376 -0.286 -0.35241 -0.35375 0.03228 0.82178 -0.31416 0.03461 -0.14779 0.01071 1.46657 0.35183 0.2487 0.39947 0.3813 0.26739 0.35131 0.33421 0.26749 0.3983 0.35796 0.23473 0.40731 0.35868 0.23921 0.40211 0.38663 0.25956 0.35381 0.21068 0.53998 0.24934 0.32002 0.25913 0.42085 0.38422 0.24061 0.37517 0.37745 0.23124 0.39131 0.38171 0.25879 0.3595 0.10435 0.76039 0.13526
1-20822137 1 20822137 G C 0.0799039164 0.8898 0.10502 0.03103 -0.29735 1.595 -0.34496 -0.35134 -0.35247 -0.13988 -0.27189 -0.34771 0.20633 -0.02469 0.26019 1.25173 0.39716 0.21223 0.39061 0.12766 0.72194 0.1504 0.38145 0.20486 0.41369 0.37501 0.20882 0.41617 0.33294 0.24107 0.42599 0.42409 0.23711 0.3388 0.39618 0.20657 0.39725 0.37002 0.21925 0.41073 0.42187 0.23342 0.34471 0.40007 0.21824 0.38169 0.41114 0.24348 0.34538 0.25324 0.50056 0.2462
1-20869073 1 20869073 A G 0.0304065274 0.30631 0.85461 1.51166 -0.05181 0.92967 -0.02541 -0.13793 -0.1276 0.01072 0.07269 -0.14602 0.95968 0.74547 1.70477 2.0514 0.4363 0.40257 0.16113 0.32588 0.58866 0.08546 0.3714 0.46441 0.16419 0.33959 0.45509 0.20532 0.32905 0.46187 0.20908 0.41054 0.45167 0.13779 0.43325 0.42898 0.13777 0.35721 0.42604 0.21675 0.35697 0.5549 0.08813 0.44873 0.45518 0.09609 0.32615 0.61021 0.06364 0.20471 0.73704 0.05825
rs56094066 1 20896845 T C 0.0164355091 0.20792 0.90066 1.30335 -0.07955 0.16862 0.11117 -0.07728 -0.0794 -0.07372 -0.07416 -0.07762 -0.05111 -0.06408 -0.05318 0.36088 0.12115 0.38933 0.48952 0.06462 0.68126 0.25412 0.0342600000000001 0.81624 0.1495 0.06457 0.44695 0.48848 0.1287 0.40251 0.46879 0.0683300000000001 0.47411 0.45756 0.13895 0.3789 0.48215 0.14224 0.36674 0.49102 0.13344 0.4152 0.45136 0.12045 0.40243 0.47712 0.10786 0.40891 0.48323 0.0542400000000001 0.75025 0.19551
rs7552264 1 20960514 A G 0.1442365535 + -0.35829 -0.8731 -0.15197 0.54238 -0.24027 -0.32521 -0.43428 -0.25716 -0.36012 -0.10475 1.54929 -0.16101 -0.41197 -0.34539 0.45718 0.19609 0.34673 0.4617 0.22297 0.31533 0.45487 0.16984 0.37529 0.45278 0.16598 0.38124 0.45265 0.16277 0.38458 0.45405 0.1892 0.35675 0.4562 0.16933 0.37447 0.46864 0.17203 0.35933 0.186 0.58544 0.22856 0.45774 0.17468 0.36758 0.43129 0.17095 0.39776 0.45263 0.15766 0.38971
rs55961051 1 20971403 A G 0.0182318538 0.42027 1.27706 1.38661 -0.1082 0.12464 0.03568 -0.11792 -0.11834 -0.11917 -0.12376 -0.10686 -0.0817 -0.104 -0.12195 0.25403 0.14646 0.29832 0.55522 0.08173 0.5651 0.35317 0.0117099999999999 0.80434 0.18395 0.01728 0.45488 0.52784 0.15061 0.33447 0.51492 0.06699 0.37009 0.56292 0.13589 0.27438 0.58973 0.13444 0.27637 0.58919 0.12448 0.32713 0.54839 0.09552 0.34637 0.55811 0.08172 0.3229 0.59538 0.05542 0.69903 0.24555
1-21024093 1 21024093 A G 0.0062193211 0.26289 0.78998 1.35987 -0.01153 0.05907 0.16844 -0.04591 -0.04803 -0.02357 -0.01625 -0.04777 -0.04473 -0.01196 -0.02593 0.0994 0.16039 0.44138 0.39823 0.10616 0.59776 0.29608 0.03144 0.81528 0.15328 0.04983 0.51957 0.4306 0.14369 0.44578 0.41053 0.10785 0.46687 0.42528 0.15293 0.41987 0.4272 0.13879 0.43144 0.42977 0.14657 0.42714 0.42629 0.12405 0.46772 0.40823 0.1367 0.43327 0.43003 0.10694 0.56375 0.32931
rs4654915 1 21472821 A G 0.0294443864 0.63667 0.88028 1.52985 -0.19167 1.60415 -0.17132 -0.12168 -0.17594 0.21331 -0.16877 0.09905 0.74423 0.13467 0.689 -0.1628 0.20066 0.42469 0.37465 0.0878100000000001 0.79511 0.11708 0.1935 0.41012 0.39638 0.23506 0.41856 0.34638 0.0993900000000001 0.51477 0.38584 0.17835 0.65346 0.16819 0.20535 0.41042 0.38423 0.26121 0.45474 0.28405 0.23651 0.53762 0.22587 0.21085 0.46048 0.32867 0.0977100000000001 0.7373 0.16499 0.15148 0.44439 0.40413
rs36049190 1 22846286 G C 0.0639456919 0.66663 0.34386 0.35388 -0.0932 -0.28198 0.35981 0.58228 1.40869 -0.16722 -0.20213 -0.24152 -0.23685 -0.28517 -0.23761 -0.26943 0.37992 0.26328 0.3568 0.30347 0.24576 0.45077 0.39528 0.26386 0.34086 0.41942 0.28712 0.29346 0.0683600000000001 0.82205 0.10959 0.23692 0.30257 0.46051 0.32994 0.30181 0.36825 0.33373 0.23772 0.42855 0.31778 0.25663 0.42559 0.34867 0.21403 0.4373 0.3411 0.22677 0.43213 0.34588 0.21452 0.4396
rs34550409 1 22847546 A G 0.05344047 0.72208 0.20924 0.38455 0.02267 -0.27859 0.36101 0.85427 1.50888 -0.03441 -0.24292 -0.26819 -0.21007 -0.26651 -0.11476 -0.24057 0.38009 0.31185 0.30806 0.31958 0.27186 0.40856 0.38161 0.31261 0.30578 0.41363 0.34428 0.24209 0.12861 0.71026 0.16113 0.32484 0.31664 0.35852 0.29567 0.33932 0.36501 0.35264 0.25525 0.39211 0.31608 0.30289 0.38103 0.34798 0.25841 0.39361 0.31786 0.31333 0.36881 0.35595 0.25033 0.39372
1-23273479 1 23273479 T G 0.0537 0.24286 0.50537 0.55372 0.37138 -0.10988 1.51274 2.30394 1.28904 0.0067 -0.14842 0.34687 0.17465 -0.15936 -0.15546 -0.16309 0.52577 0.31212 0.16211 0.50507 0.26553 0.2294 0.57697 0.32227 0.10076 0.17983 0.73946 0.08071 0.56048 0.34297 0.09655 0.52931 0.27714 0.19355 0.52029 0.24747 0.23224 0.50851 0.32514 0.16635 0.50364 0.3171 0.17926 0.52844 0.24033 0.23123 0.50379 0.2585 0.23771 0.52128 0.24153 0.23719
rs2501386 1 24087170 A G 0.1601608355 0.56331 0.10714 -0.10058 1.88232 -0.3436 0.16238 0.42446 0.48385 0.53822 -0.06917 -0.08392 -0.35908 -0.27654 -0.35654 -0.29761 0.0697500000000001 0.79707 0.13318 0.33402 0.15669 0.50929 0.33023 0.17709 0.49268 0.3592 0.17327 0.46753 0.36093 0.17421 0.46486 0.37858 0.19029 0.43113 0.28519 0.19455 0.52026 0.35813 0.17675 0.46512 0.26274 0.19491 0.54235 0.32866 0.18676 0.48458 0.30777 0.17522 0.51701 0.34345 0.16162 0.49493
rs2501387 1 24087308 A G 0.1595237598 0.56511 0.09767 -0.11178 1.86787 -0.34475 0.14869 0.4132 0.47755 0.53011 -0.07623 -0.07737 -0.35795 -0.27494 -0.35567 -0.29871 0.07077 0.79343 0.1358 0.33283 0.15689 0.51028 0.32711 0.17792 0.49497 0.35742 0.17346 0.46912 0.35976 0.17449 0.46575 0.37727 0.19055 0.43218 0.28282 0.19529 0.52189 0.35814 0.17732 0.46454 0.26292 0.19454 0.54254 0.3276 0.18674 0.48566 0.30735 0.17476 0.51789 0.34185 0.16149 0.49666
rs6424125 1 24088249 T G 0.1596806789 0.56321 0.10402 -0.11325 1.86338 -0.34891 0.15656 0.41091 0.46004 0.50571 -0.07989 -0.08754 -0.35678 -0.26666 -0.35343 -0.29922 0.06875 0.79709 0.13416 0.32816 0.15536 0.51648 0.32346 0.17535 0.50119 0.35196 0.17176 0.47628 0.35325 0.17253 0.47422 0.37116 0.18838 0.44046 0.27773 0.19301 0.52926 0.35119 0.17543 0.47338 0.2575 0.19359 0.54891 0.32283 0.18718 0.48999 0.30306 0.17298 0.52396 0.33667 0.15974 0.50359
rs2501390 1 24088383 A G 0.1601091384 0.56212 0.12661 -0.08866 1.86852 -0.34501 0.1498 0.41487 0.47746 0.51952 -0.08148 -0.09561 -0.35925 -0.26965 -0.35424 -0.30423 0.0656800000000001 0.80526 0.12906 0.32379 0.15466 0.52155 0.3168 0.17543 0.50777 0.34793 0.17112 0.48095 0.35 0.172 0.478 0.36708 0.18768 0.44524 0.27068 0.19263 0.53669 0.34678 0.17466 0.47856 0.25029 0.19364 0.55607 0.31864 0.18659 0.49477 0.29871 0.1717 0.52959 0.33206 0.15837 0.50957
rs2501392 1 24088768 G C 0.1598916449 0.56452 0.11542 -0.10136 1.89702 -0.34976 0.16091 0.42811 0.48778 0.5162 -0.07446 -0.07711 -0.35588 -0.26783 -0.35419 -0.30719 0.0679500000000001 0.80231 0.12974 0.3342 0.15493 0.51087 0.32841 0.17629 0.4953 0.35913 0.17188 0.46899 0.36164 0.17276 0.4656 0.37716 0.18767 0.43517 0.28406 0.1927 0.52324 0.35829 0.17532 0.46639 0.26379 0.19216 0.54405 0.32906 0.18574 0.4852 0.30914 0.17166 0.5192 0.3413 0.15816 0.50054
rs2501393 1 24088980 T G 0.1608603133 0.56025 0.11807 -0.07886 1.9027 -0.34443 0.16487 0.44014 0.5109 0.54134 -0.07195 -0.08636 -0.35772 -0.26018 -0.35193 -0.30064 0.06931 0.79947 0.13122 0.33646 0.15743 0.50611 0.33129 0.17923 0.48948 0.36237 0.17464 0.46299 0.36524 0.17578 0.45898 0.38 0.19075 0.42925 0.28675 0.19563 0.51762 0.35976 0.17756 0.46268 0.26385 0.19682 0.53933 0.33037 0.19142 0.47821 0.31153 0.1746 0.51387 0.34469 0.16111 0.4942
rs2502958 1 24089310 C T 0.1625140992 0.55435 0.08944 -0.10817 1.86641 -0.33534 0.13914 0.41168 0.50453 0.57987 -0.0571 -0.09645 -0.35956 -0.26332 -0.35285 -0.30876 0.07419 0.78781 0.138 0.33831 0.1596 0.50209 0.3316 0.18151 0.48689 0.36326 0.176 0.46074 0.36733 0.17777 0.4549 0.38362 0.19461 0.42177 0.29382 0.19622 0.50996 0.35979 0.17865 0.46156 0.26811 0.19778 0.53411 0.33198 0.19326 0.47476 0.31428 0.17582 0.5099 0.34538 0.16198 0.49264
rs2501395 1 24089398 T C 0.1623140992 0.55365 0.09436 -0.09266 1.88214 -0.336 0.14566 0.4309 0.50532 0.57961 -0.05496 -0.10133 -0.35821 -0.25062 -0.34914 -0.30325 0.07424 0.78824 0.13752 0.34026 0.16052 0.49922 0.33381 0.18308 0.48311 0.36639 0.17773 0.45588 0.36892 0.17862 0.45246 0.38527 0.19541 0.41932 0.29702 0.19685 0.50613 0.36023 0.17931 0.46046 0.27017 0.19919 0.53064 0.33347 0.19721 0.46932 0.31683 0.17676 0.50641 0.34787 0.16315 0.48898
rs2501397 1 24090279 C T 0.1637673629 0.54932 0.10917 -0.04292 1.91564 -0.32786 0.11741 0.44759 0.53625 0.63288 -0.04199 -0.09917 -0.35786 -0.24133 -0.3457 -0.29366 0.0755 0.78921 0.13529 0.3489 0.16514 0.48596 0.33501 0.19321 0.47178 0.37704 0.18415 0.43881 0.38044 0.18424 0.43532 0.39632 0.20198 0.4017 0.30735 0.20175 0.4909 0.36871 0.18367 0.44762 0.27844 0.2033 0.51826 0.34112 0.20388 0.455 0.32535 0.18123 0.49342 0.35759 0.16806 0.47435
rs4285653 1 24091117 C T 0.1902861619 0.57205 -0.30202 -0.63336 1.61783 -0.39181 0.41038 0.7857 0.63383 0.60128 -0.00464 -0.1286 -0.34543 -0.34463 -0.39181 -0.33459 0.21413 0.53466 0.25121 0.42798 0.16856 0.40346 0.46009 0.18838 0.35153 0.45171 0.21119 0.3371 0.46078 0.19492 0.3443 0.45678 0.21161 0.33161 0.44524 0.18398 0.37078 0.4421 0.17602 0.38188 0.42077 0.17517 0.40406 0.42842 0.17559 0.39599 0.40493 0.19234 0.40273 0.43418 0.17035 0.39547
rs3003323 1 24091322 T G 0.198218799 0.55011 -0.23343 -0.52127 1.71389 -0.38792 0.51094 0.94459 0.77895 0.72319 -0.01622 -0.1669 -0.35797 -0.34825 -0.39056 -0.3262 0.21752 0.56238 0.2201 0.45448 0.16787 0.37765 0.49219 0.19235 0.31546 0.47659 0.22344 0.29997 0.49 0.20211 0.30789 0.48587 0.21815 0.29598 0.46883 0.18771 0.34346 0.46208 0.17842 0.3595 0.44078 0.17758 0.38164 0.45349 0.17562 0.37089 0.42793 0.19254 0.37953 0.45978 0.17266 0.36756
rs4573477 1 24091329 G A 0.1917326371 0.567 -0.32389 -0.65903 1.54321 -0.39128 0.30954 0.67471 0.52689 0.54596 -0.00792 -0.12517 -0.35077 -0.35505 -0.3912 -0.32873 0.20204 0.53049 0.26747 0.40385 0.16904 0.42711 0.42831 0.18803 0.38366 0.42617 0.20612 0.36771 0.43309 0.1908 0.37611 0.4305 0.20954 0.35996 0.41729 0.18461 0.3981 0.41698 0.17625 0.40677 0.39449 0.17638 0.42913 0.40356 0.17455 0.42189 0.37968 0.19511 0.42521 0.40891 0.17292 0.41817
rs2502967 1 24092304 A G 0.1906221932 0.56669 -0.30093 -0.61043 1.59534 -0.39048 0.34604 0.73925 0.57148 0.54631 -0.03868 -0.11541 -0.34002 -0.33857 -0.39023 -0.31743 0.20139 0.54013 0.25848 0.41215 0.16889 0.41896 0.43742 0.19038 0.3722 0.43277 0.21192 0.35531 0.44181 0.19342 0.36477 0.44025 0.20909 0.35066 0.4213 0.18702 0.39168 0.42564 0.17741 0.39695 0.40277 0.17754 0.41969 0.41104 0.17787 0.41109 0.38773 0.19521 0.41706 0.41702 0.17433 0.40865
rs2501399 1 24092345 C A 0.1894133159 0.56748 -0.27713 -0.56537 1.6307 -0.38923 0.35843 0.79299 0.62116 0.59366 -0.04712 -0.12637 -0.34058 -0.33667 -0.38973 -0.31886 0.2013 0.55061 0.24809 0.42019 0.16866 0.41115 0.44513 0.19338 0.36149 0.43925 0.2178 0.34295 0.45034 0.1963 0.35336 0.44856 0.2123 0.33914 0.42671 0.18928 0.38401 0.43172 0.17847 0.38981 0.40963 0.17813 0.41224 0.41819 0.17894 0.40287 0.39427 0.19563 0.4101 0.42438 0.17474 0.40088
rs2501401 1 24092650 A G 0.1901618799 0.56755 -0.29444 -0.5999 1.60277 -0.39036 0.35788 0.75275 0.58295 0.55903 -0.04509 -0.11368 -0.34377 -0.34249 -0.39018 -0.31895 0.20108 0.54346 0.25546 0.41361 0.16907 0.41732 0.43995 0.19044 0.36961 0.43475 0.21259 0.35266 0.44395 0.19389 0.36216 0.44234 0.2101 0.34756 0.42146 0.18806 0.39048 0.4278 0.17755 0.39465 0.40302 0.17827 0.41871 0.41281 0.1771 0.41009 0.38951 0.19447 0.41602 0.4188 0.17408 0.40712
rs6424131 1 24093193 C A 0.1930603133 0.55804 -0.35581 -0.69603 1.36648 -0.38943 0.30161 0.68256 0.54255 0.47304 -0.13411 -0.19599 -0.36287 -0.3317 -0.38857 -0.33693 0.20768 0.49377 0.29855 0.37146 0.1687 0.45984 0.39014 0.18984 0.42002 0.38479 0.21231 0.4029 0.39357 0.19369 0.41274 0.39453 0.20511 0.40036 0.36677 0.18961 0.44362 0.37742 0.17515 0.44743 0.35474 0.18283 0.46243 0.36861 0.18106 0.45033 0.3537 0.18909 0.45721 0.37567 0.16997 0.45436
rs2501403 1 24093908 T A 0.1878903394 0.57024 -0.28651 -0.55458 1.57183 -0.38969 0.30048 0.68523 0.52636 0.58157 -0.0709 -0.15279 -0.34969 -0.32308 -0.38676 -0.27657 0.19419 0.54399 0.26182 0.39774 0.17258 0.42968 0.42083 0.19274 0.38643 0.42036 0.21124 0.3684 0.42693 0.19503 0.37804 0.42403 0.21993 0.35604 0.40064 0.19314 0.40622 0.4075 0.18021 0.41229 0.38317 0.18393 0.4329 0.39628 0.18401 0.41971 0.3755 0.1982 0.4263 0.40259 0.18407 0.41334
rs3003623 1 24095832 G A 0.1878430809 0.57027 -0.28923 -0.56424 1.58319 -0.38956 0.29115 0.6812 0.52824 0.58959 -0.05526 -0.14463 -0.34711 -0.32125 -0.38634 -0.2808 0.19538 0.54374 0.26088 0.40149 0.17177 0.42674 0.42388 0.19266 0.38346 0.42404 0.21054 0.36542 0.4307 0.1945 0.3748 0.42711 0.21966 0.35323 0.40676 0.19167 0.40157 0.41177 0.17984 0.40839 0.38797 0.18261 0.42942 0.39989 0.1836 0.41651 0.37968 0.19666 0.42366 0.40628 0.18244 0.41128
rs2502973 1 24096362 A T 0.1746537859 0.551 -0.38712 -0.72108 1.32998 -0.37482 0.29499 0.5688 0.50661 0.71864 -0.07916 -0.20901 -0.27009 -0.31227 -0.37424 -0.27685 0.27136 0.41173 0.31691 0.38293 0.18596 0.43111 0.41877 0.192 0.38923 0.41552 0.20525 0.37923 0.41749 0.20254 0.37997 0.37439 0.27916 0.34645 0.40612 0.19043 0.40345 0.39565 0.18332 0.42103 0.39668 0.17992 0.4234 0.39434 0.18246 0.4232 0.37714 0.1993 0.42356 0.39364 0.18909 0.41727
rs2502974 1 24096446 T G 0.1860305483 0.5734 -0.25371 -0.49664 1.63717 -0.38853 0.33205 0.77063 0.60991 0.64167 -0.08149 -0.15448 -0.3469 -0.32027 -0.38585 -0.27556 0.19592 0.55868 0.2454 0.41355 0.17219 0.41426 0.43751 0.19672 0.36577 0.43515 0.21884 0.34601 0.44455 0.19914 0.35631 0.44065 0.22348 0.33587 0.41295 0.19638 0.39067 0.42205 0.18166 0.39629 0.39846 0.18397 0.41757 0.41154 0.18459 0.40387 0.3901 0.19775 0.41215 0.41799 0.18453 0.39748
rs61778213 1 24100521 T C 0.2014704961 0.52732 0.28889 0.09 2.44172 -0.38173 1.18396 1.53485 1.23514 1.15439 0.2107 -0.12293 -0.37582 -0.38054 -0.36286 -0.32905 0.16676 0.7594 0.07384 0.59544 0.16146 0.2431 0.6811 0.19538 0.12352 0.65656 0.22491 0.11853 0.67929 0.19754 0.12317 0.67212 0.21214 0.11574 0.65029 0.18729 0.16242 0.60863 0.18378 0.20759 0.55283 0.18045 0.26672 0.59232 0.1647 0.24298 0.51229 0.21473 0.27298 0.60654 0.16944 0.22402
rs4342800 1 24249084 G A 0.0539099217 0.81902 0.42272 0.37353 1.9907 -0.08318 0.01664 -0.15818 -0.21017 -0.16233 0.34095 0.83735 0.31535 -0.00031 0.17748 -0.26025 0.0621100000000001 0.86601 0.07188 0.53201 0.21429 0.2537 0.53009 0.21708 0.25283 0.38386 0.26449 0.35165 0.40644 0.24208 0.35148 0.48427 0.22428 0.29145 0.5871 0.22521 0.18769 0.59417 0.23088 0.17495 0.57166 0.21412 0.21422 0.53971 0.20295 0.25734 0.52556 0.24393 0.23051 0.45678 0.22232 0.3209
rs6675170 1 24273017 A T 0.0447334204 0.72136 0.05776 0.01365 1.47973 -0.0321 0.01055 -0.12571 -0.21392 -0.22125 0.05283 0.72713 0.41005 0.05941 0.33381 -0.10014 0.12737 0.70743 0.1652 0.45008 0.2274 0.32252 0.44926 0.22968 0.32106 0.4 0.2402 0.3598 0.35848 0.25194 0.38958 0.37724 0.2436 0.37916 0.46279 0.23351 0.3037 0.47644 0.25605 0.26751 0.4718 0.23831 0.28989 0.4529 0.22412 0.32298 0.43556 0.26982 0.29462 0.4381 0.22079 0.34111
1-24356695 1 24356695 A G 0.0839924282 0.92278 -0.11872 -0.20945 1.90422 -0.3493 0.84125 1.04766 0.71721 0.40999 0.39682 0.56682 -0.03759 0.05106 -0.30428 -0.33266 0.30254 0.49851 0.19895 0.50805 0.19835 0.2936 0.53866 0.23622 0.22512 0.51792 0.26183 0.22025 0.53961 0.23354 0.22685 0.54114 0.22682 0.23204 0.53455 0.23418 0.23127 0.51726 0.25761 0.22513 0.5244 0.2153 0.2603 0.45364 0.30383 0.24253 0.5053 0.20846 0.28624 0.44692 0.25219 0.30089
rs7532539 1 24567014 G A 0.3432866841 0.92956 -0.56765 -1.68499 0.70456 -0.44621 1.07155 1.32743 0.88039 0.32672 -0.11922 -0.26507 -0.51581 -0.52905 -0.49704 -0.52956 0.51989 0.18373 0.29638 0.51168 0.12153 0.36679 0.46975 0.2428 0.28745 0.38644 0.33774 0.27582 0.51559 0.18828 0.29613 0.54689 0.14004 0.31307 0.53244 0.12774 0.33982 0.52395 0.13025 0.3458 0.48475 0.14189 0.37336 0.5055 0.11895 0.37555 0.50659 0.12294 0.37047 0.50489 0.11988 0.37523
rs7537875 1 24567738 A T 0.3434112272 0.93794 -0.56081 -1.68086 0.72123 -0.45783 1.09638 1.35339 0.87126 0.29702 -0.12675 -0.23956 -0.52263 -0.53087 -0.49365 -0.53043 0.5255 0.18294 0.29156 0.51581 0.12054 0.36365 0.47198 0.24603 0.28199 0.38422 0.34596 0.26982 0.52267 0.18602 0.29131 0.55258 0.13815 0.30927 0.53721 0.12691 0.33588 0.529 0.13139 0.33961 0.49089 0.13902 0.37009 0.50986 0.11838 0.37176 0.51098 0.12285 0.36617 0.50981 0.11883 0.37136
rs12034846 1 24572176 A G 0.3681885117 0.95159 -0.4716 -1.3503 0.81079 -0.50007 1.13541 1.52073 0.8921 0.16262 -0.0405 0.11068 -0.53789 -0.53781 -0.36996 -0.46852 0.55482 0.1808 0.26438 0.5351 0.12624 0.33866 0.50564 0.24238 0.25198 0.35498 0.413 0.23202 0.54725 0.19315 0.2596 0.57301 0.14254 0.28445 0.56065 0.13859 0.30076 0.5312 0.1857 0.2831 0.50697 0.14915 0.34388 0.52449 0.13259 0.34292 0.51931 0.15615 0.32454 0.53404 0.12823 0.33773
rs2274167 1 24579883 T C 0.3472127937 0.99242 -0.34282 -0.9689 1.09987 -0.46781 1.16838 1.63067 1.00451 0.14608 0.1062 0.5395 -0.53836 -0.52365 -0.38621 -0.438 0.56341 0.22549 0.2111 0.56026 0.14731 0.29243 0.54664 0.24457 0.20879 0.37564 0.43368 0.19068 0.57179 0.21574 0.21247 0.59742 0.16417 0.23841 0.59359 0.1604 0.24601 0.50869 0.27879 0.21252 0.53296 0.16095 0.30609 0.54356 0.15678 0.29966 0.54703 0.16952 0.28345 0.56208 0.14595 0.29197
1-24801101 1 24801101 A G 0.0069362924 0.41478 1.22921 1.92036 -0.0706 0.29493 -0.02184 -0.06581 0.0373 -0.07124 -0.07357 -0.03189 0.06908 0.21551 -0.06027 -0.07247 0.10253 0.47564 0.42183 0.0953200000000001 0.66879 0.23589 0.02415 0.71642 0.25943 0.12298 0.53552 0.3415 0.03695 0.74066 0.22239 0.03249 0.56323 0.40428 0.1284 0.43834 0.43326 0.08439 0.48714 0.42847 0.13358 0.51162 0.3548 0.0275099999999999 0.78868 0.18381 0.03777 0.57908 0.38315 0.12193 0.4477 0.43037
rs12568827 1 24877343 A G 0.0065438642 0.43888 1.1114 1.84456 -0.07111 0.62557 -0.04533 -0.05908 0.07879 -0.06436 -0.07372 -0.02429 0.10831 0.2191 -0.06998 -0.07374 0.11383 0.48635 0.39982 0.0626099999999999 0.79591 0.14148 0.03933 0.66832 0.29235 0.13951 0.54626 0.31423 0.0454599999999999 0.77112 0.18342 0.0357 0.57103 0.39327 0.14083 0.45112 0.40805 0.10261 0.50308 0.39431 0.14991 0.53542 0.31467 0.04599 0.7632 0.19081 0.05992 0.55975 0.38033 0.13704 0.45444 0.40852
rs2282719 1 25113677 A C 0.4318947781 0.81966 1.26912 1.37044 -0.43206 -0.51825 -0.02651 -0.49491 -0.3605 -0.51831 -0.52011 -0.47356 0.4159 -0.11275 0.16048 -0.24231 0.03471 0.30557 0.65972 0.1162 0.20716 0.67664 0.06112 0.48795 0.45093 0.05077 0.4167 0.53253 0.12251 0.26702 0.61047 0.06107 0.29187 0.64706 0.05706 0.22715 0.71579 0.08199 0.22216 0.69585 0.00690999999999997 0.92249 0.0706 0.10373 0.26297 0.6333 0.07809 0.31486 0.60705 0.1285 0.2272 0.6443
rs9438876 1 25113703 G A 0.4981172324 0.74195 1.59938 1.5738 -0.38801 -0.49456 0.282 -0.41223 -0.23086 -0.49568 -0.47932 -0.42991 0.66773 -0.04529 0.00171 -0.40897 0.06588 0.20629 0.72783 0.08638 0.192 0.72162 0.0417099999999999 0.5983 0.35999 0.04415 0.34956 0.60629 0.1375 0.24271 0.61979 0.09163 0.20256 0.70581 0.071 0.17926 0.74974 0.05394 0.1909 0.75516 0.00431000000000004 0.96549 0.0302 0.11641 0.23816 0.64543 0.0883200000000001 0.25098 0.6607 0.12333 0.17372 0.70295
rs56299762 1 26314225 A G 0.1786201044 0.985 -0.0306 -0.08527 -0.35429 -0.44699 0.31718 1.30346 0.74351 0.17326 -0.09093 -0.46545 -0.38632 -0.23788 0.11995 -0.2399 0.24956 0.30391 0.44653 0.35735 0.20983 0.43282 0.3872 0.27576 0.33704 0.12277 0.71125 0.16598 0.44222 0.27944 0.27834 0.41304 0.2194 0.36756 0.32727 0.25303 0.4197 0.37335 0.18977 0.43688 0.37329 0.19278 0.43393 0.37741 0.2011 0.42149 0.33164 0.28813 0.38023 0.3774 0.20218 0.42042
rs17184898 1 26320457 T A 0.1759535248 0.9799 0.03428 0.01746 -0.31932 -0.4377 0.3741 1.44797 0.93381 0.24662 -0.08349 -0.46267 -0.39264 -0.27993 0.09721 -0.25868 0.27097 0.30333 0.4257 0.37647 0.21156 0.41197 0.40147 0.28982 0.30871 0.12753 0.72701 0.14546 0.45967 0.30378 0.23655 0.4388 0.22639 0.33481 0.34989 0.25337 0.39674 0.39148 0.19411 0.41441 0.39152 0.19659 0.41189 0.39357 0.20454 0.40189 0.3434 0.29952 0.35708 0.39497 0.20605 0.39898
rs17257120 1 26322688 G A 0.1761822454 0.9924 0.00817 -0.03576 -0.33895 -0.44363 0.33692 1.3836 0.8762 0.21627 -0.08904 -0.46518 -0.39203 -0.25683 0.05959 -0.26833 0.254 0.30576 0.44024 0.36463 0.21003 0.42534 0.39305 0.2834 0.32355 0.12667 0.71845 0.15488 0.45167 0.29811 0.25022 0.42747 0.22244 0.35009 0.33496 0.2531 0.41194 0.38188 0.19045 0.42767 0.38095 0.19321 0.42584 0.38594 0.20011 0.41395 0.34601 0.27662 0.37737 0.38557 0.20045 0.41398
1-26327906 1 26327906 G A 0.1767195822 0.98671 0.02285 -0.00824 -0.33418 -0.44223 0.35007 1.40853 0.90075 0.23223 -0.07972 -0.46495 -0.38902 -0.25169 0.0654 -0.26498 0.25751 0.30729 0.4352 0.3684 0.21198 0.41962 0.39756 0.28625 0.31619 0.12669 0.72298 0.15033 0.45573 0.30121 0.24306 0.43279 0.22474 0.34247 0.33849 0.25629 0.40522 0.38616 0.19222 0.42162 0.38528 0.19504 0.41968 0.39037 0.20213 0.4075 0.34916 0.27952 0.37132 0.38988 0.20243 0.40769
rs6598943 1 26403843 A C 0.3399587467 + 0.39258 0.44678 0.36462 -0.42821 1.43956 2.34721 1.96179 0.80274 -0.35232 -0.48168 -0.54033 -0.43595 -0.4317 0.01934 0.58813 0.27436 0.13751 0.39371 0.31505 0.29124 0.6402 0.26673 0.09307 0.34145 0.58294 0.07561 0.47645 0.44095 0.0826 0.58759 0.31371 0.0987 0.59653 0.19422 0.20925 0.56522 0.19053 0.24425 0.53931 0.20165 0.25904 0.56145 0.19821 0.24034 0.56605 0.19484 0.23911 0.49427 0.31179 0.19394
1-26460802 1 26460802 T C 0.2353412533 0.55078 0.23179 0.10999 0.44895 -0.27061 2.08309 1.90679 1.62086 0.13741 -0.34821 -0.33753 -0.35802 -0.25415 -0.19501 0.30009 0.64313 0.21785 0.13902 0.50399 0.24483 0.25118 0.43625 0.47165 0.0921 0.52228 0.38155 0.09617 0.52348 0.38105 0.09547 0.65287 0.20375 0.14338 0.59814 0.17939 0.22247 0.59186 0.17841 0.22973 0.5827 0.18111 0.23619 0.59164 0.18593 0.22243 0.59246 0.19102 0.21652 0.48975 0.33428 0.17597
rs2166901 1 26469150 C G 0.3399117493 0.99764 0.3879 0.33677 0.30305 -0.44864 1.43351 2.39128 1.99023 0.75142 -0.38625 -0.49242 -0.54013 -0.43558 -0.41583 -0.08504 0.6108 0.25406 0.13514 0.42564 0.2813 0.29306 0.66678 0.24939 0.08383 0.33005 0.60399 0.06596 0.49825 0.4286 0.07315 0.63221 0.27564 0.09215 0.61108 0.17724 0.21168 0.58178 0.17552 0.2427 0.55251 0.19045 0.25704 0.57916 0.18363 0.23721 0.58864 0.17765 0.23371 0.53781 0.25797 0.20422
rs11247894 1 26470260 G A 0.4143603133 + 0.35668 0.0722 0.3989 -0.5529 1.65068 2.23317 2.08085 1.09582 -0.4793 -0.55471 -0.40865 -0.46545 -0.51071 -0.44813 0.72547 0.18929 0.08524 0.49782 0.21198 0.2902 0.67016 0.26405 0.06579 0.42949 0.50983 0.06068 0.52804 0.40947 0.06249 0.66992 0.26284 0.06724 0.60353 0.16848 0.22799 0.58541 0.16211 0.25248 0.48918 0.26148 0.24934 0.57623 0.19411 0.22966 0.61924 0.15318 0.22758 0.61961 0.16113 0.21926
rs12732837 1 26475143 G C 0.3399002611 0.99842 0.382 0.3171 0.30542 -0.45314 1.4264 2.38801 2.00806 0.75587 -0.38348 -0.48936 -0.54036 -0.4405 -0.42486 -0.09643 0.61389 0.25093 0.13518 0.4295 0.27612 0.29438 0.66962 0.24628 0.0841 0.33684 0.59703 0.06613 0.49275 0.43437 0.07288 0.63631 0.27168 0.09201 0.61348 0.17506 0.21146 0.58475 0.17325 0.242 0.55665 0.18664 0.25671 0.58145 0.18068 0.23787 0.59023 0.17498 0.23479 0.54103 0.25362 0.20535
rs4233458 1 26488203 T C 0.3397357702 0.99832 0.40431 0.33866 0.32192 -0.45423 1.44247 2.42284 2.03578 0.77213 -0.37628 -0.48704 -0.54025 -0.44249 -0.42678 -0.09592 0.62027 0.24955 0.13018 0.43339 0.27394 0.29267 0.6747 0.245 0.0803 0.33482 0.60252 0.06266 0.49671 0.434 0.06929 0.64208 0.2699 0.08802 0.61916 0.17451 0.20633 0.58951 0.17244 0.23805 0.56099 0.18537 0.25364 0.58602 0.1794 0.23458 0.59446 0.1741 0.23144 0.54523 0.25288 0.20189
rs34244616 1 26516110 C T 0.3107574413 0.84282 0.45797 0.40946 0.60021 -0.44321 1.5469 2.5195 2.21401 0.85228 -0.28962 -0.38605 -0.49143 -0.32564 -0.26649 0.11213 0.6812 0.22591 0.09289 0.49812 0.24022 0.26166 0.69916 0.23581 0.06503 0.37935 0.56826 0.05239 0.48166 0.46288 0.05546 0.68302 0.24664 0.07034 0.66215 0.17215 0.1657 0.63804 0.16986 0.1921 0.60636 0.17491 0.21873 0.61933 0.18432 0.19635 0.63062 0.18059 0.18879 0.55534 0.28346 0.1612
rs12042111 1 26577404 A T 0.093997389 0.80136 0.02789 -0.14 -0.30709 -0.34528 -0.35226 -0.34054 -0.3523 -0.35001 -0.32751 0.06481 -0.24869 1.49661 0.76893 -0.25265 0.35869 0.24392 0.39739 0.37564 0.19999 0.42437 0.37604 0.20137 0.42259 0.36213 0.22387 0.414 0.3722 0.20572 0.42208 0.37115 0.20449 0.42436 0.38181 0.20538 0.41281 0.29828 0.44054 0.26118 0.37518 0.22218 0.40264 0.19199 0.63286 0.17515 0.41054 0.36152 0.22794 0.36773 0.22159 0.41068
rs12073574 1 26622849 G T 0.0608879896 0.39684 1.88508 2.57679 1.23318 -0.04851 1.73047 1.78465 0.86753 -0.00036 1.6428 0.46055 0.02988 -0.08076 -0.22233 0.38375 0.46455 0.48493 0.05052 0.29847 0.55417 0.14736 0.40525 0.54994 0.04481 0.2969 0.66 0.0431 0.39054 0.55398 0.05548 0.22911 0.63284 0.13805 0.05014 0.93586 0.014 0.47081 0.4602 0.06899 0.42306 0.45803 0.11891 0.29431 0.55215 0.15354 0.3954 0.43743 0.16717 0.0527500000000001 0.90016 0.04709
1-26645786 1 26645786 T G 0.0555989556 0.23411 0.99113 1.67043 0.58657 0.21756 0.46502 0.15998 -0.16054 -0.14456 0.14624 0.42531 1.5576 0.05826 -0.08767 -0.16319 0.33037 0.57288 0.09675 0.40963 0.46846 0.12191 0.28892 0.60761 0.10347 0.3544 0.51891 0.12669 0.27542 0.51711 0.20747 0.27287 0.52747 0.19966 0.22225 0.62926 0.14849 0.39291 0.48779 0.1193 0.17319 0.76914 0.05767 0.29823 0.5623 0.13947 0.12587 0.66768 0.20645 0.37102 0.41873 0.21025
1-26687214 1 26687214 A G 0.0598394256 0.40792 0.93069 1.36226 -0.03678 0.09378 0.1411 0.12152 -0.16316 -0.22114 0.7904 0.6454 0.08704 -0.20875 -0.18521 0.51084 0.20004 0.39768 0.40228 0.20013 0.434 0.36587 0.25981 0.37476 0.36543 0.22002 0.42506 0.35492 0.2584 0.3465 0.3951 0.17389 0.39734 0.42877 0.0474300000000001 0.87389 0.07868 0.30648 0.45004 0.24348 0.20012 0.41107 0.38881 0.25248 0.33849 0.40903 0.26714 0.36317 0.36969 0.08301 0.78425 0.13274
rs10902643 1 26868647 A G 0.1714383812 0.611 1.37037 1.46052 -0.11743 -0.38103 0.01482 -0.29105 -0.12129 -0.38396 0.10962 -0.35634 -0.38406 -0.36104 -0.30179 0.9825 0.05434 0.32413 0.62153 0.14902 0.24089 0.61009 0.14725 0.33901 0.51374 0.07869 0.34551 0.5758 0.0435 0.35888 0.59762 0.01525 0.69165 0.2931 0.07071 0.39482 0.53447 0.06846 0.24896 0.68258 0.12555 0.22762 0.64683 0.12126 0.22285 0.65589 0.0974700000000001 0.25932 0.64321 0.00909000000000004 0.89537 0.09554
rs62757562 1 26904529 C T 0.1953613577 0.908 2.00665 2.23948 -0.01333 -0.46564 0.25397 -0.26824 -0.20458 -0.46817 0.43973 -0.46956 -0.43191 -0.46307 -0.41096 1.13229 0.0362199999999999 0.50258 0.4612 0.12555 0.25902 0.61543 0.13421 0.5254 0.34039 0.08795 0.33739 0.57466 0.08307 0.31831 0.59862 0.00856000000000001 0.63268 0.35876 0.0607099999999999 0.59604 0.34325 0.03147 0.32699 0.64154 0.12847 0.27516 0.59637 0.12643 0.25514 0.61843 0.08057 0.29575 0.62368 0.00314999999999999 0.95647 0.04038
1-26910205 1 26910205 T G 0.0761039164 0.29816 1.23178 1.38847 -0.15916 -0.20939 -0.08223 -0.21344 -0.20401 -0.16046 0.10734 -0.15391 -0.21249 -0.21147 -0.1689 0.34568 0.05369 0.42789 0.51842 0.0911299999999999 0.28349 0.62538 0.12157 0.45967 0.41876 0.08267 0.35239 0.56494 0.07918 0.3042 0.61662 0.011 0.72948 0.25952 0.0351100000000001 0.5658 0.39909 0.0217999999999999 0.43647 0.54173 0.1247 0.27026 0.60504 0.13062 0.27842 0.59096 0.1278 0.29428 0.57792 0.0360200000000001 0.62184 0.34214
rs56163802 1 26910584 G A 0.1629310705 0.84905 1.25 1.59684 0.24363 -0.41933 0.60164 -0.06021 -0.03731 -0.39864 0.47076 -0.39226 -0.38869 -0.43654 -0.43001 0.71532 0.05677 0.49509 0.44814 0.14229 0.27631 0.5814 0.13064 0.56164 0.30772 0.1207 0.34532 0.53398 0.1338 0.3225 0.5437 0.03032 0.5736 0.39608 0.11708 0.49118 0.39174 0.09112 0.31094 0.59794 0.12742 0.32084 0.55174 0.14984 0.27273 0.57743 0.09072 0.30249 0.60679 0.01156 0.90876 0.07968
rs11247593 1 26924667 A G 0.2201668407 0.99111 1.90697 1.99753 -0.05441 -0.49574 0.08543 -0.29866 -0.19614 -0.49596 0.43462 -0.47282 -0.47234 -0.49033 -0.46031 1.04652 0.04354 0.37451 0.58195 0.12916 0.21874 0.6521 0.15416 0.35101 0.49483 0.0939 0.28195 0.62415 0.05521 0.28322 0.66157 0.00765000000000005 0.68973 0.30262 0.05214 0.51991 0.42795 0.04366 0.25184 0.7045 0.1234 0.23013 0.64647 0.11912 0.21196 0.66892 0.06549 0.24347 0.69104 0.00348999999999999 0.94655 0.04996
rs11247594 1 26940004 A G 0.2211488251 + 2.00458 2.01832 -0.04529 -0.49747 0.04952 -0.31058 -0.20939 -0.49673 0.3756 -0.46444 -0.48774 -0.49601 -0.4755 1.05335 0.03856 0.34813 0.61331 0.12727 0.20329 0.66944 0.15489 0.31603 0.52908 0.09233 0.26372 0.64395 0.0519 0.26428 0.68382 0.00719999999999998 0.69731 0.29549 0.05502 0.47759 0.46739 0.04279 0.2316 0.72561 0.1196 0.2087 0.6717 0.11463 0.19571 0.68966 0.05541 0.22432 0.72027 0.00252999999999992 0.95703 0.04044
1-26975124 1 26975124 T C 0.1159 0.69273 0.98016 1.65979 0.63154 -0.23697 1.19323 0.47678 0.56446 -0.08516 0.77555 -0.3338 -0.29443 -0.36163 -0.34827 0.67916 0.12271 0.58682 0.29047 0.20538 0.37911 0.41551 0.1614 0.61635 0.22225 0.21405 0.44775 0.3382 0.20989 0.45182 0.33829 0.09128 0.56148 0.34724 0.16217 0.58493 0.2529 0.15852 0.4056 0.43588 0.18552 0.41357 0.40091 0.20824 0.37944 0.41232 0.18423 0.38868 0.42709 0.03201 0.87473 0.09326
1-27014295 1 27014295 G C 0.125375718 0.66736 1.51309 1.64365 -0.04938 -0.36502 0.2004 -0.27722 -0.28328 -0.36489 0.08199 -0.35628 -0.31757 -0.36836 -0.34604 0.48326 0.03411 0.42602 0.53987 0.10918 0.24721 0.64361 0.09843 0.59568 0.30589 0.07949 0.30976 0.61075 0.11834 0.26359 0.61807 0.02053 0.61476 0.36471 0.11058 0.37388 0.51554 0.06224 0.27316 0.6646 0.1032 0.28832 0.60848 0.10444 0.24261 0.65295 0.02836 0.29322 0.67842 0.00605999999999995 0.91752 0.07642
rs2273015 1 27026545 A G 0.161113577 0.84838 1.25591 1.56946 0.18733 -0.42335 0.58062 -0.07485 -0.05694 -0.40365 0.41458 -0.39948 -0.38048 -0.43174 -0.42601 0.75738 0.05772 0.47026 0.47202 0.14375 0.26622 0.59003 0.12878 0.55409 0.31713 0.11889 0.33439 0.54672 0.13172 0.31142 0.55686 0.03124 0.56575 0.40301 0.11671 0.47101 0.41228 0.08815 0.30203 0.60982 0.12779 0.31124 0.56097 0.14569 0.26234 0.59197 0.08426 0.29389 0.62185 0.01067 0.91645 0.07288
rs10902645 1 27051649 T G 0.1733851175 0.85888 1.4351 1.67418 0.17202 -0.43812 0.64664 0.00575 0.02595 -0.42166 0.22629 -0.41088 -0.40333 -0.44071 -0.41676 0.98141 0.04783 0.41644 0.53573 0.14776 0.24113 0.61111 0.15355 0.48378 0.36267 0.13418 0.3028 0.56302 0.12652 0.29694 0.57654 0.02673 0.60581 0.36746 0.12934 0.37479 0.49587 0.08851 0.27261 0.63888 0.12509 0.27759 0.59732 0.14943 0.23775 0.61282 0.09459 0.27029 0.63512 0.00649999999999995 0.94276 0.05074
1-27066052 1 27066052 T G 0.0656798956 0.51697 1.04127 1.57554 0.37338 -0.10916 1.20997 0.22219 0.28703 -0.15558 0.16239 -0.24244 -0.21597 -0.25592 -0.24464 0.25729 0.09584 0.52367 0.38049 0.11596 0.38589 0.49815 0.05654 0.81304 0.13042 0.10337 0.43562 0.46101 0.17322 0.38791 0.43887 0.0704 0.5582 0.3714 0.16123 0.39696 0.44181 0.13003 0.34506 0.52491 0.13379 0.37311 0.4931 0.16432 0.32875 0.50693 0.0930299999999999 0.3778 0.52917 0.03803 0.7947 0.16727
1-27223045 1 27223045 T C 0.0426866841 0.23581 2.08297 2.39199 0.40191 -0.14846 1.49275 0.08728 0.1678 -0.1299 -0.01064 -0.11998 -0.14686 -0.0461 -0.133 0.03782 0.1176 0.60138 0.28102 0.14395 0.30075 0.5553 0.00305 0.97933 0.01762 0.01041 0.45286 0.53673 0.17526 0.40651 0.41823 0.0979 0.51225 0.38985 0.17745 0.33913 0.48342 0.14767 0.30937 0.54296 0.12626 0.33218 0.54156 0.15177 0.39135 0.45688 0.15574 0.32438 0.51988 0.07006 0.63857 0.29137
1-27223046 1 27223046 C T 0.042894517 0.23426 2.13567 2.43812 0.40836 -0.14888 1.48353 0.08008 0.15853 -0.1316 -0.01871 -0.12207 -0.14688 -0.04704 -0.134 0.03664 0.10966 0.62597 0.26437 0.14479 0.30047 0.55474 0.00286000000000008 0.98008 0.01706 0.00944 0.45404 0.53652 0.17446 0.41004 0.4155 0.0935 0.50866 0.39784 0.17778 0.33866 0.48356 0.14312 0.31147 0.54541 0.1212 0.33539 0.54341 0.15026 0.39244 0.4573 0.1549 0.32447 0.52063 0.0675899999999999 0.63898 0.29343
1-27251563 1 27251563 C A 0.0262443864 0.18115 1.16843 1.50042 0.22482 -0.04082 0.9776 0.06542 0.14182 -0.067 -0.0404 -0.05612 -0.09242 -0.09602 -0.09966 0.08767 0.1201 0.57568 0.30422 0.1131 0.37493 0.51197 0.0157799999999999 0.92344 0.06078 0.0319199999999999 0.45606 0.51202 0.17737 0.39025 0.43238 0.11285 0.46557 0.42158 0.16728 0.32969 0.50303 0.16398 0.32996 0.50606 0.13987 0.34596 0.51417 0.16185 0.31619 0.52196 0.13799 0.34747 0.51454 0.0866899999999999 0.58291 0.3304
1-27266895 1 27266895 A G 0.0536156658 0.25538 0.94499 1.54876 0.66452 -0.15805 1.78839 0.44878 0.4231 -0.01881 0.50709 -0.14875 -0.15078 -0.17286 -0.14693 0.1039 0.20692 0.59708 0.196 0.24197 0.3598 0.39823 0.04212 0.89652 0.06136 0.14756 0.5431 0.30934 0.27372 0.43796 0.28832 0.16724 0.50639 0.32637 0.20574 0.54429 0.24997 0.20938 0.39816 0.39246 0.20697 0.40543 0.3876 0.23653 0.37862 0.38485 0.25197 0.36904 0.37899 0.15277 0.55896 0.28827
1-27285970 1 27285970 C T 0.0456389034 0.23508 1.18556 1.00985 0.91504 -0.13043 -0.01342 -0.01658 -0.10217 0.09932 0.27173 3.15427 0.0872 -0.1534 -0.15057 -0.11277 0.6354 0.25562 0.10898 0.41499 0.22588 0.35913 0.52561 0.18548 0.28891 0.52271 0.18689 0.2904 0.46199 0.22422 0.31379 0.45841 0.25246 0.28913 0.55379 0.2146 0.23161 0.01433 0.96694 0.01873 0.60133 0.22466 0.17401 0.5042 0.17913 0.31667 0.48998 0.18157 0.32845 0.49728 0.19057 0.31215
rs4908381 1 28155406 T C 0.0139096606 0.52212 1.05582 1.71216 0.12673 1.72764 -0.01574 0.1721 -0.02011 -0.12798 -0.10598 0.37352 1.82012 0.09013 0.23432 0.36481 0.29248 0.45378 0.25374 0.0636099999999999 0.89392 0.04247 0.26703 0.44751 0.28546 0.28655 0.4999 0.21355 0.28557 0.42838 0.28605 0.23227 0.4471 0.32063 0.34028 0.39313 0.26659 0.35411 0.4683 0.17759 0.1809 0.74716 0.07194 0.29563 0.43798 0.26639 0.32249 0.43598 0.24153 0.32492 0.46411 0.21097
rs4357550 1 28164363 T C 0.0102496084 0.45848 0.72872 1.38257 -0.01485 0.83468 -0.03362 0.17867 0.04806 -0.09998 -0.05045 0.1441 1.10527 -0.05535 0.03195 0.0234 0.16611 0.46995 0.36394 0.0957899999999999 0.77344 0.13077 0.1394 0.50925 0.35135 0.17061 0.57628 0.25311 0.16255 0.52505 0.3124 0.21261 0.43982 0.34757 0.23903 0.44682 0.31415 0.24797 0.47318 0.27885 0.0968 0.77655 0.12665 0.14497 0.47003 0.385 0.18979 0.45413 0.35608 0.23318 0.41693 0.34989
1-29083198 1 29083198 T C 0.0078219321 0.28505 1.27227 2.0713 0.40401 -0.05839 -0.0237 0.03835 0.08195 0.05776 0.91823 0.38151 -0.05039 0.58211 -0.05976 -0.06094 0.16287 0.65451 0.18262 0.19608 0.47414 0.32978 0.17445 0.5127 0.31285 0.21435 0.48733 0.29832 0.18625 0.52454 0.28921 0.1702 0.53105 0.29875 0.13404 0.73396 0.132 0.2385 0.58847 0.17303 0.18597 0.51061 0.30342 0.01529 0.94378 0.04093 0.05159 0.57971 0.3687 0.18927 0.4728 0.33793
1-29358369 1 29358369 C A 0.0093057441 0.26311 1.73561 2.51393 0.24653 -0.05312 -0.05429 -0.01554 0.04364 0.06679 0.89983 0.24329 -0.02706 0.96186 -0.06412 -0.0572 0.15466 0.61949 0.22585 0.17674 0.46275 0.36051 0.14947 0.50955 0.34098 0.19311 0.468 0.33889 0.16288 0.51467 0.32245 0.16574 0.50937 0.32489 0.12014 0.73324 0.14662 0.21525 0.57153 0.21322 0.16446 0.5257 0.30984 0.00479999999999992 0.9784 0.0168 0.02655 0.56322 0.41023 0.15316 0.47716 0.36968
rs16838156 1 29569192 T C 0.0031469974 0.46496 1.27448 1.63725 0.01336 -0.02424 -0.00964 0.0673 -0.0039 0.00172 -0.0295 -0.02514 0.0036 -0.01739 0.01877 0.05628 0.18445 0.37488 0.44067 0.18099 0.38166 0.43735 0.00862000000000007 0.81219 0.17919 0.01037 0.6181 0.37153 0.18827 0.39698 0.41475 0.18701 0.37432 0.43867 0.18132 0.35913 0.45955 0.17983 0.36017 0.46 0.16587 0.39842 0.43571 0.17904 0.36367 0.45729 0.18068 0.37621 0.44311 0.17295 0.41073 0.41632
rs12741367 1 29680451 T C 0.0324678851 0.27437 0.34923 0.72637 -0.07385 -0.06978 -0.00237 0.19884 0.08811 0.45614 1.3678 -0.13532 0.70422 0.17923 0.07533 -0.13594 0.24744 0.37118 0.38138 0.28711 0.3411 0.37179 0.31605 0.3259 0.35805 0.26481 0.41061 0.32458 0.32072 0.33105 0.34823 0.34121 0.37831 0.28048 0.12535 0.71111 0.16354 0.30729 0.31641 0.3763 0.25717 0.53348 0.20935 0.33141 0.34692 0.32167 0.29871 0.37184 0.32945 0.28032 0.34254 0.37714
rs57089413 1 29803836 G A 0.1278148825 0.3598 0.10592 0.20222 0.93127 -0.24869 1.34674 1.86817 1.33413 0.97596 0.07216 -0.06744 -0.17856 -0.11996 -0.20911 -0.28797 0.50791 0.28948 0.20261 0.48205 0.23236 0.28559 0.48186 0.32207 0.19607 0.32521 0.49195 0.18284 0.50127 0.29963 0.1991 0.51669 0.28067 0.20264 0.51654 0.23861 0.24485 0.50571 0.2424 0.25189 0.4393 0.28373 0.27697 0.3953 0.34005 0.26465 0.40271 0.32985 0.26744 0.47667 0.23334 0.28999
rs61766487 1 30272302 G A 0.0632449086 0.9487 0.72815 0.36142 0.88074 -0.27223 -0.26398 -0.24145 -0.26937 -0.04495 0.97265 2.82222 -0.23526 -0.1675 -0.32069 -0.3284 0.70469 0.22993 0.06538 0.61186 0.16773 0.22041 0.58837 0.15895 0.25268 0.59532 0.15888 0.2458 0.59352 0.15937 0.24711 0.599 0.20086 0.20014 0.69698 0.22425 0.07877 0.05264 0.91958 0.02778 0.59125 0.17871 0.23004 0.59736 0.20221 0.20043 0.58849 0.15665 0.25486 0.60006 0.14862 0.25132
rs55931246 1 30689739 C T 0.2242263708 0.76512 -0.07295 -0.42664 -0.42303 -0.37261 -0.31453 -0.25185 -0.39216 -0.22886 0.14914 -0.43832 0.00011 1.491 -0.05567 0.03716 0.31255 0.1513 0.53615 0.31049 0.14951 0.54 0.31155 0.15523 0.53322 0.2984 0.1829 0.5187 0.30194 0.16941 0.52865 0.32187 0.15112 0.52701 0.31087 0.2088 0.48033 0.30839 0.14981 0.5418 0.3527 0.17665 0.47065 0.07306 0.77273 0.15421 0.28218 0.19142 0.5264 0.30816 0.18712 0.50472
1-30901652 1 30901652 T C 0.0638146214 0.15023 0.86719 1.4656 0.21123 0.50632 -0.13903 -0.10948 -0.06278 -0.05271 -0.13376 0.39146 0.84028 1.09683 -0.09675 0.29904 0.16486 0.64582 0.18932 0.30108 0.45568 0.24324 0.27721 0.38022 0.34257 0.23228 0.42615 0.34157 0.26222 0.40816 0.32962 0.26986 0.40202 0.32812 0.28007 0.38154 0.33839 0.23312 0.51501 0.25187 0.29241 0.48303 0.22456 0.0603 0.81352 0.12618 0.07694 0.58328 0.33978 0.16317 0.57614 0.26069
1-31130255 1 31130255 T C 0.0779634465 0.46851 1.45382 1.36679 0.216 -0.25411 -0.26641 -0.23903 -0.26751 -0.24809 -0.19307 2.72301 0.1031 0.03771 1.25163 0.25039 0.44424 0.25301 0.30275 0.34885 0.20187 0.44928 0.34678 0.21179 0.44143 0.36932 0.20355 0.42713 0.34346 0.21985 0.43669 0.32728 0.21092 0.4618 0.32095 0.21857 0.46048 0.00787000000000004 0.98193 0.0102 0.36282 0.23891 0.39827 0.38094 0.2206 0.39846 0.22132 0.5733 0.20538 0.40384 0.23474 0.36142
1-31669195 1 31669195 T C 0.0343652742 0.84099 -0.02207 -0.06146 -0.00472 -0.23358 -0.16135 -0.19764 -0.0907 -0.19055 -0.09567 -0.14837 -0.09031 0.15626 1.23031 1.3731 0.34465 0.2304 0.42495 0.34762 0.21565 0.43673 0.34374 0.22114 0.43512 0.33043 0.24023 0.42934 0.31907 0.26692 0.41401 0.3431 0.22044 0.43646 0.31119 0.26343 0.42538 0.34804 0.2184 0.43356 0.35237 0.2271 0.42053 0.37892 0.24674 0.37434 0.3008 0.44052 0.25868 0.2305 0.52851 0.24099
1-31679154 1 31679154 T A 0.0160697128 0.57148 0.04351 -0.0294 -0.0432 -0.1439 -0.12648 -0.09837 -0.0408 -0.05403 -0.01862 -0.1187 -0.12817 0.09803 1.35465 0.40377 0.29513 0.24591 0.45896 0.30647 0.23073 0.4628 0.30758 0.23384 0.45858 0.30812 0.23275 0.45913 0.29463 0.25533 0.45004 0.30116 0.24144 0.4574 0.27961 0.27094 0.44945 0.30924 0.23107 0.45969 0.30742 0.23378 0.4588 0.33528 0.27025 0.39447 0.12668 0.63565 0.23767 0.36168 0.29739 0.34093
rs16835244 1 33335003 T G 0.0078140992 0.21348 1.36723 1.66709 -0.03052 -0.01293 -0.04971 0.08837 -0.03785 -0.05131 -0.04305 0.10597 0.03686 -0.03412 -0.02841 -0.05024 0.14671 0.34431 0.50898 0.14976 0.34147 0.50877 0.03875 0.42381 0.53744 0.00669999999999993 0.8959 0.0974 0.01356 0.4868 0.49964 0.13131 0.35209 0.5166 0.14426 0.33196 0.52378 0.14112 0.39535 0.46353 0.14321 0.38979 0.467 0.13938 0.36563 0.49499 0.13776 0.3632 0.49904 0.14124 0.33705 0.52171
1-33810598 1 33810598 T C 0.0450449086 0.71705 0.26889 -0.05365 -0.13513 -0.16772 -0.25633 -0.23545 -0.25929 -0.24728 -0.25371 1.64675 0.01497 -0.25549 -0.25928 -0.24627 0.38668 0.20375 0.40957 0.33786 0.17231 0.48983 0.31184 0.18155 0.50661 0.25682 0.25791 0.48527 0.30419 0.18557 0.51024 0.324 0.17129 0.50471 0.27165 0.1854 0.54295 0.0501900000000001 0.83702 0.11279 0.38769 0.19949 0.41282 0.34125 0.17877 0.47998 0.32423 0.16695 0.50882 0.31999 0.17563 0.50438
rs12744624 1 34348711 C A 0.1564751958 0.56125 0.33589 0.33588 0.76549 -0.36321 -0.36194 -0.26673 -0.18182 -0.03345 -0.11752 -0.11667 0.24849 0.72539 2.21953 0.88481 0.49998 0.37475 0.12527 0.52731 0.22855 0.24414 0.45068 0.2934 0.25592 0.54504 0.23039 0.22457 0.54527 0.23719 0.21754 0.51495 0.2715 0.21355 0.53995 0.24169 0.21836 0.56883 0.22787 0.2033 0.57556 0.27676 0.14768 0.61439 0.26922 0.11639 0.13548 0.79295 0.07157 0.60777 0.28578 0.10645
rs4653390 1 34367201 C A 0.3516819843 0.8175 0.2178 -0.40019 -0.2715 -0.35639 -0.51269 -0.51263 -0.48398 -0.37568 -0.43111 -0.1804 -0.21579 1.10492 2.45313 0.68488 0.64095 0.14763 0.21142 0.61013 0.12623 0.26364 0.59426 0.12356 0.28218 0.59545 0.12319 0.28136 0.59428 0.1279 0.27782 0.57874 0.16578 0.25548 0.55239 0.1551 0.29251 0.59494 0.14898 0.25608 0.61699 0.13664 0.24637 0.69905 0.21761 0.08334 0.0971200000000001 0.84742 0.05546 0.71404 0.16629 0.11967
rs9425908 1 34368322 G A 0.4115832898 0.9835 0.33625 -0.42143 -0.09083 -0.48033 -0.55596 -0.55118 -0.5503 -0.50122 -0.43199 -0.09386 -0.14656 1.04109 2.65109 0.89755 0.6963 0.15776 0.14594 0.63956 0.11772 0.24272 0.63512 0.11561 0.24927 0.64245 0.11224 0.24531 0.63895 0.11469 0.24636 0.62785 0.138 0.23415 0.60239 0.14217 0.25544 0.64589 0.14632 0.20779 0.69031 0.12221 0.18748 0.76293 0.17275 0.06432 0.07324 0.88934 0.03742 0.76585 0.15671 0.07744
rs4653393 1 34371983 A G 0.4088652742 0.98104 0.37137 -0.35569 -0.02969 -0.445 -0.55153 -0.53924 -0.55387 -0.49467 -0.44384 -0.06153 -0.08272 1.1035 2.71337 0.91825 0.70116 0.16474 0.1341 0.6574 0.11761 0.22499 0.64487 0.11653 0.2386 0.65317 0.11375 0.23308 0.6488 0.11505 0.23615 0.63284 0.14357 0.22359 0.61474 0.14003 0.24523 0.65557 0.14922 0.19521 0.70396 0.1241 0.17194 0.76697 0.17252 0.06051 0.07176 0.89303 0.03521 0.77092 0.15549 0.07359
rs4653394 1 34373963 A G 0.4098765013 0.98645 0.39003 -0.3365 -0.04245 -0.44676 -0.55274 -0.54046 -0.55465 -0.48702 -0.45564 -0.02023 -0.06024 1.06807 2.73766 0.93425 0.70422 0.16204 0.13374 0.6583 0.11809 0.22361 0.64747 0.11623 0.2363 0.65567 0.11365 0.23068 0.65133 0.11492 0.23375 0.63448 0.14521 0.22031 0.61958 0.13748 0.24294 0.65431 0.15544 0.19025 0.70848 0.12397 0.16755 0.77228 0.16721 0.06051 0.06706 0.89932 0.03362 0.77371 0.15495 0.07134
rs9425998 1 34374140 A C 0.4101099217 0.98719 0.39657 -0.33143 -0.0451 -0.44396 -0.55322 -0.54132 -0.55444 -0.48657 -0.4547 -0.01784 -0.06164 1.07552 2.74517 0.93656 0.70547 0.16135 0.13318 0.66002 0.1177 0.22228 0.64814 0.11613 0.23573 0.65641 0.11347 0.23012 0.65208 0.11482 0.2331 0.63569 0.14466 0.21965 0.61989 0.13769 0.24242 0.6548 0.15573 0.18947 0.70914 0.12381 0.16705 0.77326 0.16727 0.05947 0.0667500000000001 0.90021 0.03304 0.77491 0.15462 0.07047
rs9425999 1 34375108 A G 0.4094391645 0.9861 0.47159 -0.25442 -0.04472 -0.42829 -0.55133 -0.5369 -0.55401 -0.47908 -0.4564 -0.0457 -0.0535 1.15325 2.83998 0.97606 0.71612 0.15782 0.12606 0.67168 0.11545 0.21287 0.65684 0.11413 0.22903 0.66501 0.11217 0.22282 0.66042 0.11317 0.22641 0.64299 0.1447 0.21231 0.62587 0.13659 0.23754 0.66674 0.1488 0.18446 0.71889 0.12186 0.15925 0.78335 0.16553 0.05112 0.06196 0.90993 0.02811 0.78606 0.15136 0.06258
rs9426001 1 34375413 T C 0.4103563969 0.97931 0.46529 -0.26366 -0.04536 -0.44008 -0.55067 -0.53791 -0.55202 -0.48137 -0.45973 -0.06354 -0.05221 1.16452 2.83164 0.99525 0.71611 0.15891 0.12498 0.6682 0.11592 0.21588 0.65666 0.11392 0.22942 0.66471 0.11187 0.22342 0.6599 0.1133 0.2268 0.64401 0.1427 0.21329 0.6275 0.13497 0.23753 0.66798 0.14654 0.18548 0.71991 0.12174 0.15835 0.78235 0.16676 0.05089 0.06427 0.90721 0.02852 0.78543 0.15289 0.06168
rs9426004 1 34375753 C T 0.4107104439 0.96902 0.39597 -0.29342 -0.02285 -0.43692 -0.54912 -0.53577 -0.55013 -0.48514 -0.44845 -0.05542 -0.05748 1.15223 2.74098 0.95526 0.70159 0.1695 0.12891 0.65993 0.12016 0.21991 0.64641 0.11919 0.2344 0.65547 0.11638 0.22815 0.65061 0.11775 0.23164 0.63347 0.14765 0.21888 0.61819 0.141 0.24081 0.65811 0.15194 0.18995 0.70829 0.12682 0.16489 0.76593 0.17689 0.05718 0.0738599999999999 0.89209 0.03405 0.77139 0.15902 0.06959
rs6698707 1 34457164 T C 0.4773245431 + -0.03876 -0.46575 0.0891 0.17551 -0.03556 -0.17156 -0.4486 -0.51464 -0.17795 1.93323 -0.30853 -0.47308 -0.44847 -0.41528 0.56759 0.20132 0.23109 0.47998 0.2882 0.23182 0.53533 0.18841 0.27626 0.53682 0.17914 0.28404 0.52764 0.16746 0.3049 0.48494 0.21892 0.29614 0.56122 0.18043 0.25835 0.10632 0.79296 0.10072 0.51907 0.18555 0.29538 0.51399 0.17272 0.31329 0.4875 0.17924 0.33326 0.47761 0.19726 0.32513
1-34467718 1 34467718 T C 0.0075305483 0.64337 0.79961 1.34791 -0.09576 0.04288 -0.02286 -0.09302 -0.09837 0.01543 -0.08837 0.17733 -0.09527 0.58933 0.4786 -0.09611 0.19015 0.43777 0.37208 0.15032 0.54565 0.30403 0.10226 0.61216 0.28558 0.18714 0.45118 0.36168 0.13919 0.50463 0.35618 0.15829 0.54426 0.29745 0.18245 0.43448 0.38307 0.12666 0.68543 0.18791 0.18899 0.46168 0.34933 0.19545 0.69186 0.11269 0.10711 0.77488 0.11801 0.11044 0.49031 0.39925
1-35050615 1 35050615 G T 0.0195315927 0.26189 1.00096 1.51351 0.01572 -0.07694 1.07236 0.14652 0.21762 -0.10053 -0.09009 -0.09725 0.07728 0.40789 -0.08386 0.13579 0.17424 0.39631 0.42945 0.19041 0.35732 0.45227 0.0250900000000001 0.89876 0.07615 0.0752200000000001 0.52586 0.39892 0.17955 0.51347 0.30698 0.19446 0.37925 0.42629 0.19682 0.36239 0.44079 0.18992 0.35577 0.45431 0.20544 0.39311 0.40145 0.07216 0.67726 0.25058 0.09274 0.48599 0.42127 0.1056 0.5239 0.3705
rs14103 1 35093829 C A 0.074151436 + -0.36354 -0.67743 0.33634 -0.22747 0.5757 0.88556 1.34111 0.8682 0.12346 -0.34087 -0.34588 -0.30689 -0.22165 -0.35169 0.44117 0.20355 0.35528 0.42486 0.18261 0.39253 0.43701 0.21361 0.34938 0.41444 0.24494 0.34062 0.31165 0.37297 0.31538 0.41596 0.2438 0.34024 0.42781 0.20802 0.36417 0.413 0.18581 0.40119 0.41566 0.18152 0.40282 0.41658 0.18225 0.40117 0.39094 0.22364 0.38542 0.41058 0.18892 0.4005
rs6425930 1 35328600 A G 0.0035409922 0.54452 0.80668 1.42983 -0.04464 0.10154 -0.05275 0.02524 -0.05213 -0.03295 -0.02792 0.07083 -0.02938 -0.00056 -0.00635 -0.0346 0.07303 0.54548 0.38149 0.11622 0.55214 0.33164 0.0512900000000001 0.51589 0.43282 0.0348000000000001 0.77457 0.19063 0.0825 0.48717 0.43033 0.10562 0.47814 0.41624 0.12029 0.45065 0.42906 0.09309 0.59905 0.30786 0.0739399999999999 0.59257 0.33349 0.12841 0.45343 0.41816 0.13748 0.43552 0.427 0.13098 0.42408 0.44494
1-35761227 1 35761227 A T 0.0956292428 0.21183 0.87703 1.39576 -0.02446 0.57517 0.045 0.16042 0.20276 1.49275 -0.19825 0.02922 -0.14702 -0.18374 0.02623 -0.13919 0.31755 0.3866 0.29585 0.33593 0.48629 0.17778 0.29699 0.36281 0.3402 0.29833 0.37858 0.32309 0.2112 0.44653 0.34227 0.0476300000000001 0.86962 0.08275 0.10157 0.48695 0.41148 0.29389 0.44921 0.2569 0.30835 0.35582 0.33583 0.27874 0.3577 0.36356 0.14797 0.59648 0.25555 0.19674 0.47879 0.32447
1-36662772 1 36662772 G A 0.0991002611 0.96193 0.0281 0.19016 0.33026 -0.28789 0.70597 1.46133 0.99927 -0.23651 -0.38664 -0.36707 -0.36622 -0.07455 0.32121 0.49965 0.46933 0.28222 0.24845 0.37533 0.30886 0.31581 0.45805 0.31196 0.22999 0.24718 0.57416 0.17866 0.41465 0.37729 0.20806 0.34617 0.34221 0.31162 0.42543 0.24785 0.32672 0.43412 0.24013 0.32575 0.42594 0.24991 0.32415 0.43676 0.2694 0.29384 0.41047 0.32151 0.26802 0.35433 0.39686 0.24881
rs16823004 1 36684673 C T 0.0936195822 0.98277 0.16053 0.45787 0.25217 -0.3016 0.60549 1.30466 0.85525 -0.29186 -0.38086 -0.37642 -0.36512 0.03249 0.5734 0.76966 0.45024 0.32626 0.2235 0.3473 0.3518 0.3009 0.44259 0.34883 0.20858 0.24384 0.59445 0.16171 0.39982 0.4113 0.18888 0.30685 0.39611 0.29704 0.40799 0.2913 0.30071 0.41908 0.27611 0.30481 0.40323 0.29409 0.30268 0.42934 0.318 0.25266 0.38558 0.39531 0.21911 0.31124 0.48834 0.20042
rs16823046 1 36698519 T C 0.0929007833 0.99015 0.1397 0.42252 0.27332 -0.30878 0.59962 1.30714 0.86686 -0.29183 -0.38191 -0.37141 -0.36097 0.02064 0.5809 0.73175 0.44964 0.32233 0.22803 0.35178 0.34245 0.30577 0.44134 0.34417 0.21449 0.24764 0.58602 0.16634 0.3955 0.41123 0.19327 0.3065 0.39299 0.30051 0.40849 0.28617 0.30534 0.42072 0.27105 0.30823 0.40541 0.28812 0.30647 0.43022 0.31023 0.25955 0.37958 0.39577 0.22465 0.32227 0.46883 0.2089
1-36723959 1 36723959 A G 0.0318357702 0.80451 0.23135 0.3511 -0.01507 -0.22822 -0.18003 -0.22453 -0.21754 -0.05247 0.13718 0.20457 -0.23364 -0.14411 0.4704 1.31236 0.25573 0.26874 0.47553 0.27354 0.24109 0.48537 0.25453 0.26913 0.47634 0.26155 0.2642 0.47425 0.2709 0.2499 0.4792 0.22607 0.30731 0.46662 0.2611 0.28633 0.45257 0.20405 0.39575 0.4002 0.24938 0.2719 0.47872 0.29828 0.26646 0.43526 0.35381 0.34464 0.30155 0.09163 0.72762 0.18075
1-36728902 1 36728902 C T 0.0345796345 0.86755 0.34725 0.50479 0.01047 -0.24957 -0.22216 -0.24107 -0.24621 -0.05703 0.26959 0.25002 -0.23859 -0.05863 0.55541 1.5437 0.27687 0.27832 0.44481 0.30248 0.24025 0.45727 0.29123 0.25034 0.45843 0.29627 0.24928 0.45445 0.28448 0.26467 0.45085 0.23381 0.33667 0.42952 0.26089 0.33043 0.40868 0.23158 0.384 0.38442 0.29088 0.25533 0.45379 0.33269 0.2799 0.38741 0.38917 0.33507 0.27576 0.07419 0.78868 0.13713
1-36743120 1 36743120 G T 0.0469535248 0.61122 0.26819 0.61715 0.26486 -0.23657 -0.12511 -0.16841 -0.17298 0.03453 0.59698 0.42896 -0.19877 0.2038 1.003 1.30566 0.33248 0.3363 0.33122 0.34995 0.28471 0.36534 0.34472 0.29382 0.36146 0.34711 0.28962 0.36327 0.35088 0.28626 0.36286 0.30745 0.36021 0.33234 0.24216 0.47476 0.28308 0.28115 0.43265 0.2862 0.33834 0.2994 0.36226 0.35528 0.3689 0.27582 0.34472 0.43947 0.21581 0.17348 0.64767 0.17885
1-37197699 1 37197699 C G 0.2098997389 0.19154 0.24691 0.34389 -0.23977 0.37208 -0.14402 -0.09844 -0.04158 0.01576 1.35446 -0.24762 0.17364 0.0938 0.56618 0.59671 0.24776 0.26901 0.48323 0.33279 0.281 0.38621 0.32216 0.23279 0.44505 0.3216 0.23768 0.44072 0.31371 0.24198 0.44431 0.30841 0.25203 0.43956 0.08322 0.78774 0.12904 0.33451 0.23133 0.43416 0.36246 0.25547 0.38207 0.33616 0.24569 0.41815 0.30328 0.33104 0.36568 0.31226 0.32308 0.36466
rs7533892 1 38363029 T G 0.3219475196 0.87015 -0.35843 -1.13394 -0.40875 -0.32594 -0.51698 -0.48476 -0.4976 -0.51766 -0.51748 -0.50902 -0.51833 0.11637 1.40594 0.41774 0.43312 0.15906 0.40782 0.4129 0.15555 0.43155 0.40985 0.13314 0.45701 0.3975 0.15359 0.44891 0.4112 0.13267 0.45613 0.41089 0.13269 0.45642 0.41174 0.13125 0.45701 0.41167 0.13068 0.45765 0.34263 0.20783 0.44954 0.48173 0.1851 0.33317 0.14962 0.63219 0.21819 0.48445 0.19396 0.32159
1-38777863 1 38777863 T A 0.0258130548 0.13785 0.71198 1.14658 0.43534 -0.01746 0.01135 -0.00632 -0.07625 -0.05971 0.13134 1.69264 0.15677 -0.02889 0.04971 -0.04169 0.19057 0.70076 0.10867 0.36103 0.4164 0.22257 0.38117 0.40581 0.21302 0.37986 0.40874 0.2114 0.36509 0.40161 0.2333 0.16487 0.5845 0.25063 0.39419 0.44866 0.15715 0.2339 0.68331 0.08279 0.3994 0.4482 0.1524 0.3303 0.44011 0.22959 0.25222 0.52823 0.21955 0.33622 0.42212 0.24166
rs61780930 1 38816953 C T 0.0288707572 0.20017 0.84638 1.44166 0.04372 0.01101 0.09169 0.32785 1.3571 0.97955 -0.11135 0.00516 0.06962 -0.10015 -0.10176 0.53381 0.31124 0.47674 0.21202 0.28684 0.4528 0.26036 0.28605 0.48614 0.22781 0.32773 0.48879 0.18348 0.11901 0.78055 0.10044 0.32556 0.54365 0.13079 0.24592 0.46515 0.28893 0.26697 0.49249 0.24054 0.30708 0.46595 0.22697 0.31624 0.39824 0.28552 0.22931 0.46352 0.30717 0.0845499999999999 0.81942 0.09603
rs61780931 1 38817103 A G 0.0272049608 0.20505 0.75958 1.32544 0.04506 0.01747 0.06776 0.30387 1.26456 0.97236 -0.10711 0.00509 0.05278 -0.09679 -0.09719 0.5493 0.3075 0.46363 0.22887 0.28997 0.43812 0.27191 0.27618 0.47511 0.24871 0.32798 0.47023 0.20179 0.13145 0.74812 0.12043 0.31968 0.53134 0.14898 0.25919 0.44179 0.29902 0.25914 0.48676 0.2541 0.31361 0.4398 0.24659 0.31391 0.38871 0.29738 0.23362 0.44999 0.31639 0.0878800000000001 0.80733 0.10479
1-38861475 1 38861475 C T 0.026329765 0.2261 0.87009 1.32733 -0.05632 -0.04774 0.05003 0.20241 0.56893 0.37875 -0.0895 0.78787 -0.08588 -0.05433 -0.06335 0.05585 0.23895 0.45316 0.30789 0.32122 0.38458 0.2942 0.3238 0.40132 0.27488 0.32944 0.42356 0.247 0.25686 0.54574 0.1974 0.33745 0.45818 0.20437 0.3191 0.42441 0.25649 0.04103 0.88222 0.07675 0.31124 0.39583 0.29293 0.32469 0.40424 0.27107 0.18049 0.51455 0.30496 0.12689 0.66132 0.21179
rs35333016 1 39011704 A G 0.269316188 0.91743 0.33813 0.58836 -0.36057 -0.29175 -0.39883 -0.13422 -0.46862 -0.21557 -0.50429 -0.29665 1.34589 0.99635 -0.44487 -0.30383 0.2495 0.27666 0.47384 0.2213 0.2941 0.4846 0.19899 0.31633 0.48468 0.15476 0.49755 0.34769 0.25264 0.28697 0.46039 0.17443 0.53381 0.29176 0.20552 0.28776 0.50672 0.24903 0.27265 0.47832 0.25996 0.56029 0.17975 0.13668 0.69972 0.1636 0.14365 0.3397 0.51665 0.23011 0.2833 0.48659
1-39091226 1 39091226 G A 0.0567284595 0.91762 0.14254 -0.39329 -0.29812 -0.27493 -0.28578 -0.29393 -0.31658 -0.31049 -0.31498 -0.25374 -0.23323 -0.18859 1.4301 0.4037 0.24712 0.14479 0.60809 0.27206 0.13182 0.59612 0.26785 0.1344 0.59775 0.27034 0.13335 0.59631 0.27022 0.13189 0.59789 0.27248 0.13363 0.59389 0.25965 0.13868 0.60167 0.2764 0.13673 0.58687 0.25615 0.13729 0.60656 0.17619 0.18046 0.64335 0.0535600000000001 0.82563 0.12081 0.413 0.21613 0.37087
1-39091580 1 39091580 C A 0.0555657963 0.93602 0.15041 -0.38317 -0.29727 -0.28252 -0.27869 -0.28688 -0.31273 -0.31531 -0.31429 -0.25041 -0.24204 -0.19194 1.4293 0.39738 0.24379 0.14732 0.60889 0.27167 0.1318 0.59653 0.2673 0.13497 0.59773 0.27003 0.13377 0.5962 0.26967 0.13227 0.59806 0.27189 0.13333 0.59478 0.25928 0.13877 0.60195 0.27707 0.13801 0.58492 0.25661 0.13701 0.60638 0.17702 0.18032 0.64266 0.05277 0.82843 0.1188 0.41516 0.21734 0.3675
1-39354664 1 39354664 T C 0.0212109661 0.32443 1.0474 1.45542 -0.02564 -0.05605 -0.10889 0.00964 0.12908 -0.01136 -0.07854 -0.09059 0.17194 0.06159 -0.11033 -0.09126 0.08146 0.43828 0.48026 0.0466799999999999 0.57174 0.38158 0.08207 0.48805 0.42988 0.1564 0.4142 0.4294 0.1586 0.47549 0.36591 0.16674 0.41543 0.41783 0.03195 0.60777 0.36028 0.09157 0.40385 0.50458 0.02838 0.79125 0.18037 0.19911 0.56232 0.23857 0.13987 0.37849 0.48164 0.16084 0.35338 0.48578
rs58043961 1 39870641 A G 0.2953383812 0.80025 1.15575 1.39911 1.14583 0.42513 -0.12821 -0.26528 -0.13282 -0.1621 -0.42963 -0.35589 0.00249 -0.48741 -0.30659 -0.0863 0.0328000000000001 0.92716 0.04004 0.09624 0.78237 0.12139 0.22898 0.27844 0.49258 0.14263 0.30793 0.54944 0.22672 0.28452 0.48876 0.24292 0.29467 0.46241 0.14481 0.28525 0.56994 0.1273 0.30999 0.56271 0.33161 0.36824 0.30015 0.22411 0.27213 0.50376 0.20557 0.30596 0.48847 0.0799600000000001 0.4211 0.49894
rs10888899 1 39875076 T C 0.2860754569 0.91504 0.98999 1.3054 0.81586 0.28993 -0.22187 -0.36691 -0.22782 -0.23773 -0.46711 -0.43512 0.01291 -0.50851 -0.24421 0.07586 0.0362 0.89845 0.06535 0.10855 0.74236 0.14909 0.2325 0.30821 0.45929 0.13117 0.35199 0.51684 0.22208 0.31714 0.46078 0.24034 0.32257 0.43709 0.15563 0.31246 0.53191 0.1126 0.34876 0.53864 0.31744 0.42608 0.25648 0.22435 0.30674 0.46891 0.21801 0.35482 0.42717 0.06912 0.5178 0.41308
rs10888900 1 39875284 T C 0.2860493473 0.91826 0.99627 1.30578 0.81098 0.29648 -0.2227 -0.36579 -0.22865 -0.23463 -0.46895 -0.44345 0.00702 -0.50856 -0.25072 0.0686 0.03645 0.89851 0.06504 0.10601 0.74716 0.14683 0.23119 0.30676 0.46205 0.13168 0.34897 0.51935 0.22142 0.31496 0.46362 0.23932 0.32215 0.43853 0.15546 0.31084 0.5337 0.10864 0.34822 0.54314 0.31758 0.42442 0.258 0.22476 0.3055 0.46974 0.21702 0.35256 0.43042 0.0688 0.51439 0.41681
rs784623 1 39877048 T C 0.0794114883 0.9292 0.83493 1.33014 0.48257 0.02656 -0.09194 0.06285 0.41928 0.09593 -0.11544 -0.34448 1.05759 -0.23319 -0.34942 -0.30603 0.25554 0.51759 0.22687 0.20738 0.5595 0.23312 0.25686 0.39039 0.35275 0.28796 0.38793 0.32411 0.26777 0.48953 0.2427 0.14838 0.55631 0.29531 0.13501 0.65027 0.21472 0.21605 0.39314 0.39081 0.1323 0.77619 0.09151 0.24206 0.38563 0.37231 0.26859 0.35144 0.37997 0.28596 0.33426 0.37978
rs12402338 1 39882630 T A 0.2832425587 0.91625 0.97275 1.31365 1.08746 0.28934 0.00404 -0.18966 -0.06085 -0.19381 -0.48999 -0.38264 0.05474 -0.50581 -0.3269 0.01387 0.0335299999999999 0.90888 0.05759 0.13684 0.69849 0.16467 0.26777 0.30991 0.42232 0.17967 0.33598 0.48435 0.25813 0.31243 0.42944 0.27032 0.31524 0.41444 0.13499 0.33144 0.53357 0.15315 0.33776 0.50909 0.33816 0.38804 0.2738 0.2419 0.29396 0.46414 0.24201 0.32381 0.43418 0.0727599999999999 0.51566 0.41158
rs12132645 1 39890010 T C 0.350256658 0.9416 0.90104 0.94082 2.65972 -0.13578 0.65876 0.6537 0.69154 0.1809 -0.36494 0.34655 -0.03012 -0.5226 -0.53078 -0.4689 0.0225 0.95758 0.01992 0.44372 0.31877 0.23751 0.55004 0.20769 0.24227 0.54137 0.21267 0.24596 0.56715 0.21181 0.22104 0.55139 0.21341 0.2352 0.2643 0.2845 0.4512 0.55988 0.20926 0.23086 0.56549 0.21027 0.22424 0.37743 0.22516 0.39741 0.45289 0.1857 0.36141 0.3295 0.25343 0.41707
rs1182964 1 39890624 C T 0.4507890339 0.93728 0.5028 0.56627 2.46088 -0.18421 0.62461 0.62532 0.87594 0.80803 -0.31812 -0.17414 0.03995 -0.543 -0.5412 -0.54326 0.14356 0.80919 0.04725 0.36331 0.38028 0.25641 0.59435 0.22286 0.18279 0.57949 0.23582 0.18469 0.60353 0.24865 0.14782 0.52372 0.35365 0.12263 0.43999 0.2574 0.30261 0.48588 0.23705 0.27707 0.56043 0.25314 0.18643 0.45482 0.22405 0.32113 0.4964 0.19509 0.30851 0.48347 0.20096 0.31557
rs1180276 1 39890663 A G 0.0437655352 0.6763 0.91884 1.34812 0.4192 -0.00552 0.12701 0.33124 0.65236 0.07884 0.1989 -0.2513 0.74272 -0.13021 -0.20659 -0.17029 0.21791 0.5066 0.27549 0.29531 0.4544 0.25029 0.35139 0.35573 0.29288 0.38468 0.34996 0.26536 0.35082 0.45281 0.19637 0.22727 0.47965 0.29308 0.06051 0.80615 0.13334 0.31551 0.36574 0.31875 0.29231 0.59055 0.11714 0.32586 0.33963 0.33451 0.35136 0.30521 0.34343 0.36222 0.30439 0.33339
rs784611 1 39898575 T A 0.2536537859 0.9203 1.25804 2.01035 2.04294 -0.43117 0.10637 0.42483 1.42434 0.9936 -0.38125 -0.05207 0.16538 -0.34071 -0.29534 -0.37061 0.09491 0.8785 0.02659 0.2403 0.46943 0.29027 0.2486 0.50389 0.24751 0.30382 0.5104 0.18578 0.24543 0.69048 0.06409 0.35979 0.56291 0.0773 0.18031 0.46659 0.3531 0.29259 0.45639 0.25102 0.23681 0.63971 0.12348 0.1545 0.52146 0.32404 0.28338 0.42331 0.29331 0.25379 0.42705 0.31916
rs784597 1 39908657 C G 0.4024543081 0.89835 0.95593 1.50782 1.57987 -0.39495 0.01527 0.23169 0.69092 -0.07998 -0.39478 -0.01499 -0.26837 -0.12548 -0.29692 -0.18464 0.0201 0.92965 0.05025 0.2521 0.3826 0.3653 0.19086 0.33828 0.47086 0.25094 0.32365 0.42541 0.24213 0.45347 0.3044 0.20395 0.34122 0.45483 0.14209 0.32512 0.53279 0.22286 0.3365 0.44064 0.30132 0.36045 0.33823 0.09318 0.49003 0.41679 0.23704 0.3078 0.45516 0.12925 0.40153 0.46922
rs1568146 1 39909515 C T 0.4764347258 0.92681 1.01147 1.50536 2.1617 -0.31028 0.29097 0.38543 0.72232 -0.01577 -0.25699 0.52221 -0.15995 -0.23043 -0.23461 -0.17464 0.02298 0.95147 0.02555 0.3704 0.4009 0.2287 0.40168 0.32264 0.27568 0.41222 0.32358 0.2642 0.42588 0.36857 0.20555 0.36325 0.33464 0.30211 0.27852 0.35208 0.3694 0.47494 0.32734 0.19772 0.47423 0.33163 0.19414 0.22357 0.42788 0.34855 0.35511 0.32278 0.32211 0.23089 0.41895 0.35016
rs784599 1 39911094 A G 0.2284114883 0.94234 0.82945 1.36119 1.62365 -0.30822 0.05647 0.13855 0.92816 0.56729 -0.46455 -0.09561 0.00377 -0.35374 -0.37222 -0.48278 0.08292 0.85799 0.05909 0.22933 0.45341 0.31726 0.2961 0.37836 0.32554 0.25919 0.43057 0.31024 0.30284 0.57016 0.127 0.36719 0.49326 0.13955 0.11998 0.43007 0.44995 0.32005 0.36137 0.31858 0.32745 0.45032 0.22223 0.16792 0.45252 0.37956 0.278 0.35616 0.36584 0.29902 0.31665 0.38433
1-39917460 1 39917460 C T 0.0585274151 0.28975 1.73953 1.73222 -0.005 -0.0812 -0.11158 -0.10433 -0.10558 -0.00358 -0.19162 0.68798 -0.1614 0.01239 -0.10848 0.07904 0.0264900000000001 0.37987 0.59364 0.15785 0.37685 0.4653 0.21962 0.23012 0.55026 0.2261 0.22853 0.54537 0.22361 0.23581 0.54058 0.29285 0.29593 0.41122 0.26953 0.2512 0.47927 0.00395000000000001 0.97632 0.01973 0.19368 0.25381 0.55251 0.32484 0.40064 0.27452 0.22281 0.33791 0.43928 0.11895 0.45748 0.42357
1-39953338 1 39953338 A T 0.060724282 0.73748 -0.26315 -0.43254 0.62186 -0.2129 0.57605 1.30405 0.92394 0.86632 0.05799 -0.27428 -0.29156 -0.2716 -0.26018 -0.10876 0.40153 0.25864 0.33983 0.40559 0.20058 0.39383 0.41073 0.24374 0.34553 0.29553 0.40203 0.30244 0.40412 0.25469 0.34119 0.40261 0.25695 0.34044 0.41963 0.20827 0.3721 0.394 0.20858 0.39742 0.39989 0.19823 0.40188 0.40047 0.1989 0.40063 0.39777 0.20265 0.39958 0.36374 0.25792 0.37834
rs704787 1 39972441 A G 0.101305483 + 1.82554 1.71752 -0.32174 0.20316 -0.25095 -0.13687 -0.09942 0.27596 0.7466 1.47774 -0.37183 0.00802 -0.14729 -0.38688 0.0101599999999999 0.29542 0.69442 0.22602 0.20156 0.57242 0.19468 0.15474 0.65058 0.20306 0.16324 0.6337 0.21502 0.1569 0.62808 0.05182 0.26991 0.67827 0.33189 0.3748 0.29331 0.00236000000000003 0.96124 0.0364 0.30372 0.19498 0.5013 0.25092 0.18261 0.56647 0.19617 0.18497 0.61886 0.13355 0.19014 0.67631
rs61779828 1 40074137 G C 0.0279963446 0.21008 0.24349 0.47164 0.617 -0.05127 0.5034 0.20306 0.08423 0.06867 0.019 -0.00143 -0.07138 0.14019 0.49897 1.49969 0.38029 0.33498 0.28473 0.37266 0.30202 0.32532 0.29856 0.419 0.28244 0.36939 0.31774 0.31287 0.37377 0.30486 0.32137 0.35354 0.32227 0.32419 0.37134 0.29954 0.32912 0.3792 0.29009 0.33071 0.36078 0.30217 0.33705 0.38995 0.3112 0.29885 0.40445 0.33317 0.26238 0.1234 0.69754 0.17906
rs12077871 1 40545737 A G 0.014121671 0.28698 1.85635 2.47267 -0.06291 0.03631 -0.03967 -0.04862 0.01497 -0.02052 0.12647 1.36344 0.15248 -0.08012 -0.02137 0.17158 0.01891 0.58974 0.39135 0.19258 0.50881 0.29861 0.2207 0.43908 0.34022 0.20844 0.44509 0.34647 0.22471 0.46231 0.31298 0.18371 0.475 0.34129 0.09433 0.80926 0.09641 0.00885999999999998 0.97565 0.01549 0.19826 0.62756 0.17418 0.16169 0.48043 0.35788 0.20924 0.48747 0.30329 0.19296 0.61411 0.19293
rs7542619 1 41171169 A G 0.0120151436 0.73763 1.15616 1.52209 0.16378 -0.13784 0.01023 -0.10431 -0.13328 -0.13242 -0.1125 0.75575 0.68056 -0.07003 -0.08367 -0.13504 0.23971 0.44994 0.31035 0.13901 0.37709 0.4839 0.14133 0.48095 0.37772 0.20526 0.37509 0.41965 0.10818 0.55071 0.34111 0.15991 0.36362 0.47647 0.19328 0.34018 0.46654 0.27778 0.49745 0.22477 0.0232100000000001 0.77633 0.20046 0.01917 0.69028 0.29055 0.0615100000000001 0.47568 0.46281 0.16774 0.34415 0.48811
rs6663799 1 43421921 T G 0.0072801567 0.92462 0.18049 0.38537 0.46616 0.37337 1.01669 0.84175 1.35408 1.75474 0.04629 -0.10697 -0.04818 0.0093 -0.05331 -0.11196 0.45869 0.30738 0.23393 0.42865 0.33314 0.23821 0.38337 0.39952 0.21711 0.44821 0.32347 0.22832 0.42269 0.35674 0.22057 0.27799 0.52062 0.20139 0.43408 0.29577 0.27015 0.43566 0.27375 0.29059 0.43576 0.28227 0.28197 0.4251 0.2983 0.2766 0.40366 0.3114 0.28494 0.38946 0.31837 0.29217
1-43467851 1 43467851 T C 0.0374913838 0.77911 0.63753 0.56661 2.13567 0.0654 1.10252 1.20585 2.0161 2.73936 0.29152 0.10059 -0.24145 -0.23939 -0.24566 -0.06077 0.59391 0.34965 0.05644 0.68204 0.21001 0.10795 0.7078 0.2232 0.069 0.7144 0.21791 0.06769 0.66261 0.27803 0.05936 0.24769 0.70377 0.04854 0.68669 0.21633 0.09698 0.65858 0.22195 0.11947 0.61455 0.19544 0.19001 0.6371 0.18695 0.17595 0.62097 0.19674 0.18229 0.55659 0.27852 0.16489
rs12126280 1 43467951 G A 0.0376023499 0.78021 0.61014 0.56051 2.0726 0.0843 1.06055 1.14296 1.97346 2.71274 0.2755 0.08698 -0.24155 -0.23917 -0.24596 -0.05663 0.59497 0.34405 0.06098 0.67533 0.21491 0.10976 0.69951 0.22595 0.07454 0.70536 0.22134 0.0733 0.65638 0.27978 0.06384 0.24007 0.7078 0.05213 0.67715 0.21967 0.10318 0.65064 0.22353 0.12583 0.60704 0.1989 0.19406 0.63007 0.19026 0.17967 0.61365 0.20016 0.18619 0.54608 0.28534 0.16858
1-43475172 1 43475172 C A 0.0566263708 0.37804 0.39966 0.41397 0.31109 0.39083 1.00289 1.23263 1.83417 2.25273 0.47654 -0.21254 0.45927 0.28437 -0.14706 -0.21318 0.61738 0.26587 0.11675 0.62445 0.25545 0.1201 0.57666 0.32346 0.09988 0.58422 0.31792 0.09786 0.51209 0.39546 0.09245 0.38758 0.5254 0.08702 0.6218 0.26421 0.11399 0.57219 0.23478 0.19303 0.494 0.3795 0.1265 0.52929 0.33561 0.1351 0.58596 0.23693 0.17711 0.55229 0.25069 0.19702
rs12731981 1 43576927 A G 0.0333449086 0.64573 1.31837 1.49584 0.80656 0.17367 0.17814 -0.07591 -0.03371 -0.09298 -0.13825 -0.1962 0.12598 -0.21574 -0.2159 -0.21556 0.01954 0.73946 0.241 0.15271 0.53735 0.30994 0.18823 0.35034 0.46143 0.09688 0.32775 0.57537 0.15723 0.26668 0.57609 0.1469 0.27047 0.58263 0.17132 0.26659 0.56209 0.01007 0.59515 0.39478 0.11188 0.53529 0.35283 0.0478 0.31679 0.63541 0.13532 0.24889 0.61579 0.12326 0.25268 0.62406
rs12734031 1 43631594 G C 0.0144903394 0.3436 1.77438 2.38898 0.78102 0.40337 0.06562 -0.0862 -0.0409 0.02419 0.10667 -0.09854 0.15449 -0.0206 -0.10114 -0.10241 0.02417 0.91319 0.06264 0.04555 0.86668 0.08777 0.15401 0.61197 0.23402 0.0334000000000001 0.63747 0.32913 0.18206 0.4837 0.33424 0.21528 0.50107 0.28365 0.19725 0.57106 0.23169 0.01306 0.6377 0.34924 0.18462 0.63028 0.1851 0.19882 0.49762 0.30356 0.18505 0.44604 0.36891 0.15521 0.45558 0.38921
rs1889587 1 43778515 G A 0.0676639687 + 1.50769 1.4332 0.60416 0.03167 -0.11927 -0.29302 -0.30936 -0.16169 -0.11572 -0.2869 -0.30907 -0.27519 -0.31373 -0.26568 0.00517000000000001 0.93382 0.06101 0.18845 0.48441 0.32714 0.25027 0.29555 0.45418 0.1176 0.24109 0.64131 0.13146 0.22677 0.64177 0.2519 0.25733 0.49077 0.26485 0.25152 0.48363 0.00942000000000004 0.38019 0.61039 0.24557 0.24322 0.51121 0.07464 0.26269 0.66267 0.16053 0.20369 0.63578 0.09585 0.23182 0.67233
1-43789136 1 43789136 C G 0.0329091384 0.22215 1.44846 1.36046 0.14572 0.1361 -0.05787 -0.11696 0.03371 -0.10347 -0.00461 0.12861 0.10323 -0.12253 -0.10402 -0.12363 0.1525 0.29329 0.55421 0.23147 0.32866 0.43987 0.10002 0.2814 0.61858 0.18016 0.28027 0.53957 0.00546000000000002 0.94856 0.04598 0.0438 0.29612 0.66008 0.19273 0.22726 0.58001 0.20149 0.22867 0.56984 0.20623 0.27806 0.51571 0.18348 0.22877 0.58775 0.18567 0.22683 0.5875 0.19463 0.20623 0.59914
rs783304 1 44138044 G A 0.1493697128 0.99544 0.88431 1.34841 -0.03872 -0.44864 -0.24286 0.0567 -0.29617 -0.44498 -0.38829 1.1272 0.67613 1.07453 -0.18566 -0.43692 0.26442 0.37114 0.36444 0.14533 0.40057 0.4541 0.22584 0.34829 0.42587 0.17909 0.47661 0.3443 0.22716 0.33712 0.43572 0.24142 0.32158 0.437 0.12212 0.43948 0.4384 0.03249 0.83981 0.1277 0.27071 0.436 0.29329 0.04455 0.7517 0.20375 0.23257 0.3752 0.39223 0.19589 0.3855 0.41861
1-44247013 1 44247013 G C 0.0126890339 0.49282 0.85621 1.33249 0.3472 0.43072 -0.00634 -0.11821 -0.1178 -0.04821 0.0841 -0.09516 0.00831 -0.06885 -0.07914 -0.1127 0.12626 0.70181 0.17193 0.07236 0.7766 0.15104 0.10008 0.6264 0.27352 0.06745 0.59708 0.33547 0.20277 0.46254 0.33469 0.14226 0.52348 0.33426 0.22527 0.47812 0.29661 0.15543 0.4442 0.40037 0.22353 0.44753 0.32894 0.19636 0.45334 0.3503 0.13697 0.51805 0.34498 0.19969 0.40195 0.39836
1-44270588 1 44270588 A G 0.0336456919 0.73851 2.17337 2.33864 0.35986 -0.21542 0.2986 -0.22827 -0.20274 -0.12935 -0.11342 -0.19144 0.52692 -0.23117 0.02881 -0.21201 0.18374 0.64619 0.17007 0.17297 0.31969 0.50734 0.00401000000000007 0.84459 0.1514 0.00346999999999997 0.50821 0.48832 0.19875 0.32765 0.4736 0.14738 0.33911 0.51351 0.15415 0.31544 0.53041 0.07419 0.36092 0.56489 0.04139 0.86217 0.09644 0.1464 0.33372 0.51988 0.12781 0.55074 0.32145 0.16694 0.30182 0.53124
1-44270739 1 44270739 G T 0.0331203655 0.75733 2.28098 2.44028 0.3508 -0.22199 0.32875 -0.22822 -0.20209 -0.131 -0.10981 -0.18867 0.51391 -0.22983 0.06498 -0.19946 0.19073 0.6467 0.16257 0.16641 0.31424 0.51935 0.00324999999999998 0.86225 0.1345 0.00301000000000001 0.48952 0.50747 0.19575 0.32098 0.48327 0.14807 0.33168 0.52025 0.15253 0.31237 0.5351 0.07427 0.3555 0.57023 0.0386299999999999 0.87189 0.08948 0.14264 0.33112 0.52624 0.13 0.55511 0.31489 0.16933 0.30109 0.52958
1-44288549 1 44288549 A G 0.0373563969 0.77093 1.51286 1.57075 0.23232 -0.24375 0.24714 -0.24564 -0.23561 -0.15287 -0.12048 -0.20023 0.2281 -0.23412 0.01882 -0.2256 0.2007 0.50807 0.29123 0.17077 0.25687 0.57236 0.00744999999999996 0.81087 0.18168 0.00905999999999996 0.46758 0.52336 0.21277 0.28866 0.49857 0.157 0.28438 0.55862 0.17486 0.26445 0.56069 0.12532 0.29863 0.57605 0.09866 0.64524 0.2561 0.16153 0.28475 0.55372 0.15027 0.43459 0.41514 0.17774 0.2544 0.56786
rs4388738 1 44315988 A G 0.0217224543 0.34487 0.9159 1.39345 0.36832 0.02935 -0.04724 -0.12253 -0.12894 0.06275 0.48723 -0.0422 -0.09323 -0.12354 0.06043 -0.1046 0.14782 0.65818 0.194 0.12138 0.59392 0.2847 0.08112 0.59461 0.32427 0.04022 0.70202 0.25776 0.24966 0.43703 0.31331 0.16239 0.5797 0.25791 0.2301 0.56465 0.20525 0.21481 0.4204 0.36479 0.2287 0.40284 0.36846 0.22064 0.39926 0.3801 0.12733 0.59306 0.27961 0.2254 0.39664 0.37796
rs12129422 1 44706758 T C 0.0462958225 0.83999 0.07081 0.25703 1.30366 -0.27958 0.37199 0.46849 -0.09699 0.42702 0.1818 -0.24963 0.05582 -0.13605 -0.16807 -0.23069 0.17482 0.5012 0.32398 0.28971 0.24919 0.4611 0.30467 0.28264 0.41269 0.26292 0.33651 0.40057 0.17901 0.46373 0.35726 0.27991 0.34548 0.37461 0.31637 0.28426 0.39937 0.20501 0.34748 0.44751 0.27489 0.31815 0.40696 0.29372 0.25426 0.45202 0.29553 0.24785 0.45662 0.29225 0.24454 0.46321
rs12565344 1 47820693 G A 0.3740725849 0.90802 0.23191 0.46764 0.13942 0.4537 -0.13912 -0.29229 -0.15146 -0.35126 -0.521 -0.25168 0.90224 1.56851 0.53687 -0.28851 0.3278 0.33735 0.33485 0.3931 0.32492 0.28198 0.38745 0.257 0.35555 0.33105 0.29223 0.37672 0.15417 0.56154 0.28429 0.15784 0.55239 0.28977 0.36327 0.24948 0.38725 0.3828 0.24914 0.36806 0.4079 0.29975 0.29235 0.22804 0.52072 0.25124 0.39541 0.30436 0.30023 0.37441 0.25592 0.36967
rs11211579 1 47867687 G A 0.3761263708 0.90233 -0.16574 -0.6653 -0.20155 -0.2871 -0.41406 -0.40447 -0.23092 -0.52835 -0.50259 -0.45311 -0.19866 1.34975 1.667 -0.04966 0.4807 0.15813 0.36117 0.46486 0.161 0.37414 0.45415 0.14912 0.39673 0.44473 0.1593 0.39597 0.38612 0.26944 0.34444 0.44459 0.16091 0.3945 0.46088 0.14757 0.39155 0.45635 0.14388 0.39977 0.466 0.15909 0.37491 0.41053 0.40591 0.18356 0.25375 0.57991 0.16634 0.4822 0.16833 0.34947
1-48203805 1 48203805 A G 0.0607190601 0.91348 1.25426 1.7241 1.11502 -0.12019 -0.30799 -0.30987 0.15291 0.24739 1.05412 0.31142 0.13235 -0.16819 -0.23495 -0.32108 0.30599 0.53827 0.15574 0.0892000000000001 0.51716 0.39364 0.30049 0.37724 0.32227 0.0427200000000001 0.57839 0.37889 0.04143 0.78485 0.17372 0.37237 0.45541 0.17222 0.14037 0.70771 0.15192 0.32167 0.39155 0.28678 0.22544 0.4348 0.33976 0.29187 0.33863 0.3695 0.2867 0.33424 0.37906 0.25577 0.35557 0.38866
rs17103961 1 48206187 T C 0.0603788512 0.91936 1.21849 1.66645 1.09679 -0.12042 -0.30673 -0.31006 0.15472 0.22529 1.0319 0.30782 0.10652 -0.16403 -0.23451 -0.32136 0.30338 0.52879 0.16783 0.0894999999999999 0.51021 0.40029 0.30576 0.37033 0.32391 0.04191 0.57766 0.38043 0.04066 0.77881 0.18053 0.37275 0.44154 0.18571 0.1436 0.69163 0.16477 0.3222 0.38304 0.29476 0.23378 0.41577 0.35045 0.29188 0.33299 0.37513 0.28722 0.32745 0.38533 0.25691 0.34829 0.3948
rs17103966 1 48206326 T C 0.0600911227 0.92225 1.29691 1.73934 1.08788 -0.13302 -0.3065 -0.3086 0.18561 0.25606 1.02407 0.2784 0.11021 -0.16953 -0.23463 -0.32104 0.31269 0.5202 0.16711 0.08425 0.49934 0.41641 0.30121 0.36646 0.33233 0.03718 0.57027 0.39255 0.0334099999999999 0.7941 0.17249 0.37591 0.44459 0.1795 0.13749 0.69722 0.16529 0.31521 0.377 0.30779 0.22165 0.41748 0.36087 0.28685 0.32745 0.3857 0.28189 0.32339 0.39472 0.25336 0.34329 0.40335
1-48207621 1 48207621 T C 0.0756710183 0.89295 1.39543 1.93751 2.61304 -0.07216 -0.1509 -0.18695 0.29369 0.57781 1.35683 0.60198 0.61922 -0.2548 -0.33641 -0.31198 0.12421 0.85554 0.02025 0.30691 0.48831 0.20478 0.41074 0.35974 0.22952 0.16285 0.52539 0.31176 0.34964 0.55962 0.09074 0.49684 0.44282 0.06034 0.42821 0.53359 0.0382 0.49517 0.39991 0.10492 0.39554 0.50303 0.10143 0.44643 0.33261 0.22096 0.39968 0.33927 0.26105 0.44145 0.31752 0.24103
1-48210672 1 48210672 A C 0.0582603133 0.9207 1.1971 1.63817 1.14993 -0.13993 -0.2907 -0.29625 0.22003 0.30612 1.0677 0.28747 0.0981 -0.16294 -0.22849 -0.31783 0.31743 0.5216 0.16097 0.09215 0.49799 0.40986 0.30754 0.35972 0.33274 0.04248 0.56491 0.39261 0.0417999999999999 0.79289 0.16531 0.37862 0.44922 0.17216 0.14317 0.69653 0.1603 0.32309 0.37733 0.29958 0.2316 0.41309 0.35531 0.29368 0.32931 0.37701 0.28994 0.32377 0.38629 0.26429 0.33943 0.39628
rs57707692 1 48212153 T C 0.0597415144 0.92386 1.18149 1.5971 1.14536 -0.14899 -0.29489 -0.3027 0.21015 0.32532 1.03383 0.26601 0.07989 -0.16744 -0.23085 -0.32118 0.31308 0.52131 0.16561 0.09463 0.48724 0.41813 0.31597 0.35252 0.33151 0.0404599999999999 0.56694 0.3926 0.04381 0.78284 0.17335 0.37891 0.44827 0.17282 0.15634 0.67622 0.16744 0.32441 0.36838 0.30721 0.23773 0.3997 0.36257 0.29578 0.32212 0.3821 0.29279 0.31613 0.39108 0.27 0.32802 0.40198
rs60033553 1 48212573 G C 0.0593355091 0.9305 1.15207 1.57918 1.12474 -0.14688 -0.2965 -0.30364 0.19817 0.31106 1.00899 0.25906 0.09492 -0.15825 -0.23503 -0.32133 0.30894 0.52216 0.1689 0.0964699999999999 0.48968 0.41385 0.31269 0.35681 0.3305 0.04236 0.56921 0.38843 0.04547 0.77766 0.17687 0.37352 0.44936 0.17712 0.15688 0.67218 0.17094 0.32065 0.37077 0.30858 0.23402 0.40691 0.35907 0.29363 0.32737 0.379 0.2904 0.31913 0.39047 0.26435 0.33559 0.40006
1-48215133 1 48215133 A G 0.059226893 0.92899 1.13938 1.547 1.07539 -0.14047 -0.30241 -0.30852 0.16174 0.28926 1.01841 0.23826 0.0577 -0.17145 -0.23234 -0.32091 0.30759 0.51754 0.17487 0.09224 0.48973 0.41803 0.31231 0.35551 0.33218 0.0424100000000001 0.56948 0.38811 0.0464100000000001 0.76584 0.18775 0.37131 0.44544 0.18325 0.15378 0.67339 0.17283 0.31813 0.36542 0.31645 0.23815 0.3915 0.37035 0.29078 0.32072 0.3885 0.28745 0.31554 0.39701 0.2644 0.32853 0.40707
rs13376558 1 50704877 C A 0.0021516971 0.77723 0.66066 1.43654 0.12308 0.08289 0.06972 -0.03604 -0.0453 -0.02657 0.29432 0.08731 0.00871 -0.04272 -0.0363 -0.05063 0.14438 0.59802 0.2576 0.11098 0.65221 0.23681 0.10296 0.6456 0.25144 0.17872 0.52111 0.30017 0.09036 0.64381 0.26583 0.16697 0.51682 0.31621 0.19426 0.57702 0.22872 0.15478 0.55803 0.28719 0.0666800000000001 0.68807 0.24525 0.15632 0.49964 0.34404 0.15706 0.50537 0.33757 0.18055 0.47392 0.34553
rs12022714 1 51857049 T G 0.0050608355 0.54724 1.01749 2.00749 0.22129 0.1772 0.46256 0.07976 0.76629 1.17744 0.19123 -0.02313 -0.06716 0.02964 0.17166 0.01371 0.21868 0.57636 0.20496 0.24842 0.55627 0.19531 0.06001 0.78504 0.15495 0.0427999999999999 0.76464 0.19256 0.13288 0.72541 0.14171 0.11205 0.76821 0.11974 0.23635 0.54768 0.21597 0.23075 0.5058 0.26345 0.1435 0.58129 0.27521 0.22616 0.5352 0.23864 0.17587 0.63035 0.19378 0.23546 0.51726 0.24728
rs7536376 1 52096313 C T 0.0018597911 + 0.82251 1.56973 0.00019 -0.01985 -0.01686 -0.05724 -0.01855 0.11814 0.03914 0.03132 0.02902 0.00284 0.23247 -0.05314 0.1196 0.49375 0.38665 0.14664 0.47673 0.37663 0.0745400000000001 0.55841 0.36705 0.0583 0.65195 0.28975 0.14071 0.48594 0.37335 0.0783900000000001 0.61635 0.30526 0.13884 0.48772 0.37344 0.14653 0.49529 0.35818 0.06257 0.68182 0.25561 0.15845 0.51363 0.32792 0.0552 0.76958 0.17522 0.06197 0.54892 0.38911
rs17106866 1 52121012 T C 0.0065994778 0.50717 2.03811 2.95169 0.13798 -0.05154 0.41987 -0.00134 0.25662 0.47666 -0.0495 -0.01431 0.27017 -0.08166 0.07141 -0.08165 0.0870299999999999 0.61933 0.29364 0.16314 0.5134 0.32346 0.00884000000000007 0.84703 0.14413 0.00884999999999991 0.72504 0.26611 0.15118 0.62557 0.22325 0.01881 0.83106 0.15013 0.16139 0.50511 0.3335 0.16324 0.5195 0.31726 0.0139900000000001 0.89911 0.0869 0.15939 0.51388 0.32673 0.0559999999999999 0.78878 0.15522 0.08604 0.55028 0.36368
rs1832703 1 52133652 A G 0.0018428198 0.81543 0.72893 1.49034 0.02413 -0.01861 -0.00202 -0.05119 -0.00284 0.15588 0.04677 0.02849 0.03581 -0.00945 0.17803 -0.04571 0.12865 0.49394 0.37741 0.15188 0.47485 0.37327 0.0839000000000001 0.55473 0.36137 0.06763 0.62966 0.30271 0.14752 0.48623 0.36625 0.08052 0.62807 0.29141 0.14556 0.48632 0.36812 0.15132 0.48695 0.36173 0.07016 0.66744 0.2624 0.15865 0.50259 0.33876 0.06447 0.73524 0.20029 0.0707399999999999 0.55086 0.3784
1-53040706 1 53040706 A G 0.0367765013 0.83688 0.26448 0.52014 -0.12817 1.81638 -0.24913 -0.23354 -0.14338 1.19686 0.01761 -0.19787 0.68318 0.01625 0.05184 -0.21761 0.35874 0.34091 0.30035 0.23554 0.60261 0.16185 0.38991 0.26892 0.34117 0.37998 0.27414 0.34588 0.33833 0.32239 0.33928 0.28724 0.54554 0.16722 0.39804 0.2948 0.30716 0.40612 0.27645 0.31743 0.38524 0.3912 0.22356 0.40622 0.28471 0.30907 0.36738 0.33223 0.30039 0.38073 0.27619 0.34308
1-53046283 1 53046283 T G 0.037035248 0.83977 0.28999 0.54748 -0.13187 1.86012 -0.2506 -0.23736 -0.15018 1.1893 0.00488 -0.19844 0.67427 0.00572 0.04097 -0.21847 0.3575 0.3431 0.2994 0.22657 0.6194 0.15403 0.39011 0.26888 0.34101 0.37908 0.27453 0.34639 0.33522 0.32361 0.34117 0.29015 0.54884 0.16101 0.39555 0.29577 0.30868 0.40677 0.27663 0.3166 0.38865 0.3911 0.22025 0.40601 0.28416 0.30983 0.36862 0.3296 0.30178 0.38105 0.27529 0.34366
1-53116661 1 53116661 G A 0.0381916449 0.82291 0.25939 0.53163 0.02789 1.62169 -0.22474 -0.18448 -0.09284 1.40914 0.11952 -0.24866 0.40758 -0.02678 -0.07026 -0.25271 0.34069 0.3669 0.29241 0.24174 0.58357 0.17469 0.36714 0.26876 0.3641 0.36262 0.27418 0.3632 0.29517 0.34044 0.36439 0.24967 0.57732 0.17301 0.37641 0.3011 0.32249 0.37456 0.27125 0.35419 0.37294 0.36744 0.25962 0.38226 0.28285 0.33489 0.3454 0.31859 0.33601 0.33596 0.29443 0.36961
rs4926604 1 53824512 T C 0.3576229765 0.97294 -0.41362 -1.00671 -0.19328 -0.14499 0.47943 0.8142 1.39114 0.49737 -0.53744 -0.53658 -0.52319 -0.50912 -0.39496 -0.2002 0.50136 0.17897 0.31967 0.506 0.17869 0.31531 0.52975 0.18843 0.28182 0.49758 0.23463 0.26779 0.28096 0.48346 0.23558 0.51811 0.20636 0.27553 0.46024 0.16716 0.3726 0.48838 0.14652 0.3651 0.47748 0.16097 0.36155 0.44475 0.20254 0.35271 0.45665 0.19697 0.34638 0.45237 0.21281 0.33482
rs4927021 1 53879614 C G 0.3719950392 0.97374 -0.26304 -0.75047 -0.06584 0.34609 0.67378 0.93853 1.70877 1.00148 -0.49286 -0.53713 -0.54366 -0.52297 -0.42519 -0.45759 0.56502 0.18101 0.25397 0.51594 0.26225 0.22181 0.57415 0.20397 0.22188 0.5582 0.22731 0.21449 0.30566 0.50796 0.18638 0.54322 0.25248 0.2043 0.51687 0.1636 0.31953 0.53465 0.14926 0.31609 0.53306 0.15162 0.31532 0.4857 0.20694 0.30736 0.49434 0.2027 0.30296 0.53584 0.15368 0.31048
rs10888800 1 53881082 G A 0.3737088773 0.97037 -0.25175 -0.72505 -0.05501 0.37875 0.65189 0.92961 1.7311 1.02987 -0.47944 -0.53369 -0.54312 -0.52194 -0.42541 -0.4523 0.56598 0.18233 0.25169 0.51432 0.26891 0.21677 0.57757 0.20171 0.22072 0.56161 0.22585 0.21254 0.30022 0.51717 0.18261 0.54487 0.25391 0.20122 0.52395 0.16215 0.3139 0.5366 0.15045 0.31295 0.53423 0.15292 0.31285 0.48545 0.20945 0.3051 0.49582 0.20328 0.3009 0.53729 0.15523 0.30748
rs6685730 1 53889376 C T 0.3711556136 0.96441 -0.23206 -0.71554 -0.03819 0.37542 0.67987 0.97797 1.76757 1.07733 -0.47134 -0.53814 -0.54142 -0.51815 -0.42959 -0.4627 0.58021 0.1816 0.23819 0.52783 0.26509 0.20708 0.59043 0.20194 0.20763 0.57112 0.22955 0.19933 0.30579 0.52175 0.17246 0.55299 0.25797 0.18904 0.53735 0.16042 0.30223 0.547 0.14866 0.30434 0.54448 0.15265 0.30287 0.49625 0.20719 0.29656 0.50649 0.20145 0.29206 0.54839 0.15341 0.2982
rs34028311 1 54279783 G A 0.3386386423 0.96544 -0.27502 -0.72868 -0.00905 0.2467 -0.49516 -0.46656 -0.25045 0.313 1.51386 0.12926 -0.53172 -0.48927 -0.53053 -0.52254 0.43033 0.18486 0.38481 0.37051 0.28701 0.34248 0.4062 0.15409 0.43971 0.39802 0.16646 0.43552 0.41564 0.17 0.41436 0.447 0.19811 0.35489 0.1515 0.64797 0.20053 0.41922 0.25452 0.32626 0.39658 0.16275 0.44067 0.3584 0.2021 0.4395 0.40313 0.15347 0.4434 0.41063 0.14819 0.44118
rs12078845 1 54375565 C A 0.2350650131 + -0.19108 -0.57421 -0.16561 -0.4288 -0.47956 -0.47497 -0.47812 -0.46469 -0.45977 -0.38364 -0.26483 0.44243 0.76571 1.6185 0.40806 0.2984 0.29354 0.44174 0.16422 0.39404 0.4212 0.17634 0.40246 0.43195 0.16605 0.402 0.42829 0.16811 0.4036 0.4261 0.17268 0.40122 0.43111 0.17571 0.39318 0.36144 0.26748 0.37108 0.45617 0.17684 0.36699 0.47239 0.21842 0.30919 0.48015 0.2441 0.27575 0.16816 0.64397 0.18787
rs6697657 1 54733751 T C 0.0912443864 + 1.23487 1.00054 0.1752 -0.18149 1.82131 2.2813 1.07287 -0.35675 0.01894 -0.25426 0.62713 -0.07726 -0.21682 -0.22775 0.73005 0.20445 0.0655 0.66427 0.17962 0.15611 0.72845 0.25671 0.01484 0.16246 0.82575 0.01179 0.6977 0.28507 0.01723 0.35414 0.29927 0.34659 0.40411 0.40906 0.18683 0.66056 0.18038 0.15906 0.64974 0.27259 0.07767 0.6737 0.18171 0.14459 0.66308 0.17092 0.166 0.66397 0.17015 0.16588
rs4060885 1 54734826 T C 0.038735248 0.70788 0.69106 0.97139 0.94694 -0.23851 1.63329 2.19716 1.49099 -0.12219 -0.232 -0.24056 -0.0537 -0.02421 0.25443 0.19198 0.47082 0.44697 0.08221 0.49108 0.26933 0.23959 0.55583 0.36655 0.07762 0.28611 0.64579 0.0681 0.48487 0.44033 0.0748 0.36141 0.4051 0.23349 0.43572 0.30254 0.26174 0.3802 0.3402 0.2796 0.52832 0.2774 0.19428 0.51947 0.27802 0.20251 0.48238 0.3417 0.17592 0.50709 0.3162 0.17671
1-54735580 1 54735580 A G 0.0390446475 0.70026 0.714 1.00791 0.95144 -0.23899 1.62544 2.21644 1.52214 -0.11459 -0.23206 -0.24002 -0.06709 -0.02732 0.26259 0.19811 0.46603 0.4541 0.07987 0.48884 0.2725 0.23866 0.55613 0.36831 0.07556 0.28366 0.65051 0.06583 0.48099 0.44669 0.07232 0.36156 0.40967 0.22877 0.43385 0.30535 0.2608 0.37162 0.3477 0.28068 0.52579 0.27926 0.19495 0.51728 0.28129 0.20143 0.47837 0.34835 0.17328 0.50481 0.32096 0.17423
1-54736779 1 54736779 A G 0.0905436031 0.80215 1.55618 1.31473 0.2726 -0.123 2.06038 2.44077 1.15002 -0.35193 0.06197 -0.227 0.75384 -0.02153 -0.18511 -0.19251 0.75278 0.20428 0.04294 0.69012 0.17909 0.13079 0.73539 0.25684 0.00777 0.16533 0.82818 0.00649 0.70498 0.28477 0.01025 0.32006 0.31641 0.36353 0.40246 0.42829 0.16925 0.68103 0.17915 0.13982 0.67027 0.27301 0.05672 0.69605 0.18147 0.12248 0.68388 0.16913 0.14699 0.68538 0.16863 0.14599
rs60007541 1 54736888 A G 0.0396221932 0.69617 0.77415 1.07346 0.96724 -0.23919 1.71491 2.25849 1.575 -0.11463 -0.23182 -0.241 -0.07176 -0.04319 0.28568 0.22254 0.47113 0.45769 0.07118 0.49542 0.27275 0.23183 0.55917 0.37495 0.06588 0.29535 0.6465 0.05815 0.47813 0.45848 0.06339 0.36142 0.41488 0.2237 0.43532 0.30872 0.25596 0.37436 0.34949 0.27615 0.5315 0.28016 0.18834 0.52058 0.2832 0.19622 0.47719 0.35959 0.16322 0.50785 0.32809 0.16406
rs6689244 1 54756583 A C 0.0409436031 0.5671 0.16423 0.13539 0.94512 0.02215 0.01311 0.32975 0.6291 2.00887 0.05143 0.09537 -0.21382 -0.20044 -0.13068 -0.21384 0.47748 0.26822 0.2543 0.46813 0.23013 0.30174 0.43807 0.23721 0.32472 0.46867 0.22996 0.30137 0.47201 0.24638 0.28161 0.11231 0.74004 0.14765 0.41166 0.25071 0.33763 0.39677 0.27004 0.33319 0.41713 0.21893 0.36394 0.42461 0.21523 0.36016 0.423 0.22736 0.34964 0.43263 0.20961 0.35776
1-54815818 1 54815818 A T 0.0778203655 0.18002 0.12624 -0.01844 -0.17245 1.52696 -0.13337 -0.14569 0.07737 0.17148 -0.16172 -0.15911 -0.08913 -0.17169 -0.17166 -0.16802 0.30508 0.24956 0.44536 0.09484 0.71768 0.18748 0.29731 0.22591 0.47678 0.30872 0.23084 0.46044 0.35181 0.26996 0.37823 0.37178 0.26499 0.36323 0.31133 0.21313 0.47554 0.30833 0.21568 0.47599 0.31721 0.22156 0.46123 0.29629 0.21838 0.48533 0.3079 0.21111 0.48099 0.29039 0.22336 0.48625
1-55108478 1 55108478 A C 0.0375582245 0.26505 0.27531 0.32885 -0.07973 -0.05348 -0.06514 -0.07039 -0.08397 -0.12803 -0.13519 0.04262 1.52399 0.46954 -0.14825 -0.13754 0.39701 0.33679 0.2662 0.37592 0.27672 0.34736 0.31979 0.31167 0.36854 0.33232 0.29999 0.36769 0.36171 0.27452 0.36377 0.34133 0.27876 0.37991 0.37071 0.27301 0.35628 0.40392 0.29823 0.29785 0.14244 0.70641 0.15115 0.37974 0.42484 0.19542 0.30881 0.3085 0.38269 0.32972 0.29361 0.37667
rs3122550 1 56019640 G A 0.484967624 0.89415 0.60295 -0.47228 -0.4846 -0.47542 -0.50785 -0.53514 -0.54403 -0.52843 -0.36946 1.4952 -0.50326 -0.53763 -0.54522 -0.54208 0.20594 0.10664 0.68742 0.18517 0.13034 0.68449 0.20465 0.14555 0.6498 0.20341 0.12496 0.67163 0.22076 0.09053 0.68871 0.27578 0.12969 0.59453 0.25959 0.10632 0.63409 0.00930999999999993 0.9613 0.02939 0.16376 0.09972 0.73652 0.15317 0.0943 0.75253 0.19872 0.08655 0.71473 0.21712 0.0855 0.69738
rs4474302 1 56040625 T C 0.4445681462 0.98572 0.70467 -0.47624 -0.32016 -0.44713 -0.55693 -0.48078 -0.51337 -0.56225 -0.40437 1.74241 -0.46286 -0.47594 -0.54221 -0.55929 0.24335 0.10155 0.6551 0.16894 0.14 0.69106 0.20851 0.09677 0.69472 0.2093 0.08953 0.70117 0.21271 0.07925 0.70804 0.27254 0.1197 0.60776 0.21476 0.08907 0.69617 0.00686000000000009 0.97015 0.02299 0.15103 0.09134 0.75763 0.12321 0.09588 0.78091 0.19178 0.07815 0.73007 0.21635 0.08031 0.70334
1-56307783 1 56307783 T C 0.0111127937 0.36038 0.72403 1.33106 0.35255 0.66159 0.92221 0.62703 0.04273 -0.01952 0.30057 -0.02463 0.06751 -0.08736 -0.08383 -0.08907 0.29722 0.47442 0.22836 0.0670499999999999 0.83633 0.09662 0.22387 0.62424 0.15189 0.27022 0.56146 0.16832 0.27199 0.46962 0.25839 0.27295 0.4395 0.28755 0.15246 0.64133 0.20621 0.241 0.4594 0.2996 0.28299 0.47658 0.24043 0.26368 0.42178 0.31454 0.28856 0.39764 0.3138 0.28594 0.39891 0.31515
rs697582 1 56443048 T G 0.0069574413 0.78325 1.518 1.94026 0.11753 -0.10072 -0.09922 -0.10154 0.12486 0.02375 -0.05913 -0.01561 0.09586 -0.01207 -0.09111 -0.01322 0.0635600000000001 0.59602 0.34042 0.10615 0.38714 0.50671 0.1721 0.44818 0.37972 0.00789999999999991 0.75138 0.24072 0.0142100000000001 0.6678 0.31799 0.14331 0.42544 0.43125 0.10813 0.39545 0.49642 0.11264 0.45558 0.43178 0.04918 0.69201 0.25881 0.16077 0.41191 0.42732 0.11423 0.40813 0.47764 0.10469 0.5251 0.37021
rs2994554 1 56557944 A G 0.297070235 0.99948 0.14739 0.16307 -0.28475 -0.44239 0.03057 0.39191 1.41465 0.03002 -0.52166 -0.13568 -0.32644 0.01068 -0.11 -0.30424 0.40657 0.24705 0.34638 0.41003 0.22669 0.36328 0.42008 0.26197 0.31795 0.45017 0.28253 0.2673 0.0950299999999999 0.80244 0.10253 0.41094 0.26848 0.32058 0.4119 0.22103 0.36707 0.36146 0.32991 0.30863 0.31709 0.35697 0.32594 0.26612 0.43196 0.30192 0.4104 0.26304 0.32656 0.41607 0.23561 0.34832
1-56678946 1 56678946 C T 0.050608094 0.77384 0.36119 0.47472 1.87849 -0.25868 0.39035 0.84561 1.87017 1.89718 -0.0328 0.26109 -0.16632 -0.2652 -0.27591 -0.26681 0.46281 0.43005 0.10714 0.47153 0.25917 0.2693 0.54827 0.28166 0.17007 0.5765 0.27958 0.14392 0.4488 0.44943 0.10177 0.33883 0.56479 0.09638 0.49235 0.28307 0.22458 0.52499 0.28423 0.19078 0.49259 0.26514 0.24227 0.50095 0.24412 0.25493 0.51977 0.22649 0.25374 0.52491 0.22452 0.25057
1-56679324 1 56679324 T G 0.1489921671 0.82569 0.18314 -0.0434 1.55365 -0.33518 0.61016 1.23897 1.99606 2.12002 0.82066 -0.06607 -0.39742 -0.38449 -0.25741 -0.39179 0.62106 0.28595 0.09299 0.59521 0.19181 0.21298 0.69003 0.20006 0.10991 0.68063 0.22168 0.09769 0.51108 0.40492 0.084 0.41243 0.50469 0.08288 0.66542 0.22882 0.10576 0.65906 0.18393 0.15701 0.6013 0.18131 0.21739 0.61991 0.17075 0.20934 0.5651 0.2246 0.2103 0.62107 0.16861 0.21032
rs17113967 1 56683887 C T 0.0323370757 0.91827 0.69229 0.81807 2.52936 -0.24741 1.25047 1.13947 2.13332 2.04176 0.32192 0.2837 -0.19119 -0.14197 -0.2332 -0.2163 0.36766 0.58134 0.051 0.51368 0.26224 0.22408 0.66941 0.26319 0.0674 0.64963 0.28243 0.06794 0.54842 0.39782 0.05376 0.47688 0.47149 0.05163 0.651 0.25181 0.09719 0.64427 0.25237 0.10336 0.5852 0.2429 0.1719 0.49678 0.30796 0.19526 0.56819 0.23624 0.19557 0.59711 0.22805 0.17484
rs17415442 1 56687793 C A 0.146605483 0.97905 0.40201 0.16689 1.88956 -0.36211 1.35399 1.79342 2.28821 2.16566 0.64725 -0.12764 -0.36755 -0.35107 -0.253 -0.43584 0.62363 0.32283 0.05354 0.64783 0.17894 0.17323 0.72788 0.21391 0.05821 0.69106 0.25349 0.05545 0.54225 0.40649 0.05126 0.49767 0.45283 0.0495 0.72264 0.20613 0.07123 0.69721 0.17642 0.12637 0.6122 0.20621 0.18159 0.63969 0.18563 0.17468 0.56621 0.24901 0.18478 0.64268 0.17768 0.17964
1-56688069 1 56688069 T A 0.0328626632 0.91721 0.69784 0.81976 2.53028 -0.24894 1.30815 1.19282 2.15808 2.0252 0.32305 0.3129 -0.19684 -0.1312 -0.23296 -0.21382 0.36919 0.58096 0.04985 0.52004 0.26015 0.21981 0.67074 0.26503 0.06423 0.65612 0.27912 0.06476 0.5484 0.39926 0.05234 0.48829 0.4612 0.05051 0.65422 0.25128 0.0945 0.64741 0.25444 0.09815 0.5897 0.24083 0.16947 0.49307 0.31502 0.19191 0.57047 0.23692 0.19261 0.59872 0.23011 0.17117
1-56688605 1 56688605 A G 0.0328720627 0.92278 0.70408 0.86287 2.50898 -0.24908 1.23115 1.12649 2.13338 2.04713 0.32068 0.29739 -0.19215 -0.12333 -0.23135 -0.21685 0.3687 0.58051 0.05079 0.50947 0.26816 0.22237 0.66366 0.26895 0.06739 0.64147 0.29061 0.06792 0.5407 0.40607 0.05323 0.46941 0.47947 0.05112 0.64405 0.25877 0.09718 0.63801 0.26007 0.10192 0.57566 0.25278 0.17156 0.47791 0.32966 0.19243 0.56223 0.24391 0.19386 0.58943 0.23647 0.1741
1-56689472 1 56689472 C A 0.0335328982 0.90748 0.68399 0.83371 2.49944 -0.25055 1.26736 1.14918 2.11135 2.01806 0.32619 0.30201 -0.19737 -0.126 -0.23519 -0.20738 0.37079 0.57671 0.0525 0.50813 0.26757 0.2243 0.6625 0.2695 0.068 0.64575 0.28566 0.06859 0.54629 0.39859 0.05512 0.47225 0.47493 0.05282 0.64674 0.25587 0.09739 0.63906 0.25861 0.10233 0.57972 0.24741 0.17287 0.48057 0.32639 0.19304 0.56456 0.24126 0.19418 0.58834 0.23888 0.17278
1-56694625 1 56694625 C T 0.0325522193 0.94189 0.54497 0.72309 2.37123 -0.25336 1.15929 1.02306 1.96751 1.74359 0.24011 0.30599 -0.18803 -0.14182 -0.23098 -0.21129 0.33745 0.59141 0.07114 0.49526 0.27114 0.2336 0.63216 0.27627 0.09157 0.60875 0.29896 0.09229 0.51058 0.41468 0.07474 0.49643 0.42936 0.07421 0.60798 0.26513 0.12689 0.61038 0.26579 0.12383 0.56106 0.25315 0.18579 0.46908 0.321 0.20992 0.53333 0.25432 0.21235 0.56427 0.2455 0.19023
rs17113979 1 56694947 T C 0.0322916449 0.95002 0.59975 0.78987 2.43124 -0.25313 1.19465 1.0489 2.02293 1.81151 0.24354 0.31009 -0.18495 -0.1454 -0.23438 -0.2029 0.34131 0.59473 0.06396 0.49696 0.27307 0.22997 0.63828 0.27833 0.08339 0.61342 0.3023 0.08428 0.51441 0.41843 0.06716 0.49178 0.44193 0.06629 0.61312 0.26744 0.11944 0.61636 0.2672 0.11644 0.56497 0.25536 0.17967 0.47189 0.32276 0.20535 0.53919 0.25393 0.20688 0.56767 0.24944 0.18289
1-56695164 1 56695164 T C 0.0323501305 0.94824 0.63917 0.819 2.46852 -0.25307 1.22921 1.09871 2.07141 1.85889 0.25861 0.31929 -0.18537 -0.14012 -0.23052 -0.20608 0.34641 0.59535 0.05824 0.50173 0.27183 0.22644 0.64858 0.27545 0.07597 0.62603 0.29726 0.07671 0.52188 0.41699 0.06113 0.49477 0.44504 0.06019 0.62381 0.26505 0.11114 0.6257 0.2655 0.1088 0.57234 0.25363 0.17403 0.47679 0.32303 0.20018 0.54376 0.25411 0.20213 0.57537 0.24677 0.17786
rs2151392 1 56696338 C T 0.0324699739 0.94735 0.59145 0.78837 2.40765 -0.2536 1.19679 1.04255 2.00322 1.79094 0.22823 0.28555 -0.18503 -0.14063 -0.23304 -0.20939 0.33964 0.5948 0.06556 0.48826 0.27742 0.23432 0.63341 0.28102 0.08557 0.60916 0.30424 0.0866 0.51302 0.41781 0.06917 0.48785 0.444 0.06815 0.60655 0.26981 0.12364 0.61264 0.26645 0.12091 0.56028 0.2576 0.18212 0.4642 0.3285 0.2073 0.53593 0.25523 0.20884 0.56529 0.24822 0.18649
rs2151393 1 56696469 T C 0.0324342037 0.9461 0.62983 0.83366 2.45017 -0.2534 1.23462 1.07869 2.0751 1.79315 0.22611 0.31366 -0.1787 -0.14619 -0.2311 -0.20461 0.34204 0.59733 0.06063 0.49246 0.27803 0.22951 0.63844 0.28245 0.07911 0.61205 0.30782 0.08013 0.50291 0.43392 0.06317 0.49952 0.43728 0.0632 0.61087 0.27115 0.11798 0.61745 0.26959 0.11296 0.56562 0.25912 0.17526 0.47128 0.32542 0.2033 0.53592 0.25902 0.20506 0.56794 0.25157 0.18049
rs2184106 1 56696527 G A 0.032675718 0.94154 0.61335 0.79991 2.47549 -0.25348 1.18434 1.04739 2.01081 1.79608 0.25349 0.3243 -0.18104 -0.14701 -0.23669 -0.19981 0.32718 0.61117 0.06165 0.50101 0.2715 0.22749 0.64342 0.27521 0.08137 0.61762 0.30015 0.08223 0.52269 0.41189 0.06542 0.50235 0.43299 0.06466 0.61723 0.26657 0.1162 0.62112 0.26595 0.11293 0.56948 0.25442 0.1761 0.47064 0.32414 0.20522 0.5425 0.25203 0.20547 0.57159 0.24848 0.17993
1-56696880 1 56696880 T C 0.0323245431 0.95238 0.59786 0.78493 2.44645 -0.25368 1.19082 1.04744 2.0059 1.7871 0.21956 0.31131 -0.18025 -0.15545 -0.23685 -0.20244 0.33444 0.60171 0.06385 0.4939 0.27378 0.23232 0.63902 0.27686 0.08412 0.61428 0.30067 0.08505 0.51868 0.41362 0.0677 0.49394 0.4394 0.06666 0.60837 0.26859 0.12304 0.61655 0.26599 0.11746 0.56672 0.25401 0.17927 0.47498 0.3169 0.20812 0.53894 0.25242 0.20864 0.56888 0.24751 0.18361
1-56697063 1 56697063 C G 0.032764752 0.93954 0.60229 0.81365 2.42249 -0.25366 1.16193 1.01301 1.99131 1.79235 0.23152 0.31819 -0.18361 -0.14525 -0.23248 -0.20651 0.33649 0.59878 0.06473 0.48231 0.28215 0.23554 0.63219 0.28191 0.0859 0.60331 0.30974 0.08695 0.51091 0.42082 0.06827 0.48277 0.45001 0.06722 0.60377 0.2732 0.12303 0.60945 0.27228 0.11827 0.55933 0.25927 0.1814 0.46561 0.32714 0.20725 0.5313 0.25941 0.20929 0.56187 0.25237 0.18576
1-56697064 1 56697064 A G 0.0323436031 0.95083 0.60357 0.7932 2.42944 -0.25349 1.18529 1.05197 2.04891 1.79555 0.22047 0.29951 -0.18579 -0.15171 -0.23329 -0.20654 0.34078 0.59579 0.06343 0.49258 0.27506 0.23236 0.63894 0.27737 0.08369 0.61134 0.30415 0.08451 0.50518 0.42843 0.06639 0.49635 0.43749 0.06616 0.60833 0.26907 0.1226 0.61549 0.26658 0.11793 0.56591 0.25372 0.18037 0.47623 0.31707 0.2067 0.5364 0.25515 0.20845 0.56795 0.24778 0.18427
1-56697245 1 56697245 G A 0.0323140992 0.95317 0.59084 0.79839 2.39201 -0.25365 1.17252 1.02765 2.0258 1.79084 0.21639 0.3073 -0.18834 -0.144 -0.23096 -0.20727 0.34415 0.58967 0.06618 0.48697 0.27897 0.23406 0.6307 0.28244 0.08686 0.60225 0.30995 0.0878 0.49971 0.4313 0.06899 0.48626 0.44521 0.06853 0.60081 0.27321 0.12598 0.60765 0.27208 0.12027 0.55858 0.25801 0.18341 0.46814 0.32482 0.20704 0.53015 0.26004 0.20981 0.56042 0.25274 0.18684
rs4912285 1 56697322 T C 0.032775718 0.93368 0.56115 0.77459 2.38174 -0.25284 1.11441 0.97881 1.94727 1.71723 0.22039 0.33181 -0.18362 -0.1433 -0.23372 -0.20568 0.32911 0.60001 0.07088 0.47854 0.28327 0.23819 0.62453 0.28179 0.09368 0.59377 0.31167 0.09456 0.50078 0.42466 0.07456 0.48825 0.43749 0.07426 0.59458 0.27466 0.13076 0.60096 0.27516 0.12388 0.55379 0.25983 0.18638 0.45782 0.33049 0.21169 0.52715 0.2593 0.21355 0.55584 0.25333 0.19083
1-56697532 1 56697532 G T 0.0328556136 0.93321 0.58732 0.78896 2.42918 -0.25328 1.14871 1.01756 1.99375 1.7245 0.22516 0.31918 -0.17731 -0.15121 -0.23083 -0.20431 0.32496 0.60904 0.066 0.48897 0.27811 0.23292 0.63406 0.27849 0.08745 0.60428 0.30744 0.08828 0.50445 0.42604 0.06951 0.50345 0.42679 0.06976 0.60412 0.2712 0.12468 0.61118 0.26971 0.11911 0.56223 0.25794 0.17983 0.469 0.32193 0.20907 0.52835 0.26066 0.21099 0.56264 0.25171 0.18565
1-56698231 1 56698231 A C 0.0323258486 0.95466 0.62015 0.79924 2.48435 -0.25384 1.19885 1.06004 2.06073 1.80293 0.23615 0.32178 -0.18169 -0.16158 -0.23877 -0.20144 0.33457 0.60485 0.06058 0.50053 0.27075 0.22872 0.64579 0.27395 0.08026 0.61782 0.30105 0.08113 0.51265 0.42372 0.06363 0.50566 0.43084 0.0635 0.61715 0.26549 0.11736 0.62248 0.26471 0.11281 0.57341 0.25048 0.17611 0.48396 0.31023 0.20581 0.54435 0.24962 0.20603 0.57478 0.24513 0.18009
1-56698342 1 56698342 C T 0.0324120104 0.95222 0.61561 0.80225 2.47032 -0.25384 1.18637 1.04264 2.04313 1.77786 0.22115 0.30739 -0.18677 -0.15121 -0.23402 -0.209 0.32077 0.61799 0.06124 0.50163 0.27047 0.2279 0.64212 0.27588 0.082 0.61283 0.30415 0.08302 0.51174 0.42326 0.065 0.5123 0.42267 0.06503 0.60889 0.26967 0.12144 0.61955 0.2651 0.11535 0.57063 0.25132 0.17805 0.47499 0.31795 0.20706 0.53803 0.25401 0.20796 0.57226 0.24495 0.18279
rs12568903 1 56698812 T C 0.0320934726 0.95714 0.57184 0.77372 2.40717 -0.25337 1.12123 0.98763 1.97528 1.7497 0.21832 0.31913 -0.18146 -0.1501 -0.23529 -0.20785 0.328 0.6035 0.0685 0.48946 0.27631 0.23423 0.63006 0.27868 0.09126 0.59878 0.30908 0.09214 0.50419 0.42362 0.07219 0.49308 0.43509 0.07183 0.59855 0.27241 0.12904 0.60634 0.27105 0.12261 0.55779 0.25812 0.18409 0.46534 0.32343 0.21123 0.53147 0.25608 0.21245 0.56133 0.24934 0.18933
rs17113991 1 56699248 A G 0.0336710183 + 0.70774 0.92297 2.70346 -0.26095 1.06853 0.85959 1.7409 1.5834 0.25615 0.16357 -0.20109 -0.16279 -0.25001 -0.19813 0.17353 0.77746 0.04901 0.50219 0.27014 0.22767 0.64548 0.27049 0.08403 0.60008 0.31142 0.0885 0.57998 0.35456 0.06546 0.57769 0.35894 0.06337 0.60227 0.27589 0.12184 0.60891 0.25822 0.13287 0.57704 0.24274 0.18022 0.44033 0.33466 0.22501 0.5276 0.25417 0.21823 0.5752 0.24559 0.17921
rs17113995 1 56699828 T G 0.032183812 0.96124 0.5754 0.76932 2.39938 -0.25393 1.14997 1.01406 2.00677 1.77213 0.22472 0.32449 -0.18843 -0.14632 -0.23173 -0.21072 0.33571 0.59694 0.06735 0.49592 0.27282 0.23126 0.63336 0.27811 0.08853 0.60456 0.30608 0.08936 0.50377 0.42572 0.07051 0.49593 0.43381 0.07026 0.60372 0.2702 0.12608 0.60948 0.27074 0.11978 0.56172 0.25494 0.18334 0.47136 0.32036 0.20828 0.53186 0.25736 0.21078 0.56381 0.24844 0.18775
1-56699997 1 56699997 T C 0.0322744125 0.95859 0.59607 0.8005 2.42052 -0.25393 1.1379 1.0077 2.01897 1.78826 0.21886 0.33234 -0.18477 -0.14681 -0.23236 -0.21035 0.3329 0.60213 0.06497 0.49491 0.27486 0.23023 0.63415 0.27907 0.08678 0.60229 0.31007 0.08764 0.50255 0.42937 0.06808 0.49391 0.43828 0.06781 0.60125 0.27356 0.12519 0.60918 0.27328 0.11754 0.56075 0.25814 0.18111 0.46894 0.32366 0.2074 0.53164 0.25883 0.20953 0.56363 0.25012 0.18625
rs17113998 1 56700207 G C 0.0327177546 0.94614 0.56788 0.78872 2.36175 -0.25431 1.12712 0.99308 1.98136 1.75764 0.19666 0.33191 -0.18092 -0.14657 -0.23188 -0.20822 0.34356 0.58624 0.0702 0.48039 0.28248 0.23713 0.62328 0.28419 0.09253 0.59284 0.31378 0.09338 0.49507 0.43183 0.0731 0.47714 0.45043 0.07243 0.58947 0.27763 0.1329 0.59822 0.27824 0.12354 0.55048 0.26385 0.18567 0.46184 0.32783 0.21033 0.52395 0.26299 0.21306 0.55346 0.25569 0.19085
1-56700466 1 56700466 G C 0.0321281984 0.96391 0.56143 0.75305 2.39572 -0.25412 1.12507 1.00445 1.97297 1.75549 0.20969 0.32378 -0.18267 -0.14948 -0.23294 -0.20826 0.33 0.60105 0.06895 0.49801 0.27079 0.2312 0.63258 0.27629 0.09113 0.60482 0.30337 0.09181 0.50943 0.41774 0.07283 0.4947 0.43317 0.07213 0.5989 0.27115 0.12995 0.60796 0.27006 0.12198 0.55973 0.25662 0.18365 0.46933 0.32009 0.21058 0.53017 0.25729 0.21254 0.562 0.24919 0.18881
1-56709584 1 56709584 A G 0.0325133159 0.96036 0.60635 0.7945 2.4185 -0.25491 1.15595 1.0991 2.0265 1.75245 0.18237 0.38458 -0.17652 -0.11858 -0.22805 -0.21857 0.32822 0.6098 0.06198 0.50953 0.26895 0.22152 0.64428 0.27413 0.08159 0.6221 0.29627 0.08163 0.51524 0.41912 0.06564 0.50939 0.42536 0.06525 0.59731 0.27727 0.12542 0.61535 0.27599 0.10866 0.56381 0.263 0.17319 0.45003 0.34739 0.20258 0.53842 0.25818 0.2034 0.57141 0.24634 0.18225
rs17114008 1 56724382 G A 0.0499569191 0.97224 0.35427 0.70599 1.74512 -0.30189 0.15625 0.68685 1.56411 1.38296 -0.06215 0.52566 -0.14055 -0.20947 -0.25421 -0.30203 0.34341 0.53715 0.11944 0.3814 0.33021 0.28839 0.38983 0.39654 0.21363 0.48935 0.3486 0.16205 0.3481 0.53403 0.11787 0.37687 0.50113 0.122 0.40754 0.34884 0.24362 0.43386 0.38178 0.18436 0.42061 0.34346 0.23593 0.38308 0.35127 0.26565 0.41846 0.31107 0.27047 0.44656 0.28316 0.27028
rs61615411 1 56725402 A G 0.0500548303 0.96958 0.34789 0.69263 1.75247 -0.30166 0.1619 0.68868 1.56237 1.39314 -0.05668 0.51433 -0.14748 -0.20642 -0.25373 -0.30188 0.34244 0.53777 0.11979 0.38373 0.32791 0.28836 0.39571 0.39156 0.21273 0.49166 0.34566 0.16268 0.35386 0.52731 0.11883 0.37784 0.49971 0.12245 0.41121 0.34611 0.24268 0.43795 0.37686 0.18519 0.42392 0.33892 0.23716 0.38454 0.35014 0.26532 0.42037 0.30922 0.27041 0.44883 0.2812 0.26997
1-56730200 1 56730200 C T 0.0501859008 0.96465 0.31393 0.64985 1.7499 -0.30144 0.15984 0.63122 1.48737 1.32612 -0.06997 0.55669 -0.11947 -0.22479 -0.26804 -0.29964 0.33856 0.53358 0.12786 0.3808 0.32577 0.29343 0.40056 0.37842 0.22102 0.48117 0.3425 0.17633 0.35822 0.51393 0.12785 0.3709 0.49774 0.13136 0.40319 0.34471 0.2521 0.42841 0.38099 0.1906 0.41891 0.34137 0.23972 0.38251 0.34327 0.27422 0.4181 0.30349 0.27841 0.44419 0.28003 0.27578
1-56758010 1 56758010 G T 0.0339971279 0.96084 0.83434 1.33387 1.09334 -0.24788 -0.18074 0.25158 1.03373 1.17176 -0.10274 0.64059 -0.17273 -0.18504 -0.24607 -0.23288 0.34367 0.5286 0.12773 0.15933 0.44893 0.39174 0.08965 0.56873 0.34162 0.38081 0.44933 0.16986 0.17401 0.71569 0.1103 0.22891 0.67616 0.09493 0.24916 0.42237 0.32847 0.22204 0.5587 0.21926 0.30858 0.37508 0.31634 0.27732 0.40361 0.31907 0.30328 0.35545 0.34127 0.31108 0.35292 0.336
1-56772151 1 56772151 C T 0.0147947781 0.74557 0.17981 0.53766 1.34582 -0.15477 0.2619 0.33422 1.00013 1.03981 0.04113 0.3868 -0.12121 -0.09204 -0.13677 -0.0979 0.29643 0.47114 0.23243 0.284 0.36265 0.35335 0.36939 0.32997 0.30064 0.34089 0.36598 0.29313 0.31888 0.44525 0.23587 0.27664 0.49426 0.2291 0.33772 0.34386 0.31842 0.33578 0.37794 0.28628 0.34922 0.31487 0.33591 0.31838 0.35042 0.3312 0.32366 0.33688 0.33946 0.32766 0.34502 0.32732
1-56953335 1 56953335 T C 0.1001266319 0.35462 1.66566 2.10574 -0.21383 -0.17388 0.26767 0.35677 0.44517 -0.23894 0.61025 -0.23236 -0.13568 -0.22595 0.45543 -0.04195 0.20226 0.53214 0.2656 0.34191 0.41677 0.24132 0.43802 0.47905 0.08293 0.39883 0.52853 0.07264 0.0982999999999999 0.83674 0.06496 0.27795 0.45627 0.26578 0.29216 0.63696 0.07088 0.35243 0.40011 0.24746 0.36229 0.42246 0.21525 0.119 0.56375 0.31725 0.0601700000000001 0.87476 0.06507 0.40429 0.42963 0.16608
rs41285924 1 56957928 C T 0.1345908616 0.4609 0.88266 1.40962 -0.22922 0.03988 -0.16001 0.00401 -0.09444 -0.14911 0.80234 -0.29469 -0.01442 -0.1645 0.12841 -0.25491 0.24056 0.50738 0.25206 0.28704 0.46906 0.2439 0.31117 0.43582 0.25301 0.24375 0.54553 0.21072 0.19666 0.58111 0.22223 0.27542 0.47448 0.2501 0.2287 0.62493 0.14637 0.30347 0.39453 0.302 0.32027 0.43672 0.24301 0.1104 0.58133 0.30827 0.06808 0.79509 0.13683 0.31232 0.40644 0.28124
rs12407205 1 56960165 A C 0.0933002611 0.3466 1.73755 2.2647 -0.21386 0.02456 0.24337 0.33537 0.41903 -0.21629 0.66971 -0.14908 -0.14069 -0.11108 0.15669 -0.1998 0.18505 0.54294 0.27201 0.24096 0.56068 0.19836 0.41575 0.49795 0.0863 0.38971 0.53805 0.07224 0.0707800000000001 0.8663 0.06292 0.26149 0.47746 0.26105 0.29626 0.63047 0.07327 0.35916 0.42736 0.21348 0.35211 0.42437 0.22352 0.08126 0.65589 0.26285 0.0555 0.84298 0.10152 0.3358 0.43126 0.23294
rs12407569 1 56961485 T C 0.0933762402 0.34788 1.69118 2.2175 -0.21739 0.03884 0.23352 0.31583 0.41533 -0.21712 0.6383 -0.15855 -0.1245 -0.0986 0.13367 -0.20493 0.17978 0.54483 0.27539 0.23504 0.56665 0.19831 0.41451 0.49438 0.09111 0.39461 0.5288 0.07659 0.0655300000000001 0.86984 0.06463 0.26284 0.4754 0.26176 0.30484 0.61631 0.07885 0.35679 0.4244 0.21881 0.35276 0.42678 0.22046 0.08222 0.65943 0.25835 0.0577500000000001 0.8341 0.10815 0.33394 0.42916 0.2369
rs11206909 1 56967794 G T 0.1383151436 0.45214 0.91068 1.43956 -0.27742 0.05856 -0.1125 0.07837 -0.04032 -0.17751 0.69368 -0.30869 0.04755 -0.13848 0.10688 -0.2653 0.25707 0.47492 0.26801 0.292 0.46856 0.23944 0.31608 0.4418 0.24212 0.24887 0.5554 0.19573 0.19642 0.59575 0.20783 0.26451 0.47516 0.26033 0.23306 0.61449 0.15245 0.3072 0.38843 0.30437 0.32784 0.44131 0.23085 0.10374 0.59461 0.30165 0.0617300000000001 0.80187 0.1364 0.31549 0.40426 0.28025
rs1741990 1 57148132 A G 0.04574047 0.76784 1.49783 1.57385 0.24095 -0.25285 -0.12202 -0.23731 -0.17158 -0.1793 -0.26509 -0.19166 -0.17073 -0.2649 -0.10221 1.00694 0.0465800000000001 0.58077 0.37265 0.17156 0.25393 0.57451 0.00741000000000003 0.90711 0.08548 0.10853 0.34251 0.54896 0.15401 0.29803 0.54796 0.18042 0.2815 0.53808 0.10801 0.32511 0.56688 0.16292 0.26606 0.57102 0.18066 0.27156 0.54778 0.12066 0.34346 0.53588 0.20031 0.31027 0.48942 0.10832 0.66993 0.22175
rs1741989 1 57148424 C A 0.0458663185 0.77381 1.58382 1.63184 0.21198 -0.25647 -0.11109 -0.24079 -0.1806 -0.19181 -0.26445 -0.20998 -0.17428 -0.26669 -0.1005 1.04742 0.04336 0.5856 0.37104 0.1671 0.24642 0.58648 0.00626000000000004 0.91448 0.07926 0.09684 0.33536 0.5678 0.15053 0.28871 0.56076 0.17104 0.27478 0.55418 0.10183 0.32379 0.57438 0.15368 0.26093 0.58539 0.17517 0.26588 0.55895 0.1192 0.33041 0.55039 0.1949 0.30641 0.49869 0.10277 0.68336 0.21387
rs1741988 1 57148459 A G 0.0454138381 0.78376 1.51701 1.59557 0.24492 -0.25696 -0.13511 -0.23346 -0.16586 -0.1839 -0.26572 -0.20525 -0.16816 -0.26699 -0.10875 1.02876 0.0442 0.59749 0.35831 0.16973 0.2533 0.57697 0.00732999999999995 0.90264 0.09003 0.10277 0.34275 0.55448 0.15259 0.30006 0.54735 0.17409 0.28292 0.54299 0.10317 0.32943 0.5674 0.15584 0.26835 0.57581 0.17831 0.27487 0.54682 0.11911 0.34099 0.5399 0.19533 0.31084 0.49383 0.10425 0.68404 0.21171
rs1774902 1 57148872 T C 0.0457049608 0.77569 1.44951 1.53512 0.25037 -0.25507 -0.13717 -0.23515 -0.17131 -0.18805 -0.26506 -0.20155 -0.16615 -0.26665 -0.1045 1.01416 0.04342 0.60853 0.34805 0.1725 0.25544 0.57206 0.00838000000000005 0.89521 0.09641 0.10876 0.34296 0.54828 0.15686 0.3006 0.54254 0.17631 0.28459 0.5391 0.10267 0.33217 0.56516 0.15904 0.27029 0.57067 0.18091 0.27603 0.54306 0.12209 0.33853 0.53938 0.19725 0.31201 0.49074 0.10933 0.67447 0.2162
rs1741987 1 57148934 T G 0.0455584856 0.78578 1.51239 1.58871 0.25403 -0.25693 -0.13213 -0.23557 -0.17076 -0.18414 -0.26724 -0.19883 -0.17025 -0.2673 -0.10746 1.00047 0.04281 0.59833 0.35886 0.17027 0.25213 0.5776 0.00717000000000001 0.9041 0.08873 0.1031 0.34043 0.55647 0.15427 0.29613 0.5496 0.17468 0.28109 0.54423 0.10398 0.32445 0.57157 0.15722 0.26684 0.57594 0.17895 0.27267 0.54838 0.11792 0.34284 0.53924 0.1972 0.30952 0.49328 0.1094 0.66908 0.22152
rs1774901 1 57148935 T G 0.0462407311 0.77492 1.54579 1.62215 0.2509 -0.26065 -0.13787 -0.2314 -0.16131 -0.18229 -0.26636 -0.20362 -0.17456 -0.26763 -0.10506 1.02288 0.04264 0.60058 0.35678 0.16964 0.25101 0.57935 0.00683 0.90392 0.08925 0.0995 0.34215 0.55835 0.15238 0.29928 0.54834 0.17234 0.28208 0.54558 0.10043 0.33174 0.56783 0.15629 0.26714 0.57657 0.17742 0.27248 0.5501 0.11778 0.34081 0.54141 0.19651 0.31171 0.49178 0.1058 0.68015 0.21405
rs1418472 1 57149156 C G 0.0458610966 0.78111 1.49881 1.58082 0.25016 -0.25467 -0.13149 -0.23815 -0.17581 -0.18957 -0.26665 -0.20444 -0.16994 -0.26759 -0.10796 1.00954 0.0410299999999999 0.61423 0.34474 0.17038 0.25592 0.5737 0.00751999999999997 0.89985 0.09263 0.10657 0.3427 0.55073 0.15547 0.29934 0.54519 0.17455 0.28472 0.54073 0.10143 0.3294 0.56917 0.15554 0.27037 0.57409 0.17927 0.27564 0.54509 0.11825 0.34312 0.53863 0.19654 0.31255 0.49091 0.10934 0.67527 0.21539
rs1774900 1 57149737 G C 0.0454934726 0.78937 1.50505 1.58556 0.24626 -0.25633 -0.12943 -0.23841 -0.17431 -0.1881 -0.26714 -0.20194 -0.16978 -0.268 -0.10003 1.02862 0.04338 0.60214 0.35448 0.17126 0.25426 0.57448 0.00747000000000009 0.90289 0.08964 0.10633 0.3425 0.55117 0.15458 0.2989 0.54652 0.17558 0.28295 0.54147 0.10416 0.32775 0.56809 0.15806 0.26871 0.57323 0.17984 0.27426 0.5459 0.11947 0.34173 0.5388 0.19909 0.31325 0.48766 0.1078 0.67706 0.21514
rs1623504 1 57149960 G A 0.0461898172 0.78279 1.42417 1.49303 0.24118 -0.26107 -0.12922 -0.2409 -0.17764 -0.18357 -0.26843 -0.20363 -0.18601 -0.26816 -0.11001 0.96984 0.0437299999999999 0.59762 0.35865 0.17239 0.24962 0.57799 0.00841999999999998 0.89845 0.09313 0.10995 0.3366 0.55345 0.15726 0.2928 0.54994 0.17691 0.27919 0.5439 0.1057 0.32118 0.57312 0.15949 0.2644 0.57611 0.17945 0.26737 0.55318 0.12225 0.33467 0.54308 0.19818 0.30653 0.49529 0.11379 0.65676 0.22945
rs1774899 1 57149982 C T 0.045956658 0.7888 1.42856 1.50677 0.2386 -0.25696 -0.12905 -0.24219 -0.1807 -0.19103 -0.26818 -0.20325 -0.17131 -0.26871 -0.1137 0.96162 0.0428499999999999 0.59845 0.3587 0.17153 0.25259 0.57588 0.00828000000000007 0.89845 0.09327 0.11104 0.33826 0.5507 0.15626 0.29506 0.54868 0.17627 0.28044 0.54329 0.10418 0.32473 0.57109 0.15805 0.26679 0.57516 0.1803 0.27243 0.54727 0.12023 0.33986 0.53991 0.19644 0.30624 0.49732 0.1151 0.65299 0.23191
rs1774898 1 57150060 C T 0.046137859 0.79155 1.47402 1.54783 0.24941 -0.25541 -0.12539 -0.24318 -0.18182 -0.19073 -0.26966 -0.19344 -0.17614 -0.26957 -0.10515 0.98931 0.0429099999999999 0.59618 0.36091 0.17166 0.25255 0.57579 0.00762000000000007 0.90367 0.08871 0.10991 0.33832 0.55177 0.1561 0.29379 0.55011 0.17732 0.27909 0.54359 0.10573 0.32146 0.57281 0.16192 0.26484 0.57324 0.18045 0.26858 0.55097 0.12135 0.33747 0.54118 0.19932 0.30751 0.49317 0.11371 0.6575 0.22879
rs9437011 1 57150085 T C 0.0458963446 0.79856 1.47602 1.55199 0.24721 -0.25779 -0.12314 -0.24465 -0.1844 -0.19267 -0.2697 -0.19581 -0.171 -0.27021 -0.0981 1.00139 0.0425800000000001 0.60022 0.3572 0.17336 0.25186 0.57478 0.00764999999999993 0.90351 0.08884 0.11036 0.3389 0.55074 0.15745 0.29381 0.54874 0.17788 0.27969 0.54243 0.10514 0.32393 0.57093 0.16218 0.26591 0.57191 0.18187 0.27077 0.54736 0.12209 0.33653 0.54138 0.20106 0.3096 0.48934 0.11428 0.65894 0.22678
rs1774897 1 57150114 T G 0.0458869452 0.79889 1.48022 1.55703 0.24917 -0.25805 -0.12323 -0.24464 -0.18404 -0.19205 -0.26978 -0.19545 -0.17072 -0.27021 -0.09974 0.99879 0.04225 0.60194 0.35581 0.17344 0.25214 0.57442 0.00758000000000003 0.9035 0.08892 0.11062 0.33938 0.55 0.15751 0.29434 0.54815 0.17804 0.28023 0.54173 0.10488 0.32436 0.57076 0.16216 0.26636 0.57148 0.18202 0.27138 0.5466 0.12182 0.33746 0.54072 0.20089 0.30974 0.48937 0.11434 0.65949 0.22617
rs17114585 1 57150235 G A 0.0459154047 0.79848 1.48714 1.56181 0.24595 -0.2584 -0.12104 -0.24528 -0.18439 -0.19246 -0.2697 -0.19609 -0.17112 -0.27022 -0.09957 0.9996 0.04221 0.60053 0.35726 0.17327 0.25151 0.57522 0.00746000000000002 0.90467 0.08787 0.11076 0.33911 0.55013 0.15684 0.29413 0.54903 0.17768 0.27966 0.54266 0.10478 0.32413 0.57109 0.162 0.26581 0.57219 0.18179 0.27083 0.54738 0.12189 0.33659 0.54152 0.20074 0.30931 0.48995 0.11411 0.65966 0.22623
rs17114586 1 57150280 T C 0.0463579634 0.79087 1.49735 1.57512 0.25769 -0.25825 -0.12225 -0.24509 -0.18583 -0.19393 -0.27011 -0.1925 -0.17295 -0.27023 -0.09271 1.01228 0.04088 0.61176 0.34736 0.17395 0.25271 0.57334 0.00741000000000003 0.90374 0.08885 0.11037 0.33993 0.5497 0.1581 0.29455 0.54735 0.17654 0.28089 0.54257 0.10499 0.32283 0.57218 0.16224 0.26752 0.57024 0.18216 0.27157 0.54627 0.12085 0.33905 0.5401 0.20304 0.31329 0.48367 0.1146 0.66264 0.22276
rs1620115 1 57150367 C G 0.0461234987 0.79275 1.50641 1.58232 0.25622 -0.25603 -0.12307 -0.24375 -0.18457 -0.19418 -0.26967 -0.19185 -0.16719 -0.26995 -0.09545 1.02589 0.04216 0.60485 0.35299 0.17311 0.25264 0.57425 0.00734000000000001 0.9052 0.08746 0.1084 0.33964 0.55196 0.15702 0.29401 0.54897 0.17644 0.27987 0.54369 0.10594 0.3218 0.57226 0.16196 0.26662 0.57142 0.18191 0.27174 0.54635 0.12165 0.33712 0.54123 0.20132 0.31118 0.4875 0.11163 0.668 0.22037
rs1622553 1 57150474 T C 0.0468942559 0.78195 1.52361 1.5895 0.24518 -0.25876 -0.11343 -0.24714 -0.19151 -0.19418 -0.27022 -0.19331 -0.17525 -0.27004 -0.09626 1.03237 0.04236 0.6029 0.35474 0.17275 0.25045 0.5768 0.0071199999999999 0.90912 0.08376 0.10601 0.33769 0.5563 0.15751 0.2897 0.55279 0.17599 0.27811 0.5459 0.10723 0.3177 0.57507 0.16129 0.26506 0.57365 0.18085 0.26935 0.5498 0.1205 0.33795 0.54155 0.20205 0.31152 0.48643 0.10955 0.67333 0.21712
rs1620075 1 57150737 T G 0.0471571802 0.77779 1.45733 1.52207 0.20336 -0.25335 -0.11644 -0.24797 -0.19217 -0.20844 -0.26744 -0.20607 -0.18172 -0.27021 -0.09058 1.01924 0.0435699999999999 0.58864 0.36779 0.16868 0.2505 0.58082 0.00791000000000008 0.90492 0.08717 0.10706 0.33421 0.55873 0.15255 0.29036 0.55709 0.17021 0.27443 0.55536 0.10256 0.32497 0.57247 0.1581 0.26211 0.57979 0.17625 0.26431 0.55944 0.12047 0.33155 0.54798 0.19899 0.30899 0.49202 0.11206 0.65765 0.23029
rs1620073 1 57150738 T C 0.0470313316 0.77894 1.53847 1.60682 0.24384 -0.25623 -0.12574 -0.24113 -0.17757 -0.19036 -0.26976 -0.20008 -0.18013 -0.26839 -0.1205 0.9842 0.04134 0.5972 0.36146 0.16688 0.25212 0.581 0.00670999999999999 0.90812 0.08517 0.10316 0.33821 0.55863 0.15078 0.29429 0.55493 0.17092 0.27877 0.55031 0.10364 0.31914 0.57722 0.15458 0.26487 0.58055 0.17602 0.26912 0.55486 0.11485 0.34591 0.53924 0.19405 0.30642 0.49953 0.10857 0.66859 0.22284
rs1741986 1 57151286 A G 0.045889295 0.79894 1.48203 1.55877 0.24933 -0.25792 -0.12333 -0.24455 -0.18403 -0.19225 -0.26975 -0.19574 -0.17072 -0.27025 -0.09842 1.00146 0.04221 0.60223 0.35556 0.17342 0.25214 0.57444 0.00756000000000001 0.90356 0.08888 0.11037 0.33936 0.55027 0.15754 0.29427 0.54819 0.17798 0.2802 0.54182 0.10478 0.32444 0.57078 0.16208 0.26632 0.5716 0.18198 0.27125 0.54677 0.12187 0.33711 0.54102 0.20108 0.30998 0.48894 0.11431 0.65967 0.22602
rs1754536 1 57151325 G A 0.0467253264 0.78373 1.55927 1.6195 0.2365 -0.25889 -0.11092 -0.24722 -0.18462 -0.19385 -0.26911 -0.21005 -0.17735 -0.27023 -0.09437 0.99519 0.03843 0.60667 0.3549 0.16989 0.24826 0.58185 0.00627999999999995 0.91078 0.08294 0.10851 0.33673 0.55476 0.15252 0.29237 0.55511 0.17287 0.27737 0.54976 0.10113 0.32092 0.57795 0.15443 0.2631 0.58247 0.17834 0.26669 0.55497 0.11934 0.33115 0.54951 0.19904 0.30787 0.49309 0.11596 0.65411 0.22993
rs1754537 1 57151623 C T 0.0465600522 0.78748 1.477 1.56344 0.26711 -0.25648 -0.12233 -0.24578 -0.18498 -0.19086 -0.26999 -0.1901 -0.16228 -0.27018 -0.08827 1.02107 0.0422 0.61096 0.34684 0.17718 0.25511 0.56771 0.00778999999999996 0.90175 0.09046 0.11703 0.3429 0.54007 0.16026 0.2982 0.54154 0.18217 0.28339 0.53444 0.10794 0.32406 0.568 0.16593 0.26945 0.56462 0.18628 0.27517 0.53855 0.12517 0.33679 0.53804 0.20536 0.31379 0.48085 0.11585 0.66244 0.22171
rs2772090 1 57151912 T C 0.0463738903 0.78976 1.49508 1.56454 0.25015 -0.26056 -0.12082 -0.24363 -0.18338 -0.18573 -0.26975 -0.19209 -0.16798 -0.27007 -0.10306 0.99316 0.04344 0.59183 0.36473 0.17434 0.2488 0.57686 0.00727 0.90693 0.0858 0.10696 0.33761 0.55543 0.15916 0.29004 0.5508 0.18103 0.27824 0.54073 0.10554 0.32347 0.57099 0.16428 0.26372 0.572 0.1828 0.26996 0.54724 0.12349 0.33398 0.54253 0.20045 0.30599 0.49356 0.11363 0.65846 0.22791
1-57151915 1 57151915 G A 0.0464843342 0.78865 1.47944 1.55612 0.24436 -0.25653 -0.12431 -0.24454 -0.18708 -0.19692 -0.26963 -0.19854 -0.1692 -0.27029 -0.0938 1.03899 0.0433199999999999 0.60421 0.35247 0.17286 0.25304 0.5741 0.00785999999999998 0.90271 0.08943 0.108 0.33924 0.55276 0.15741 0.29373 0.54886 0.17584 0.28008 0.54408 0.10606 0.32297 0.57097 0.1605 0.26711 0.57239 0.18127 0.27209 0.54664 0.12196 0.33647 0.54157 0.20117 0.31241 0.48642 0.10986 0.67261 0.21753
rs1754538 1 57152227 C T 0.047135248 + 1.38324 1.4638 0.24408 -0.259 -0.12561 -0.2527 -0.18984 -0.20999 -0.27399 -0.18515 -0.17104 -0.2745 -0.09958 0.9265 0.0414399999999999 0.59294 0.36562 0.17472 0.24921 0.57607 0.00856999999999997 0.89824 0.09319 0.12473 0.33388 0.54139 0.154 0.2946 0.5514 0.17285 0.27365 0.5535 0.10661 0.3181 0.57529 0.16659 0.26271 0.5707 0.18333 0.26632 0.55035 0.12396 0.33173 0.54431 0.20136 0.30255 0.49609 0.1281 0.61552 0.25638
rs1774896 1 57152280 T C 0.0458882507 0.79899 1.4811 1.55808 0.24952 -0.25803 -0.12331 -0.24461 -0.18399 -0.19204 -0.26979 -0.19538 -0.17066 -0.27023 -0.09955 0.99971 0.04223 0.60223 0.35554 0.17348 0.25221 0.57431 0.00756999999999997 0.90349 0.08894 0.11062 0.33947 0.54991 0.15755 0.29443 0.54802 0.17809 0.28032 0.54159 0.10483 0.3245 0.57067 0.16222 0.26642 0.57136 0.18205 0.27144 0.54651 0.12185 0.33745 0.5407 0.20094 0.30985 0.48921 0.11428 0.65981 0.22591
rs1774895 1 57152620 T C 0.0458950392 0.79888 1.48036 1.55682 0.2491 -0.25803 -0.12312 -0.24467 -0.18408 -0.19205 -0.26978 -0.19547 -0.17069 -0.27022 -0.09997 0.99801 0.0422299999999999 0.60174 0.35603 0.17341 0.25204 0.57455 0.00756999999999997 0.90358 0.08885 0.11062 0.33926 0.55012 0.1575 0.29421 0.54829 0.17805 0.28012 0.54183 0.10484 0.32427 0.57089 0.16216 0.26623 0.57161 0.18201 0.27125 0.54674 0.12188 0.3372 0.54092 0.20079 0.30951 0.4897 0.11441 0.65916 0.22643
rs1754539 1 57152740 C T 0.0462929504 0.79186 1.50271 1.58455 0.26116 -0.25703 -0.12183 -0.24557 -0.18354 -0.19413 -0.2697 -0.19584 -0.16412 -0.27041 -0.08638 1.0137 0.04016 0.61363 0.34621 0.17522 0.25332 0.57146 0.00728000000000006 0.90328 0.08944 0.11463 0.34146 0.54391 0.15793 0.29758 0.54449 0.17862 0.28195 0.53943 0.10397 0.326 0.57003 0.16273 0.26802 0.56925 0.18416 0.27323 0.54261 0.12356 0.33423 0.54221 0.20373 0.31273 0.48354 0.11739 0.65715 0.22546
rs1774894 1 57153047 T C 0.0463362924 0.79117 1.5483 1.62381 0.25276 -0.25849 -0.11306 -0.24762 -0.19191 -0.19542 -0.26957 -0.19187 -0.16502 -0.27019 -0.09852 1.02464 0.0393 0.61908 0.34162 0.17438 0.25332 0.5723 0.00678999999999996 0.90754 0.08567 0.10829 0.34173 0.54998 0.15975 0.29374 0.54651 0.17842 0.28277 0.53881 0.10174 0.32862 0.56964 0.16262 0.26913 0.56825 0.18321 0.2752 0.54159 0.12062 0.34035 0.53903 0.20166 0.31367 0.48467 0.11187 0.67439 0.21374
rs1774893 1 57153147 T C 0.0463556136 0.79111 1.4673 1.54592 0.23952 -0.2572 -0.12157 -0.24525 -0.18404 -0.19481 -0.26916 -0.19613 -0.1646 -0.27015 -0.09752 0.98934 0.0431999999999999 0.59257 0.36423 0.17327 0.25152 0.57521 0.00766 0.90434 0.088 0.11178 0.33882 0.5494 0.15598 0.29454 0.54948 0.17761 0.27877 0.54362 0.10531 0.32496 0.56973 0.16213 0.26565 0.57222 0.18222 0.272 0.54578 0.12158 0.33782 0.5406 0.20085 0.30847 0.49068 0.11589 0.65178 0.23233
rs1612309 1 57153552 A T 0.045908094 0.79861 1.47828 1.55469 0.24591 -0.25819 -0.1222 -0.24518 -0.18479 -0.19245 -0.26969 -0.19604 -0.17166 -0.27019 -0.10072 0.99863 0.0423399999999999 0.6017 0.35596 0.17339 0.25223 0.57438 0.00762000000000007 0.9035 0.08888 0.11094 0.33946 0.5496 0.15745 0.29443 0.54812 0.17809 0.28034 0.54157 0.10468 0.32499 0.57033 0.1622 0.26642 0.57138 0.18189 0.27136 0.54675 0.12183 0.33762 0.54055 0.20072 0.30978 0.4895 0.114 0.66046 0.22554
rs17114605 1 57153573 G A 0.0454334204 0.78633 1.49707 1.58164 0.25116 -0.25761 -0.13721 -0.23352 -0.16471 -0.18287 -0.26615 -0.20489 -0.16695 -0.26746 -0.09983 1.03313 0.04459 0.59933 0.35608 0.17164 0.25402 0.57434 0.00763000000000003 0.90045 0.09192 0.10573 0.34387 0.5504 0.15393 0.30183 0.54424 0.17597 0.28402 0.54001 0.10431 0.32999 0.5657 0.15757 0.26934 0.57309 0.18006 0.27571 0.54423 0.12063 0.34005 0.53932 0.19841 0.31311 0.48848 0.10658 0.67958 0.21384
rs1741985 1 57155141 G C 0.0465159269 0.78728 1.4528 1.52249 0.24128 -0.2591 -0.1233 -0.24488 -0.17997 -0.19502 -0.26945 -0.19398 -0.17288 -0.27013 -0.09983 0.98418 0.04342 0.59 0.36658 0.17317 0.24845 0.57838 0.00783 0.90359 0.08858 0.11454 0.33632 0.54914 0.15357 0.29437 0.55206 0.17489 0.27567 0.54944 0.10632 0.32049 0.57319 0.16323 0.26251 0.57426 0.18122 0.26682 0.55196 0.12446 0.32929 0.54625 0.19961 0.30468 0.49571 0.11605 0.64912 0.23483
rs1774890 1 57155158 T C 0.0462788512 0.79226 1.45832 1.54238 0.26058 -0.25606 -0.1282 -0.24335 -0.18115 -0.189 -0.27017 -0.19485 -0.16789 -0.27025 -0.09809 1.00325 0.04343 0.60172 0.35485 0.17425 0.25454 0.57121 0.00798999999999994 0.90083 0.09118 0.11367 0.34096 0.54537 0.15799 0.29699 0.54502 0.1799 0.28189 0.53821 0.10826 0.32139 0.57035 0.16258 0.26785 0.56957 0.18342 0.27317 0.54341 0.12281 0.33877 0.53842 0.20206 0.31078 0.48716 0.11457 0.65952 0.22591
rs1342440 1 57155903 C G 0.0460509138 0.79601 1.49628 1.57143 0.25733 -0.25859 -0.12472 -0.24305 -0.18161 -0.1897 -0.26992 -0.19477 -0.16974 -0.27023 -0.09711 0.992 0.0414600000000001 0.60212 0.35642 0.1733 0.2508 0.5759 0.00724000000000002 0.90472 0.08804 0.10861 0.3385 0.55289 0.15758 0.29301 0.54941 0.17779 0.27938 0.54283 0.10455 0.3227 0.57275 0.16156 0.2654 0.57304 0.18196 0.2705 0.54754 0.12125 0.33666 0.54209 0.20123 0.30896 0.48981 0.11606 0.65403 0.22991
rs1774889 1 57156271 T C 0.0492804178 0.75367 1.77909 1.84711 0.28196 -0.26772 -0.1188 -0.23758 -0.17262 -0.162 -0.26897 -0.21025 -0.15905 -0.27103 -0.10185 1.09568 0.0367200000000001 0.63489 0.32839 0.17476 0.25161 0.57363 0.00451000000000001 0.91503 0.08046 0.0909 0.34964 0.55946 0.16429 0.29562 0.54009 0.18944 0.29336 0.5172 0.0914199999999999 0.3487 0.55988 0.15948 0.27089 0.56963 0.18433 0.28113 0.53454 0.1241 0.33086 0.54504 0.19732 0.3159 0.48678 0.10006 0.71624 0.1837
rs1342438 1 57157024 G A 0.0470315927 0.78083 1.56121 1.63563 0.23623 -0.26527 -0.11191 -0.2468 -0.18568 -0.18782 -0.26898 -0.19759 -0.17865 -0.26945 -0.1062 0.98626 0.0389799999999999 0.61306 0.34796 0.17351 0.25128 0.57521 0.00645000000000007 0.90916 0.08439 0.10618 0.34258 0.55124 0.15813 0.29505 0.54682 0.17823 0.28374 0.53803 0.09764 0.33678 0.56558 0.16183 0.26887 0.5693 0.18104 0.27433 0.54463 0.11687 0.34725 0.53588 0.20111 0.31443 0.48446 0.11282 0.66963 0.21755
rs972326 1 57157343 G A 0.0466446475 0.78612 1.55901 1.63066 0.25357 -0.25694 -0.11291 -0.2464 -0.18888 -0.19122 -0.26979 -0.19742 -0.16647 -0.27025 -0.08689 1.03813 0.04072 0.60845 0.35083 0.1736 0.2521 0.5743 0.00658000000000003 0.91013 0.08329 0.10679 0.34044 0.55277 0.15864 0.29227 0.54909 0.17961 0.28095 0.53944 0.10455 0.32333 0.57212 0.16104 0.2665 0.57246 0.18263 0.27196 0.54541 0.12149 0.33611 0.5424 0.20357 0.31322 0.48321 0.1123 0.66931 0.21839
rs1754506 1 57157658 G C 0.0463671018 0.79075 1.48784 1.54315 0.2189 -0.25653 -0.10533 -0.25015 -0.1967 -0.20026 -0.26864 -0.20036 -0.16917 -0.27022 -0.0986 0.96692 0.0411999999999999 0.58718 0.37162 0.17134 0.24579 0.58287 0.00703999999999994 0.91051 0.08245 0.10714 0.33154 0.56132 0.15701 0.28347 0.55952 0.17649 0.27239 0.55112 0.10257 0.3207 0.57673 0.16014 0.25939 0.58047 0.18013 0.26458 0.55529 0.12195 0.32837 0.54968 0.19865 0.30145 0.4999 0.11912 0.63801 0.24287
rs57637638 1 57158211 A G 0.0464660574 0.78251 1.47201 1.55713 0.25973 -0.25582 -0.12939 -0.24063 -0.18309 -0.18731 -0.26881 -0.19846 -0.16515 -0.26941 -0.08295 1.03699 0.04366 0.60616 0.35018 0.1752 0.25477 0.57003 0.00794000000000006 0.90043 0.09163 0.10702 0.34163 0.55135 0.1622 0.2942 0.5436 0.18236 0.28355 0.53409 0.10603 0.32696 0.56701 0.16254 0.26888 0.56858 0.18388 0.27429 0.54183 0.12323 0.33767 0.5391 0.20488 0.31542 0.4797 0.11309 0.66646 0.22045
rs58523865 1 57158315 G A 0.0465767624 0.77945 1.48296 1.55295 0.22787 -0.25629 -0.11593 -0.2462 -0.18726 -0.19797 -0.26814 -0.19959 -0.17408 -0.26927 -0.09078 1.01715 0.04309 0.59506 0.36185 0.17195 0.25093 0.57712 0.00756999999999997 0.90606 0.08637 0.10982 0.33776 0.55242 0.15487 0.29306 0.55207 0.17492 0.27766 0.54742 0.10488 0.32371 0.57141 0.16068 0.26455 0.57477 0.18003 0.26856 0.55141 0.12145 0.33484 0.54371 0.20139 0.3107 0.48791 0.1127 0.6612 0.2261
rs57045237 1 57158383 G A 0.0463224543 0.78778 1.50535 1.58895 0.26096 -0.25496 -0.12625 -0.24235 -0.17905 -0.18995 -0.26933 -0.19641 -0.16541 -0.26982 -0.09543 1.00477 0.0413399999999999 0.60629 0.35237 0.17293 0.25469 0.57238 0.00722 0.90372 0.08906 0.11123 0.34197 0.5468 0.15639 0.29808 0.54553 0.17831 0.2825 0.53919 0.10472 0.32494 0.57034 0.16066 0.26819 0.57115 0.18242 0.27375 0.54383 0.12073 0.33995 0.53932 0.20146 0.31181 0.48673 0.11495 0.6595 0.22555
rs12408409 1 57158622 T C 0.0464331593 0.78477 1.5246 1.61737 0.26523 -0.25869 -0.12676 -0.24261 -0.17926 -0.18881 -0.26874 -0.19946 -0.16897 -0.26963 -0.0904 1.02522 0.03909 0.6287 0.33221 0.17499 0.25775 0.56726 0.00722 0.90036 0.09242 0.1124 0.34698 0.54062 0.15916 0.30313 0.53771 0.17928 0.28882 0.5319 0.10077 0.33463 0.5646 0.16073 0.27379 0.56548 0.18354 0.27895 0.53751 0.11943 0.34584 0.53473 0.20413 0.32039 0.47548 0.11367 0.67383 0.2125
rs12408424 1 57158811 G C 0.0468039164 0.7762 1.45724 1.53019 0.23771 -0.25695 -0.12462 -0.24282 -0.18167 -0.19887 -0.26755 -0.19798 -0.16117 -0.26914 -0.07976 1.02297 0.04425 0.58923 0.36652 0.1739 0.24838 0.57772 0.00788 0.90349 0.08863 0.1097 0.33608 0.55422 0.15555 0.29243 0.55202 0.17511 0.27533 0.54956 0.10566 0.32374 0.5706 0.1625 0.26295 0.57455 0.18213 0.26862 0.54925 0.12552 0.32612 0.54836 0.20224 0.30801 0.48975 0.11545 0.65137 0.23318
rs725746 1 57159273 G A 0.0465475196 0.77711 1.41709 1.52639 0.26474 -0.25495 -0.1339 -0.24152 -0.1816 -0.19567 -0.26824 -0.19008 -0.15125 -0.2689 -0.07027 1.04791 0.04486 0.61282 0.34232 0.17899 0.25971 0.5613 0.00910999999999995 0.89349 0.0974 0.11717 0.34688 0.53595 0.1616 0.30383 0.53457 0.18107 0.2873 0.53163 0.10913 0.33095 0.55992 0.16629 0.2754 0.55831 0.18775 0.28306 0.52919 0.12311 0.34686 0.53003 0.2095 0.32354 0.46696 0.11533 0.66622 0.21845
1-57159696 1 57159696 C A 0.0471347258 0.76727 1.37493 1.46228 0.2297 -0.25725 -0.13486 -0.23858 -0.16712 -0.17772 -0.26785 -0.20702 -0.18184 -0.26888 -0.07956 0.99622 0.0509000000000001 0.56739 0.38171 0.17422 0.25344 0.57234 0.00927 0.89702 0.09371 0.11646 0.34075 0.54279 0.15577 0.30031 0.54392 0.18458 0.28101 0.53441 0.11123 0.32607 0.5627 0.16469 0.26467 0.57064 0.18241 0.26782 0.54977 0.12587 0.33486 0.53927 0.20598 0.31211 0.48191 0.11625 0.64457 0.23918
rs61514985 1 57159985 T C 0.0469592689 0.77083 1.40764 1.49503 0.25936 -0.25601 -0.13037 -0.24102 -0.17719 -0.18116 -0.26778 -0.20368 -0.15483 -0.26738 -0.06458 1.02728 0.0466799999999999 0.59086 0.36246 0.18018 0.25243 0.56739 0.00877000000000006 0.89679 0.09444 0.1176 0.34094 0.54146 0.16449 0.29613 0.53938 0.19077 0.28226 0.52697 0.10902 0.32871 0.56227 0.16825 0.26594 0.56581 0.1892 0.27214 0.53866 0.13439 0.32071 0.5449 0.20866 0.3103 0.48104 0.12064 0.64425 0.23511
rs835904 1 57188183 T G 0.0512869452 0.55703 -0.17628 -0.30741 0.15552 -0.22758 0.0266 -0.00796 -0.18695 -0.19279 0.18359 1.32746 -0.17565 -0.0173 -0.12936 -0.19132 0.37206 0.24289 0.38505 0.35577 0.21948 0.42475 0.35694 0.23645 0.40661 0.35671 0.23652 0.40677 0.3471 0.23662 0.41628 0.35612 0.22217 0.42171 0.37163 0.24521 0.38316 0.17389 0.54858 0.27753 0.35693 0.23312 0.40995 0.33632 0.27745 0.38623 0.34194 0.23918 0.41888 0.35036 0.22505 0.42459
rs856843 1 57199839 A C 0.049891906 0.56356 -0.09149 -0.2096 0.23899 -0.22275 0.03213 -0.00241 -0.18649 -0.18631 0.27889 1.57373 -0.1481 -0.03169 -0.1405 -0.19824 0.42221 0.24577 0.33202 0.39701 0.21719 0.3858 0.40093 0.23367 0.3654 0.40054 0.23379 0.36567 0.38623 0.23518 0.37859 0.39698 0.22016 0.38286 0.41861 0.25129 0.3301 0.15743 0.61276 0.22981 0.40216 0.2338 0.36404 0.37272 0.27731 0.34997 0.37751 0.23811 0.38438 0.38884 0.22226 0.3889
1-57319480 1 57319480 G A 0.0177793734 0.5546 -0.02204 0.10266 0.50012 0.11534 0.1205 0.25094 0.86869 1.45938 0.71692 0.00241 -0.13806 -0.14838 -0.12189 -0.14484 0.35792 0.29373 0.34835 0.36254 0.2828 0.35466 0.36144 0.27117 0.36739 0.35684 0.28445 0.35871 0.32901 0.35296 0.31803 0.24008 0.46045 0.29947 0.33027 0.34249 0.32724 0.35023 0.27531 0.37446 0.32234 0.28792 0.38974 0.33597 0.27605 0.38798 0.33292 0.28506 0.38202 0.34835 0.26067 0.39098
1-57849388 1 57849388 T C 0.0883148825 0.54526 -0.30293 -0.50728 0.79196 -0.23255 0.3428 0.73408 1.3063 0.34305 0.09651 0.19604 -0.24324 -0.29573 -0.29174 -0.29501 0.36933 0.24484 0.38583 0.37292 0.19974 0.42734 0.37577 0.22645 0.39778 0.37553 0.24248 0.38199 0.24158 0.44595 0.31247 0.37839 0.22291 0.3987 0.37899 0.21032 0.41069 0.36271 0.23683 0.40046 0.36779 0.20204 0.43017 0.36844 0.19625 0.43531 0.3648 0.2011 0.4341 0.36853 0.19548 0.43599
rs4134429 1 58068651 G A 0.1795639687 0.98097 -0.01846 0.07989 1.46748 -0.26142 0.32066 -0.04586 0.06508 -0.03543 -0.11533 1.27483 -0.15537 -0.39319 -0.25441 -0.40784 0.21065 0.63242 0.15693 0.41432 0.29309 0.29259 0.45784 0.27148 0.27068 0.39928 0.28935 0.31137 0.45745 0.24424 0.29831 0.44811 0.25113 0.30076 0.42525 0.25815 0.3166 0.38729 0.42426 0.18845 0.47692 0.24871 0.27437 0.41197 0.24355 0.34448 0.339 0.31451 0.34649 0.41666 0.23352 0.34982
1-58070475 1 58070475 A G 0.1806389034 0.97264 -0.02259 0.08517 1.45321 -0.24584 0.31995 -0.05164 0.05835 -0.03834 -0.11977 1.27592 -0.1502 -0.39628 -0.25954 -0.41197 0.21493 0.62427 0.1608 0.40761 0.30084 0.29155 0.45293 0.2748 0.27227 0.3949 0.29243 0.31267 0.4534 0.246 0.3006 0.44367 0.2538 0.30253 0.42211 0.25951 0.31838 0.38089 0.4285 0.19061 0.47292 0.25074 0.27634 0.40965 0.24444 0.34591 0.33754 0.31507 0.34739 0.41492 0.23393 0.35115
rs17519798 1 58100091 C T 0.0926848564 0.95515 0.01285 -0.08844 0.60419 -0.38385 0.17861 0.51794 1.65302 0.64339 -0.37249 -0.34509 -0.04754 -0.18666 -0.34578 -0.38412 0.46931 0.24185 0.28884 0.38507 0.21536 0.39957 0.39922 0.25277 0.34801 0.42367 0.26497 0.31136 0.13557 0.72461 0.13982 0.46965 0.2801 0.25025 0.40162 0.21752 0.38086 0.41455 0.20229 0.38316 0.36033 0.27255 0.36712 0.41215 0.21594 0.37191 0.42099 0.19427 0.38474 0.41443 0.1985 0.38707
1-58108092 1 58108092 T C 0.0995347258 0.97834 -0.01128 -0.13901 0.16319 -0.39682 0.00024 0.27901 1.32146 0.30748 -0.39449 -0.39423 -0.02225 -0.19264 -0.39385 -0.39302 0.38327 0.22076 0.39597 0.33176 0.20566 0.46258 0.31319 0.24357 0.44324 0.34177 0.25564 0.40259 0.10258 0.7452 0.15222 0.40955 0.25673 0.33372 0.33798 0.22338 0.43864 0.34083 0.20635 0.45282 0.27735 0.29706 0.42559 0.34412 0.22048 0.4354 0.34756 0.19735 0.45509 0.34587 0.19859 0.45554
rs56231115 1 58117390 G A 0.0605313316 0.76128 0.20769 0.32177 0.65504 -0.28678 0.48939 0.59205 1.61478 0.33059 -0.29705 -0.25969 0.41917 -0.04036 -0.28328 -0.29316 0.45771 0.29843 0.24386 0.39313 0.26263 0.34424 0.44929 0.28315 0.26756 0.39726 0.3352 0.26754 0.13166 0.73802 0.13032 0.46198 0.30145 0.23657 0.37851 0.28921 0.33228 0.40179 0.26301 0.3352 0.28297 0.45521 0.26182 0.42479 0.27377 0.30144 0.41671 0.24914 0.33415 0.42228 0.24089 0.33683
1-58121316 1 58121316 C T 0.0778279373 0.83549 0.14582 0.08743 0.34045 -0.33487 0.29092 0.5014 1.60422 0.30515 -0.33891 -0.32501 0.13524 -0.12171 -0.30273 -0.32737 0.41931 0.23389 0.3468 0.34057 0.22704 0.43239 0.38702 0.2435 0.36948 0.3635 0.28011 0.35639 0.0926900000000001 0.78572 0.12159 0.44509 0.26107 0.29384 0.36025 0.23609 0.40366 0.37287 0.21483 0.4123 0.2987 0.32493 0.37637 0.38182 0.22236 0.39582 0.38578 0.202 0.41222 0.38563 0.19942 0.41495
rs1202839 1 58139797 A C 0.1986616188 0.97395 0.27436 0.29113 0.71771 -0.47913 0.6744 0.42456 1.78407 0.1707 -0.46833 0.14748 -0.25199 -0.44346 -0.35835 -0.48112 0.39355 0.25597 0.35048 0.31006 0.21355 0.47639 0.39041 0.24191 0.36768 0.23668 0.33861 0.42471 0.06509 0.84718 0.08773 0.39799 0.23496 0.36705 0.34418 0.25324 0.40258 0.34033 0.25811 0.40156 0.3377 0.23182 0.43048 0.34833 0.20743 0.44424 0.32579 0.24452 0.42969 0.35747 0.19383 0.4487
1-58475438 1 58475438 G T 0.075124282 0.40708 0.22506 -0.01635 -0.06398 1.62101 -0.20835 -0.13187 0.12466 0.09178 -0.00401 -0.24822 -0.1316 -0.08359 -0.24771 -0.22857 0.23025 0.19372 0.57603 0.0545399999999999 0.8152 0.13026 0.27386 0.17316 0.55298 0.27432 0.16936 0.55632 0.29365 0.20264 0.50371 0.2254 0.19564 0.57896 0.27539 0.17475 0.54986 0.2603 0.17067 0.56903 0.26895 0.17268 0.55837 0.27411 0.19731 0.52858 0.26532 0.16871 0.56597 0.24526 0.17984 0.5749
rs706457 1 58693508 G A 0.3213506527 + 0.12191 0.08373 0.51717 1.47886 -0.22522 0.36339 0.43651 1.14046 -0.03054 -0.47442 -0.51194 -0.51517 -0.52311 -0.51618 0.26163 0.3695 0.36887 0.09822 0.77758 0.1242 0.36622 0.23361 0.40017 0.35125 0.26549 0.38326 0.38501 0.22081 0.39418 0.40092 0.26127 0.33781 0.39356 0.203 0.40344 0.29344 0.29903 0.40753 0.31765 0.21214 0.47021 0.36429 0.18401 0.4517 0.36946 0.17801 0.45253 0.36339 0.18156 0.45505
rs12040053 1 58698983 T G 0.3654911227 + -0.05386 0.02996 1.35528 0.06497 -0.28454 0.1052 0.30398 0.84754 -0.04693 -0.13171 -0.42391 -0.37765 -0.4416 -0.4915 0.14717 0.57006 0.28277 0.26098 0.31936 0.41966 0.27504 0.24966 0.4753 0.33415 0.21899 0.44686 0.3392 0.21961 0.44119 0.33268 0.27096 0.39636 0.31428 0.22292 0.4628 0.31871 0.22176 0.45953 0.27595 0.28784 0.43621 0.19149 0.45842 0.35009 0.26344 0.26309 0.47347 0.31778 0.1957 0.48652
1-58701476 1 58701476 A G 0.0500190601 0.58625 0.32955 0.61596 0.02327 0.45666 0.00862 0.19676 0.72601 0.71301 1.55535 -0.24222 -0.09956 0.0021 -0.19279 0.14297 0.24893 0.25677 0.4943 0.26774 0.2688 0.46346 0.26747 0.23686 0.49567 0.26781 0.24503 0.48716 0.19554 0.34261 0.46185 0.25853 0.26123 0.48024 0.07695 0.77236 0.15069 0.20176 0.26315 0.53509 0.23208 0.25003 0.51789 0.24608 0.26618 0.48774 0.23984 0.25287 0.50729 0.23156 0.32967 0.43877
rs6683003 1 58824016 T C 0.0103281984 0.33164 0.83369 1.38489 0.02068 0.04585 -0.07986 -0.05631 -0.07898 -0.07389 -0.06348 -0.06685 -0.07981 0.03959 0.47036 0.84375 0.05798 0.66587 0.27615 0.1255 0.5855 0.289 0.12573 0.48355 0.39072 0.14752 0.49956 0.35292 0.14094 0.48909 0.36997 0.18521 0.42822 0.38657 0.15672 0.43745 0.40583 0.15715 0.4374 0.40545 0.18075 0.43115 0.3881 0.20886 0.50762 0.28352 0.21296 0.62647 0.16057 0.05487 0.82859 0.11654
1-58985097 1 58985097 G A 0.0222224543 0.27133 1.03651 1.45105 0.04779 0.07834 0.44036 0.48958 1.52683 1.56044 -0.08132 -0.03806 0.00041 0.00635 -0.08559 0.08712 0.51526 0.37396 0.11078 0.46914 0.3703 0.16056 0.51521 0.39113 0.09366 0.51126 0.39756 0.09118 0.45982 0.48588 0.0543 0.09517 0.85143 0.0534 0.0733699999999999 0.62517 0.30146 0.47664 0.34219 0.18117 0.47698 0.34225 0.18077 0.4305 0.38252 0.18698 0.44966 0.34276 0.20758 0.38939 0.44414 0.16647
rs12087355 1 59043554 C T 0.1614738903 0.47126 0.20205 0.50353 -0.04068 -0.26825 0.00122 -0.25333 -0.14196 0.1215 -0.32906 -0.34105 -0.13345 0.67208 1.57489 0.64129 0.3509 0.30221 0.34689 0.32508 0.31837 0.35655 0.26889 0.4144 0.31671 0.28667 0.35501 0.35832 0.34578 0.2965 0.35772 0.22074 0.49263 0.28663 0.30848 0.33087 0.36065 0.34669 0.27614 0.37717 0.35909 0.30534 0.33557 0.37425 0.37524 0.25051 0.17035 0.62792 0.20173 0.36347 0.38724 0.24929
rs9436590 1 59262298 C A 0.3250078329 0.69243 -0.32543 -0.80737 0.12932 -0.45577 -0.3587 -0.35077 -0.08435 -0.42702 0.00363 1.33573 -0.11832 -0.47557 -0.46632 -0.46354 0.36263 0.17964 0.45773 0.33659 0.15259 0.51082 0.33019 0.15988 0.50993 0.30557 0.18513 0.5093 0.26295 0.35721 0.37984 0.32268 0.1786 0.49872 0.34714 0.19652 0.45634 0.15088 0.52945 0.31967 0.3601 0.185 0.4549 0.33574 0.15267 0.51159 0.33373 0.1504 0.51587 0.3266 0.16134 0.51206
rs6704170 1 59354823 A G 0.063416188 + 0.04521 -0.13426 -0.26047 -0.30597 -0.29985 -0.26647 -0.30958 -0.30025 -0.3107 -0.13673 -0.20722 0.28531 1.81497 0.80971 0.40155 0.19623 0.40222 0.35556 0.23436 0.41008 0.40262 0.19141 0.40597 0.38356 0.22428 0.39216 0.38914 0.21193 0.39893 0.40416 0.19396 0.40188 0.40513 0.189 0.40587 0.38502 0.22886 0.38612 0.40977 0.19583 0.3944 0.48218 0.24467 0.27315 0.1287 0.71002 0.16128 0.47501 0.30043 0.22456
rs3990361 1 59986838 G A 0.3272237598 0.70159 0.02606 -0.83094 -0.44445 1.33576 -0.48035 -0.4808 -0.47818 -0.33981 -0.47835 -0.33773 -0.3203 -0.22346 -0.13216 -0.08303 0.24604 0.10516 0.6488 0.03915 0.8532 0.10765 0.23407 0.10596 0.65997 0.22045 0.11512 0.66443 0.16702 0.15823 0.67475 0.30937 0.1344 0.55623 0.24012 0.10495 0.65493 0.25348 0.11169 0.63483 0.22539 0.11191 0.6627 0.25603 0.10804 0.63593 0.25113 0.11244 0.63643 0.26315 0.12023 0.61662
rs9436186 1 60010719 G A 0.3844049608 0.84193 0.92682 1.44666 -0.04842 0.99141 -0.39673 -0.11115 0.3306 -0.12583 -0.02459 -0.26933 -0.42889 -0.48172 -0.22455 0.21449 0.02652 0.52949 0.44399 0.03303 0.65931 0.30766 0.10145 0.34533 0.55322 0.15733 0.31718 0.52549 0.12293 0.42634 0.45073 0.0246700000000001 0.50659 0.46874 0.13865 0.36359 0.49776 0.0267000000000001 0.61085 0.36245 0.15382 0.2956 0.55058 0.15781 0.2819 0.56029 0.16144 0.31971 0.51885 0.0767999999999999 0.46952 0.45368
rs9436606 1 60018595 C T 0.3132668407 0.90754 1.24689 1.33652 -0.12421 0.3302 -0.49838 -0.39556 -0.12414 -0.39802 -0.30719 -0.29102 -0.5096 -0.50736 -0.5055 -0.42322 0.00855000000000006 0.60876 0.38269 0.03608 0.51594 0.44798 0.01973 0.55523 0.42504 0.12453 0.31064 0.56483 0.0894 0.38858 0.52202 0.00916999999999996 0.4409 0.54993 0.14408 0.28772 0.5682 0.0131399999999999 0.51312 0.47374 0.13689 0.2492 0.61391 0.1286 0.23456 0.63684 0.11903 0.22555 0.65542 0.0792700000000001 0.26069 0.66004
rs10493286 1 60651246 C A 0.0770234987 + 1.07046 0.90317 2.99801 -0.36173 1.27546 1.60529 1.23375 0.76037 0.60315 0.60068 -0.34271 0.11061 -0.28413 -0.32608 0.04965 0.9334 0.01695 0.64835 0.17916 0.17249 0.76514 0.1944 0.04046 0.75661 0.20543 0.03796 0.76284 0.19601 0.04115 0.7271 0.22324 0.04966 0.73566 0.20977 0.05457 0.75416 0.19703 0.04881 0.66868 0.18209 0.14923 0.28987 0.52884 0.18129 0.62559 0.20454 0.16987 0.67344 0.18237 0.14419
rs12028377 1 60655211 C T 0.077537859 0.98607 1.22253 0.98827 3.18241 -0.36037 1.33723 1.65698 1.30007 0.86673 0.71509 0.63357 -0.33935 0.10124 -0.27926 -0.32886 0.04028 0.94804 0.01168 0.66705 0.16783 0.16512 0.78882 0.18151 0.02967 0.78252 0.18967 0.02781 0.78626 0.18347 0.03027 0.75571 0.2081 0.03619 0.76535 0.19498 0.03967 0.77749 0.1848 0.03771 0.68876 0.17137 0.13987 0.30147 0.5159 0.18263 0.63592 0.19709 0.16699 0.69285 0.17046 0.13669
rs12030279 1 60656943 C T 0.0775289817 0.98524 1.22395 0.98753 3.18649 -0.36003 1.33242 1.65767 1.30771 0.87709 0.71775 0.62281 -0.34004 0.09998 -0.27982 -0.32924 0.03997 0.94842 0.01161 0.66787 0.16711 0.16502 0.78935 0.18088 0.02977 0.78314 0.189 0.02786 0.78687 0.18287 0.03026 0.75704 0.20697 0.03599 0.76594 0.1944 0.03966 0.77755 0.18433 0.03812 0.6886 0.17089 0.14051 0.30287 0.51395 0.18318 0.63618 0.19642 0.1674 0.69337 0.16973 0.1369
rs55773309 1 60657901 T C 0.0785007833 0.97246 1.2599 1.01481 3.21064 -0.35957 1.34003 1.67475 1.32289 0.90975 0.73913 0.61729 -0.34244 0.11198 -0.27583 -0.33261 0.03833 0.95089 0.01078 0.6694 0.16634 0.16426 0.7926 0.17942 0.02798 0.78641 0.18749 0.0261 0.79006 0.18152 0.02842 0.76196 0.20457 0.03347 0.76971 0.19302 0.03727 0.78033 0.18312 0.03655 0.68959 0.16971 0.1407 0.29902 0.52028 0.1807 0.63878 0.19552 0.1657 0.69596 0.16761 0.13643
rs12028541 1 60658765 C G 0.0776913838 0.98337 1.23935 1.00036 3.19824 -0.36008 1.3254 1.66317 1.30528 0.88717 0.74265 0.62689 -0.34231 0.10387 -0.2797 -0.32869 0.03918 0.94961 0.01121 0.66776 0.16715 0.16509 0.79081 0.18023 0.02896 0.78444 0.18858 0.02698 0.7882 0.18237 0.02943 0.7588 0.20634 0.03486 0.76917 0.19294 0.03789 0.77919 0.18376 0.03705 0.68789 0.17052 0.14159 0.30216 0.51584 0.182 0.6375 0.19582 0.16668 0.69435 0.16948 0.13617
rs17121584 1 61330785 T C 0.0016407311 + 0.80887 1.69475 -0.02364 0.27053 0.03754 0.0756 -0.02547 -0.02039 0.0618 -0.01582 0.01568 -0.03331 0.01658 -0.0337 0.16129 0.54546 0.29325 0.06076 0.80336 0.13588 0.16117 0.56996 0.26887 0.10853 0.66506 0.22641 0.16399 0.55442 0.28159 0.11865 0.64296 0.23839 0.08007 0.68859 0.23134 0.1112 0.60143 0.28737 0.11213 0.63421 0.25366 0.15345 0.5393 0.30725 0.11344 0.61864 0.26792 0.13372 0.55031 0.31597
rs17121688 1 61386586 G A 0.0063984334 0.48528 1.20032 1.96422 -0.03031 0.27449 0.08377 0.13668 -0.06039 -0.06492 0.05569 -0.0493 0.08951 -0.04195 0.04915 0.29627 0.17137 0.56116 0.26747 0.02268 0.90742 0.0699 0.22357 0.55045 0.22598 0.12399 0.68701 0.189 0.16694 0.56641 0.26665 0.22098 0.50777 0.27125 0.19154 0.56046 0.248 0.16192 0.56492 0.27316 0.0620000000000001 0.70585 0.23215 0.20518 0.49597 0.29885 0.22174 0.52537 0.25289 0.07714 0.74793 0.17493
rs61770545 1 61630072 G A 0.0394308094 0.38735 0.13118 0.15331 -0.06196 1.40701 -0.01157 -0.00648 -0.14951 -0.17796 0.00803 -0.17668 0.3688 0.21666 0.35522 0.01536 0.34027 0.24426 0.41547 0.10461 0.71193 0.18346 0.34187 0.24191 0.41622 0.33125 0.25943 0.40932 0.32529 0.24341 0.4313 0.29116 0.26192 0.44692 0.31469 0.29898 0.38633 0.3248 0.24026 0.43494 0.36293 0.2598 0.37727 0.34839 0.24798 0.40363 0.31284 0.30044 0.38672 0.3438 0.23902 0.41718
1-61822056 1 61822056 C T 0.0502895561 0.39017 1.32542 0.67872 -0.19106 -0.1872 -0.187 -0.15862 -0.19915 -0.20523 -0.20718 -0.19992 -0.05097 2.34543 0.1002 -0.01479 0.24993 0.12187 0.6282 0.16018 0.16394 0.67588 0.22913 0.11379 0.65708 0.22424 0.13987 0.63589 0.22924 0.11402 0.65674 0.22944 0.11303 0.65753 0.22621 0.11254 0.66125 0.25153 0.12671 0.62176 0.24925 0.16041 0.59034 0.00473000000000001 0.98242 0.01285 0.15101 0.1674 0.68159 0.21952 0.12593 0.65455
rs1495950 1 61863294 G A 0.1066843342 0.8567 0.27958 -0.07246 -0.36815 -0.35709 -0.3312 -0.26829 -0.35428 -0.38279 -0.35119 -0.35609 -0.16558 1.54702 0.1086 0.24089 0.22126 0.14624 0.6325 0.23289 0.13835 0.62876 0.23178 0.14455 0.62367 0.22008 0.18517 0.59475 0.23093 0.14562 0.62345 0.22425 0.14616 0.62959 0.21658 0.15945 0.62397 0.20714 0.14609 0.64677 0.24781 0.16671 0.58548 0.03582 0.86999 0.09419 0.21039 0.18584 0.60377 0.21707 0.21275 0.57018
1-61865614 1 61865614 T G 0.1061360313 0.86143 0.25525 -0.08588 -0.36795 -0.35621 -0.33764 -0.27279 -0.35698 -0.38297 -0.35869 -0.35665 -0.15066 1.56583 0.12931 0.25999 0.22893 0.14892 0.62215 0.24025 0.14096 0.61879 0.23875 0.14719 0.61406 0.22623 0.18959 0.58418 0.23811 0.14825 0.61364 0.23104 0.14915 0.61981 0.22498 0.159 0.61602 0.21553 0.14865 0.63582 0.25963 0.1698 0.57057 0.0383599999999999 0.86284 0.0988 0.22268 0.18919 0.58813 0.2262 0.21771 0.55609
1-61904215 1 61904215 G A 0.0191368146 0.48484 0.67249 1.30451 -0.14156 0.98459 0.2191 0.15318 0.67435 0.6219 -0.13269 -0.12296 -0.02993 -0.14542 -0.0291 -0.11797 0.07579 0.56854 0.35567 0.1567 0.63102 0.21228 0.1447 0.49582 0.35948 0.20168 0.43587 0.36245 0.19266 0.53474 0.2726 0.13295 0.58824 0.27881 0.19481 0.38289 0.4223 0.0825600000000001 0.50472 0.41272 0.20328 0.42973 0.36699 0.10368 0.48086 0.41546 0.1363 0.47608 0.38762 0.16371 0.38552 0.45077
1-62114641 1 62114641 C T 0.0665057441 0.89587 -0.24223 -0.34467 0.50328 -0.32612 1.32922 1.01491 0.45825 -0.08596 -0.25975 -0.1217 0.33136 -0.22212 -0.08883 -0.2737 0.39278 0.22358 0.38364 0.35789 0.21718 0.42493 0.27061 0.39924 0.33015 0.35396 0.29256 0.35348 0.39025 0.23165 0.3781 0.38596 0.20767 0.40637 0.37645 0.2012 0.42235 0.37882 0.20797 0.41321 0.3064 0.36342 0.33018 0.36455 0.21695 0.4185 0.35871 0.23602 0.40527 0.37454 0.20054 0.42492
rs6685516 1 62114818 T C 0.2305483029 + 0.17931 -0.28463 1.44104 -0.32386 2.10186 2.40919 1.77071 1.03642 0.14391 -0.29688 -0.29696 -0.49 -0.31668 -0.47595 0.72897 0.18843 0.0826 0.68176 0.15174 0.1665 0.58165 0.34354 0.07481 0.42496 0.50243 0.07261 0.69088 0.22993 0.07919 0.73823 0.17542 0.08635 0.7282 0.15265 0.11915 0.69583 0.13783 0.16634 0.66306 0.16847 0.16847 0.66649 0.13884 0.19467 0.66364 0.15944 0.17692 0.67671 0.12913 0.19416
rs6696823 1 62114903 A G 0.2508300261 0.90432 -0.01869 -0.45205 1.13633 -0.26249 1.72137 2.14273 1.69661 0.93576 0.16139 -0.30364 -0.3259 -0.48227 -0.33136 -0.48796 0.68558 0.18232 0.1321 0.63323 0.16715 0.19962 0.58929 0.28904 0.12167 0.40799 0.47588 0.11613 0.60893 0.26696 0.12411 0.68371 0.18193 0.13436 0.67091 0.16646 0.16263 0.64886 0.14368 0.20746 0.61171 0.17927 0.20902 0.62356 0.14492 0.23152 0.6155 0.16928 0.21522 0.62671 0.13872 0.23457
rs12733910 1 62128985 G A 0.4165428198 0.90519 -0.1956 -0.21014 1.01075 -0.53208 1.58974 1.34254 0.71932 0.65615 -0.0496 0.10817 0.19099 -0.33314 0.14064 -0.21298 0.48853 0.24145 0.27002 0.47937 0.17542 0.34521 0.34614 0.41447 0.23939 0.45251 0.29081 0.25668 0.50649 0.22088 0.27263 0.42275 0.34067 0.23658 0.50372 0.19659 0.29969 0.50473 0.19848 0.29679 0.41205 0.31631 0.27164 0.47888 0.19129 0.32983 0.43158 0.27757 0.29085 0.4874 0.19118 0.32142
rs4915788 1 62129995 T G 0.1708454308 0.97987 0.11634 0.22141 2.20558 -0.22766 1.10884 0.93463 0.55567 0.25685 0.2256 0.95792 1.02365 -0.25088 0.31329 -0.18479 0.39108 0.4803 0.12862 0.55468 0.24316 0.20216 0.57609 0.28136 0.14255 0.60089 0.25206 0.14705 0.60271 0.24255 0.15474 0.55793 0.27616 0.16591 0.57893 0.2551 0.16597 0.59067 0.26945 0.13988 0.41015 0.47117 0.11868 0.54273 0.25039 0.20688 0.5168 0.32491 0.15829 0.59058 0.21274 0.19668
rs2498995 1 62135525 A C 0.1455313316 0.89192 0.16128 0.30146 2.32256 -0.159 1.56094 0.9956 0.38873 0.26348 0.33082 0.79513 0.74955 -0.28391 0.0997 -0.2063 0.35071 0.5368 0.11249 0.54806 0.25958 0.19236 0.49913 0.3878 0.11307 0.61209 0.2591 0.12881 0.61275 0.2438 0.14345 0.58791 0.26505 0.14704 0.59603 0.25885 0.14512 0.61158 0.25588 0.13254 0.50171 0.3729 0.12539 0.56413 0.23679 0.19908 0.56235 0.27379 0.16386 0.59811 0.21221 0.18968
rs2482864 1 62135649 A G 0.1711804178 0.98952 0.1657 0.28404 2.29755 -0.19586 1.12667 0.94982 0.57035 0.26238 0.23829 0.99658 1.03393 -0.25918 0.31981 -0.16853 0.37758 0.50812 0.1143 0.55878 0.25301 0.18821 0.59213 0.27942 0.12845 0.61608 0.25126 0.13266 0.61669 0.24316 0.14015 0.57144 0.2769 0.15166 0.59382 0.25502 0.15116 0.60364 0.27067 0.12569 0.42806 0.46327 0.10867 0.55194 0.25255 0.19551 0.52862 0.32546 0.14592 0.60384 0.214 0.18216
rs2498998 1 62136098 G A 0.1714381201 0.98926 0.1571 0.26657 2.28925 -0.19371 1.14094 0.96546 0.57054 0.25621 0.24242 0.98256 1.02454 -0.25738 0.31091 -0.17476 0.37893 0.50613 0.11494 0.55887 0.25249 0.18864 0.59095 0.28045 0.1286 0.61545 0.2518 0.13275 0.61756 0.24199 0.14045 0.57411 0.27377 0.15212 0.59378 0.25489 0.15133 0.60483 0.26857 0.1266 0.43122 0.45912 0.10966 0.55492 0.24976 0.19532 0.53145 0.32166 0.14689 0.60433 0.21256 0.18311
rs2499000 1 62136574 T C 0.1707655352 0.94478 0.14472 0.24283 2.303 -0.22603 1.14258 0.98257 0.61519 0.29614 0.28503 0.97807 0.9381 -0.27099 0.2858 -0.19626 0.36975 0.51215 0.1181 0.56028 0.24384 0.19588 0.59254 0.27576 0.1317 0.61509 0.24939 0.13552 0.61653 0.24133 0.14214 0.57813 0.26966 0.15221 0.59405 0.25428 0.15167 0.60251 0.26746 0.13003 0.44739 0.43664 0.11597 0.55411 0.24611 0.19978 0.5318 0.31768 0.15052 0.60169 0.20968 0.18863
rs2482872 1 62136646 C G 0.1719605744 0.93842 0.15992 0.25811 2.33372 -0.22768 1.18273 1.00289 0.6398 0.3214 0.28698 0.94968 0.93673 -0.27291 0.26825 -0.19647 0.36731 0.51865 0.11404 0.56325 0.24354 0.19321 0.5947 0.27841 0.12689 0.62046 0.24852 0.13102 0.62167 0.24102 0.13731 0.58138 0.27169 0.14693 0.59997 0.25256 0.14747 0.61067 0.26249 0.12684 0.45094 0.43663 0.11243 0.55922 0.24424 0.19654 0.54017 0.31111 0.14872 0.6065 0.20848 0.18502
rs2482875 1 62136872 A G 0.1711430809 0.92655 0.17298 0.27145 2.36258 -0.23458 1.19635 1.02077 0.66309 0.3288 0.30117 0.94927 0.92254 -0.27762 0.2625 -0.20738 0.3609 0.52739 0.11171 0.56665 0.24091 0.19244 0.59827 0.27714 0.12459 0.62339 0.2481 0.12851 0.62426 0.24126 0.13448 0.58759 0.26822 0.14419 0.60306 0.25242 0.14452 0.61424 0.26092 0.12484 0.45709 0.43164 0.11127 0.56044 0.24409 0.19547 0.54237 0.31081 0.14682 0.60814 0.20757 0.18429
rs2499001 1 62137294 G T 0.1859597911 0.78802 0.39843 0.58596 2.62422 -0.17468 1.45109 1.14843 0.71947 0.31622 0.24514 1.08666 1.05887 -0.23929 0.37426 -0.22793 0.33747 0.58687 0.07566 0.58552 0.25766 0.15682 0.6023 0.31251 0.08519 0.64943 0.26049 0.09008 0.65347 0.25004 0.09649 0.61933 0.27158 0.10909 0.63722 0.25133 0.11145 0.63801 0.27482 0.08717 0.47578 0.44385 0.08037 0.57621 0.26127 0.16252 0.54397 0.34933 0.1067 0.62442 0.22068 0.1549
rs2482879 1 62137392 A G 0.1754582245 0.75372 0.26289 0.44193 2.42516 -0.25908 1.55881 1.3 0.90776 0.45568 0.38223 0.85834 0.72082 -0.32077 0.16734 -0.30308 0.37422 0.51767 0.10811 0.55563 0.24655 0.19782 0.55488 0.33084 0.11428 0.60688 0.27391 0.11921 0.61523 0.26124 0.12353 0.59501 0.27281 0.13218 0.59913 0.26521 0.13566 0.61146 0.26476 0.12378 0.47577 0.40705 0.11718 0.53862 0.2595 0.20188 0.52716 0.32615 0.14669 0.58585 0.21835 0.1958
rs3818715 1 62137458 C A 0.4008067885 0.59475 -0.19948 -0.1754 0.81362 -0.45711 1.3959 1.43008 0.93402 0.75456 -0.01423 -0.03968 -0.10005 -0.36888 0.13925 -0.22143 0.45981 0.2482 0.29199 0.43232 0.19853 0.36915 0.38704 0.33577 0.27719 0.39433 0.32609 0.27958 0.46415 0.24449 0.29136 0.39844 0.34373 0.25783 0.46985 0.20717 0.32298 0.46883 0.19822 0.33295 0.41999 0.2503 0.32971 0.43757 0.2053 0.35713 0.38701 0.31151 0.30148 0.45474 0.19856 0.3467
1-62150955 1 62150955 G A 0.0606908616 0.1904 1.61365 2.09597 3.0466 0.19719 2.18372 1.73868 1.28444 2.76712 1.58664 0.2428 -0.15852 0.06057 -0.14103 -0.06562 0.20558 0.78532 0.0091 0.56456 0.3726 0.06284 0.47975 0.50861 0.01164 0.63448 0.35184 0.01368 0.54881 0.43453 0.01666 0.48528 0.50426 0.01046 0.62925 0.35699 0.01376 0.61877 0.33608 0.04515 0.55516 0.30293 0.14191 0.39789 0.48257 0.11954 0.55321 0.30664 0.14015 0.48954 0.36725 0.14321
rs11207864 1 62153246 T C 0.3375979112 + 0.85725 1.23286 1.93965 1.00697 -0.02061 -0.08869 0.61993 2.72248 0.6173 -0.13155 -0.44613 -0.52716 -0.20234 -0.53201 0.30048 0.67049 0.02903 0.41515 0.52354 0.06131 0.55167 0.30227 0.14606 0.4187 0.39641 0.18489 0.59169 0.3274 0.08091 0.31093 0.66002 0.02905 0.57828 0.33129 0.09043 0.55846 0.29922 0.14232 0.51269 0.2973 0.19001 0.52093 0.27951 0.19956 0.44688 0.4009 0.15222 0.51594 0.2785 0.20556
rs10889278 1 62198382 G A 0.4846597911 0.98194 0.00755 0.22895 1.47328 -0.20849 0.55058 0.04004 0.37731 1.3089 0.26527 -0.44505 -0.43941 -0.49049 0.27251 0.13863 0.27923 0.56864 0.15213 0.47434 0.26915 0.25651 0.41818 0.3931 0.18872 0.41408 0.34774 0.23818 0.5009 0.27582 0.22328 0.39243 0.43019 0.17738 0.50177 0.27265 0.22558 0.47131 0.24591 0.28278 0.346 0.35123 0.30277 0.46735 0.25127 0.28138 0.38829 0.4026 0.20911 0.43381 0.34431 0.22188
rs7512525 1 62200476 T C 0.4874877285 0.98897 -0.12249 -0.08413 1.43762 -0.14411 0.57224 0.10878 0.48391 1.41101 0.26451 -0.42706 -0.44143 -0.51973 0.12353 -0.12477 0.31201 0.51229 0.1757 0.49382 0.23955 0.26663 0.45868 0.33184 0.20948 0.4611 0.29069 0.24821 0.52528 0.23795 0.23677 0.39349 0.41202 0.19449 0.52288 0.23368 0.24344 0.49401 0.21054 0.29545 0.38892 0.2955 0.31558 0.48216 0.21386 0.30398 0.41023 0.34875 0.24102 0.47948 0.25404 0.26648
rs6587953 1 62221319 T G 0.4340454308 0.92508 0.40001 0.59935 1.86326 0.24578 -0.39892 -0.06971 0.64416 1.55455 1.35969 0.28289 -0.53075 -0.40495 0.29478 -0.50917 0.29503 0.64611 0.05886 0.47238 0.41839 0.10923 0.38032 0.38542 0.23426 0.5619 0.30715 0.13095 0.54954 0.36631 0.08415 0.51251 0.41971 0.06778 0.53834 0.39255 0.06911 0.57465 0.32484 0.10051 0.53792 0.2634 0.19868 0.54966 0.2764 0.17394 0.38664 0.50874 0.10462 0.50848 0.29082 0.2007
rs2095091 1 62231846 T C 0.4651305483 0.92697 0.1918 0.49218 1.31522 0.17283 -0.44613 -0.13315 0.54221 1.10643 1.01073 0.21263 -0.46694 -0.26312 0.53701 -0.50995 0.39372 0.47711 0.12917 0.40201 0.43677 0.16122 0.34539 0.39889 0.25572 0.49202 0.32102 0.18696 0.42229 0.43203 0.14568 0.4512 0.41306 0.13574 0.42521 0.43765 0.13714 0.47789 0.35425 0.16786 0.47499 0.29123 0.23378 0.4864 0.313 0.2006 0.24671 0.6347 0.11859 0.41102 0.33203 0.25695
rs2481701 1 62416835 G T 0.3832099217 0.86478 0.89888 1.72054 1.58941 0.60199 1.91756 0.6936 0.91127 1.67853 0.66202 0.63659 -0.47212 -0.35294 -0.51889 -0.14119 0.38317 0.50273 0.1141 0.19118 0.68467 0.12415 0.10129 0.85706 0.04165 0.25643 0.5954 0.14817 0.40639 0.45678 0.13683 0.34553 0.53756 0.11691 0.43335 0.42652 0.14013 0.33461 0.53212 0.13327 0.33981 0.43215 0.22804 0.35336 0.43735 0.20929 0.35157 0.41086 0.23757 0.29882 0.52261 0.17857
rs11207918 1 62422170 T C 0.1285775457 0.8987 0.61961 1.35685 1.05761 0.03155 0.72946 -0.05648 0.6423 0.36978 1.18712 0.29249 -0.33188 -0.30813 -0.25113 -0.21663 0.24829 0.43967 0.31204 0.20058 0.48003 0.31939 0.09165 0.63333 0.27502 0.08044 0.66534 0.25422 0.15962 0.51637 0.32401 0.24088 0.40583 0.35329 0.15193 0.57873 0.26934 0.25657 0.40645 0.33698 0.23293 0.3666 0.40047 0.2411 0.36857 0.39033 0.17953 0.43991 0.38056 0.14715 0.54649 0.30636
rs1112561 1 62423337 A G 0.1296104439 0.91176 0.68059 1.4459 1.07384 0.06495 0.68446 -0.07073 0.65661 0.41476 1.34949 0.27288 -0.34921 -0.32563 -0.27491 -0.19714 0.25351 0.45498 0.29151 0.20428 0.49596 0.29976 0.0954200000000001 0.63422 0.27036 0.07944 0.67983 0.24073 0.15323 0.53909 0.30768 0.24218 0.42357 0.33425 0.13551 0.62672 0.23777 0.26368 0.41666 0.31966 0.23336 0.37745 0.38919 0.24279 0.37795 0.37926 0.18135 0.44718 0.37147 0.14555 0.56577 0.28868
rs11207919 1 62424222 A C 0.1295174935 0.93516 0.6513 1.4103 1.05456 0.04051 0.66515 -0.0713 0.64589 0.40993 1.3987 0.25855 -0.35845 -0.32376 -0.26747 -0.20036 0.2593 0.45047 0.29023 0.21293 0.48297 0.3041 0.10378 0.62567 0.27055 0.0870300000000001 0.66809 0.24488 0.15721 0.5359 0.30689 0.24497 0.42152 0.33351 0.12957 0.64109 0.22934 0.26797 0.41376 0.31827 0.2375 0.37403 0.38847 0.24523 0.37838 0.37639 0.18051 0.45154 0.36795 0.14599 0.56766 0.28635
1-62429362 1 62429362 G T 0.0647049608 0.72797 1.88891 1.7665 -0.11094 0.22407 2.52194 0.7089 0.69892 0.40938 -0.11432 -0.29028 -0.25786 -0.2003 -0.29352 -0.25888 0.10156 0.2076 0.69084 0.13299 0.23487 0.63214 0.00193999999999994 0.9935 0.00456 0.14112 0.29295 0.56593 0.23856 0.18867 0.57277 0.18888 0.17442 0.6367 0.18602 0.16135 0.65263 0.19872 0.14545 0.65583 0.20401 0.15075 0.64524 0.15155 0.25287 0.59558 0.20445 0.14824 0.64731 0.21168 0.1453 0.64302
rs4456123 1 62431887 T A 0.0514558747 0.88122 0.94777 0.67423 -0.25176 0.02917 1.44426 0.27046 0.20939 0.08192 -0.26664 -0.24959 -0.26311 -0.24072 -0.27418 -0.24522 0.09921 0.18268 0.71811 0.14527 0.18107 0.67366 0.01102 0.95819 0.03079 0.16736 0.22817 0.60447 0.19026 0.163 0.64674 0.16215 0.15742 0.68043 0.18075 0.13721 0.68204 0.18401 0.14095 0.67504 0.18596 0.14012 0.67392 0.15227 0.21853 0.6292 0.18171 0.15178 0.66651 0.18927 0.13744 0.67329
rs12133047 1 62435340 G C 0.1318785901 0.96125 0.58089 1.34185 1.0903 0.03868 0.69443 -0.02814 0.67151 0.44573 1.53172 0.24484 -0.35489 -0.32781 -0.2914 -0.19622 0.28111 0.44963 0.26926 0.2299 0.48154 0.28856 0.13168 0.61697 0.25135 0.11792 0.63295 0.24913 0.18536 0.52681 0.28783 0.26563 0.42228 0.31209 0.12417 0.67758 0.19825 0.29026 0.40964 0.3001 0.25024 0.37984 0.36992 0.26032 0.38023 0.35945 0.20329 0.44139 0.35532 0.16316 0.56357 0.27327
rs11207924 1 62441532 G A 0.0846266319 0.96483 1.28131 2.05342 1.25042 -0.12792 0.40357 0.06057 0.47109 0.25422 2.65316 0.38605 -0.32582 -0.35364 0.05888 -0.25249 0.35039 0.46429 0.18532 0.27739 0.39543 0.32718 0.26131 0.44597 0.29272 0.23231 0.44902 0.31867 0.22267 0.45936 0.31797 0.22569 0.43385 0.34046 0.02515 0.92724 0.04761 0.32619 0.41818 0.25563 0.24725 0.36675 0.386 0.2379 0.3745 0.3876 0.0967 0.69282 0.21048 0.11975 0.55807 0.32218
rs10889298 1 62442200 A G 0.0848548303 0.96518 1.24823 2.01378 1.23303 -0.12857 0.4226 0.08027 0.47567 0.24085 2.61698 0.37163 -0.32213 -0.35569 0.03637 -0.24521 0.34517 0.45703 0.1978 0.27166 0.39301 0.33533 0.25822 0.43981 0.30197 0.2334 0.43778 0.32882 0.22015 0.45057 0.32928 0.21899 0.42841 0.3526 0.02556 0.92459 0.04985 0.31771 0.41136 0.27093 0.23969 0.36472 0.39559 0.23309 0.37003 0.39688 0.0982700000000001 0.67729 0.22444 0.11924 0.55963 0.32113
rs10889299 1 62442952 A G 0.0845825065 0.97076 1.2788 2.0545 1.25183 -0.12273 0.42704 0.08346 0.48743 0.25354 2.65032 0.36581 -0.32247 -0.35522 0.04317 -0.24853 0.34677 0.4602 0.19303 0.27229 0.39666 0.33105 0.25899 0.44268 0.29833 0.23331 0.44168 0.32501 0.22001 0.45506 0.32493 0.21993 0.43189 0.34818 0.0244399999999999 0.92844 0.04712 0.31775 0.41372 0.26853 0.23981 0.36714 0.39305 0.23382 0.37215 0.39403 0.0976400000000001 0.68207 0.22029 0.11936 0.55944 0.3212
rs10889300 1 62443097 T C 0.1208848564 0.79103 1.05111 1.19448 0.69697 -0.23904 -0.17778 -0.20862 -0.004 0.16927 2.59433 0.00695 -0.34031 -0.30184 0.00852 -0.23512 0.41215 0.28493 0.30292 0.33445 0.22292 0.44263 0.33116 0.21115 0.45769 0.30974 0.23281 0.45745 0.3024 0.23828 0.45932 0.3198 0.24655 0.43365 0.0176299999999999 0.94332 0.03905 0.33315 0.24271 0.42414 0.27567 0.22937 0.49496 0.30709 0.22969 0.46322 0.15725 0.4683 0.37445 0.17652 0.47811 0.34537
1-62443718 1 62443718 C G 0.0844992167 0.95165 1.15155 1.87205 1.19599 -0.13147 0.36715 0.05362 0.43743 0.23278 2.57301 0.33719 -0.32413 -0.3566 0.01634 -0.24895 0.34645 0.44524 0.20831 0.27462 0.37575 0.34963 0.26479 0.41415 0.32106 0.23791 0.4179 0.34419 0.22579 0.42854 0.34567 0.22489 0.40855 0.36656 0.02802 0.91567 0.05631 0.31597 0.39467 0.28936 0.24134 0.35019 0.40847 0.23383 0.35696 0.40921 0.10905 0.65375 0.2372 0.13124 0.53491 0.33385
rs11207926 1 62444136 T C 0.097124282 0.91011 1.39531 2.21717 0.59246 -0.19793 0.66173 -0.03508 0.19701 -0.10973 2.15802 0.84462 -0.32568 -0.37505 -0.19415 -0.13818 0.24111 0.49941 0.25948 0.17459 0.46491 0.3605 0.0835300000000001 0.71576 0.20071 0.1007 0.54213 0.35717 0.14148 0.49521 0.36331 0.11716 0.47717 0.40567 0.0192 0.9362 0.0446 0.26317 0.55005 0.18678 0.17091 0.42293 0.40616 0.17076 0.41973 0.40951 0.07296 0.61556 0.31148 0.08022 0.66271 0.25707
rs11809029 1 62446256 T C 0.0851501305 0.9712 1.24507 2.02515 1.30376 -0.13715 0.45074 0.10686 0.51614 0.27507 2.61775 0.35932 -0.31616 -0.35363 0.04835 -0.24943 0.34754 0.46152 0.19094 0.27885 0.39175 0.3294 0.26513 0.44148 0.29339 0.24031 0.4406 0.31909 0.22614 0.4564 0.31746 0.22902 0.43136 0.33962 0.02737 0.92194 0.05069 0.31909 0.41174 0.26917 0.24276 0.36963 0.38761 0.23784 0.37313 0.38903 0.09934 0.68191 0.21875 0.12043 0.56252 0.31705
rs11802658 1 62446405 A G 0.0837908616 0.97062 1.16454 1.89595 1.19983 -0.12548 0.37628 0.06237 0.45362 0.24109 2.55632 0.32851 -0.32512 -0.35569 0.03292 -0.24968 0.34369 0.44729 0.20902 0.2726 0.38147 0.34593 0.26316 0.41799 0.31885 0.23668 0.42168 0.34164 0.2233 0.43463 0.34207 0.2234 0.41313 0.36347 0.0283800000000001 0.91433 0.05729 0.31352 0.3972 0.28928 0.24033 0.35318 0.40649 0.23275 0.36023 0.40702 0.10296 0.66604 0.231 0.12513 0.54233 0.33254
rs11805853 1 62446434 G A 0.0845650131 0.97847 1.23581 2.00242 1.26088 -0.13534 0.4335 0.09815 0.50062 0.25356 2.59786 0.3619 -0.31821 -0.35415 0.05532 -0.25505 0.34548 0.45536 0.19916 0.2739 0.38983 0.33627 0.26203 0.43498 0.30299 0.23724 0.43455 0.32821 0.22106 0.45177 0.32717 0.22211 0.42724 0.35065 0.02657 0.92168 0.05175 0.31641 0.40856 0.27503 0.23945 0.36523 0.39532 0.23361 0.36981 0.39658 0.0974200000000001 0.68363 0.21895 0.1199 0.55358 0.32652
rs11806202 1 62446591 G A 0.0854856397 0.96709 1.23351 2.00945 1.25937 -0.1299 0.43606 0.10336 0.51159 0.26663 2.58429 0.37291 -0.31671 -0.35548 0.03575 -0.23645 0.34323 0.45636 0.20041 0.27471 0.39372 0.33157 0.26271 0.43747 0.29982 0.23797 0.43795 0.32408 0.2215 0.45642 0.32208 0.22465 0.43022 0.34513 0.02791 0.91864 0.05345 0.31718 0.41142 0.2714 0.2385 0.36994 0.39156 0.23336 0.37327 0.39337 0.09555 0.68026 0.22419 0.1146 0.57295 0.31245
rs11803019 1 62446601 A G 0.0846592689 0.97151 1.21216 1.98185 1.29263 -0.12937 0.44184 0.1124 0.51959 0.27678 2.59686 0.38229 -0.31593 -0.35319 0.05898 -0.25552 0.35219 0.45524 0.19257 0.28294 0.39177 0.32529 0.27256 0.43429 0.29315 0.24859 0.43393 0.31748 0.23212 0.45348 0.3144 0.23548 0.42834 0.33618 0.02901 0.91749 0.0535 0.32779 0.40924 0.26297 0.24847 0.36745 0.38408 0.24238 0.37151 0.38611 0.1015 0.68556 0.21294 0.12472 0.55402 0.32126
rs59949671 1 62446703 C T 0.0810391645 0.93096 1.14521 1.82409 1.1394 -0.1196 0.33585 0.0556 0.42088 0.2282 2.58035 0.28805 -0.32237 -0.34756 0.03081 -0.24954 0.34999 0.42663 0.22338 0.27464 0.36302 0.36234 0.26964 0.38894 0.34142 0.24464 0.39318 0.36218 0.22762 0.4077 0.36468 0.22409 0.39156 0.38435 0.02595 0.91869 0.05536 0.31154 0.37673 0.31173 0.24167 0.33432 0.42401 0.23509 0.34264 0.42227 0.1102 0.64629 0.24351 0.13499 0.51613 0.34888
rs11207929 1 62446786 C T 0.0847806789 0.97569 1.25128 2.02272 1.26189 -0.12796 0.43563 0.09724 0.49702 0.25622 2.60748 0.35938 -0.31839 -0.3523 0.06226 -0.25429 0.34653 0.45695 0.19652 0.27385 0.39446 0.33169 0.26204 0.43852 0.29944 0.23807 0.4365 0.32543 0.22302 0.45236 0.32462 0.2232 0.42941 0.34739 0.0262 0.92333 0.05047 0.31771 0.41021 0.27208 0.24087 0.36664 0.39249 0.23582 0.37099 0.39319 0.09602 0.68753 0.21645 0.11852 0.55723 0.32425
rs11207930 1 62446787 A G 0.0847138381 0.97651 1.23207 1.99813 1.26492 -0.13168 0.43621 0.10057 0.50259 0.26384 2.59858 0.35237 -0.31795 -0.35316 0.05879 -0.2551 0.34696 0.45387 0.19917 0.276 0.39006 0.33394 0.26385 0.43471 0.30144 0.23996 0.43354 0.3265 0.22468 0.44973 0.32559 0.22653 0.42571 0.34776 0.02693 0.92104 0.05203 0.31741 0.4068 0.27579 0.24106 0.36496 0.39398 0.23604 0.3692 0.39476 0.09787 0.68406 0.21807 0.12061 0.55381 0.32558
rs56011715 1 62446855 T C 0.0844067885 0.97442 1.22823 2.00081 1.26889 -0.12112 0.43769 0.10849 0.51779 0.2671 2.59348 0.36674 -0.31831 -0.35227 0.06576 -0.25793 0.34821 0.45535 0.19644 0.27632 0.39591 0.32777 0.26686 0.43523 0.29791 0.24255 0.4351 0.32235 0.22486 0.45554 0.3196 0.22689 0.43023 0.34288 0.0275299999999999 0.91995 0.05252 0.32148 0.40976 0.26876 0.24385 0.36691 0.38924 0.23801 0.3716 0.39039 0.0978599999999999 0.68918 0.21296 0.12156 0.55268 0.32576
rs11207931 1 62446892 T C 0.0852582245 0.97 1.26631 2.03671 1.2785 -0.13291 0.42162 0.09667 0.50094 0.2674 2.63351 0.37656 -0.31699 -0.35431 0.0481 -0.24304 0.34938 0.4576 0.19302 0.2788 0.3909 0.3303 0.26829 0.43304 0.29867 0.24212 0.43498 0.3229 0.22578 0.45336 0.32086 0.22795 0.42906 0.34299 0.02629 0.92418 0.04953 0.32208 0.41106 0.26686 0.24252 0.36789 0.38959 0.2373 0.37152 0.39118 0.0966699999999999 0.6842 0.21913 0.11713 0.56702 0.31585
rs41514144 1 62447109 T C 0.0836255875 0.97163 1.40355 2.19167 1.28316 -0.11281 0.4576 0.08157 0.47835 0.28923 2.82124 0.34402 -0.31989 -0.35106 0.05596 -0.25742 0.35875 0.45853 0.18272 0.27886 0.39805 0.32309 0.25707 0.45724 0.28569 0.2351 0.44808 0.31682 0.23038 0.44878 0.32084 0.23136 0.42987 0.33877 0.01858 0.94638 0.03504 0.32061 0.41348 0.26591 0.24116 0.3688 0.39004 0.23985 0.37135 0.3888 0.10151 0.6844 0.21409 0.12716 0.54867 0.32417
rs11207932 1 62447135 G T 0.0844932115 0.97891 1.23711 2.00593 1.2617 -0.12989 0.43009 0.09569 0.49986 0.25786 2.60189 0.36148 -0.31818 -0.35359 0.05525 -0.25404 0.34632 0.45594 0.19774 0.2745 0.39231 0.33319 0.26305 0.43564 0.30131 0.23805 0.43564 0.32631 0.22246 0.45245 0.32509 0.22387 0.42801 0.34812 0.02664 0.92196 0.0514 0.31774 0.40916 0.2731 0.24045 0.36613 0.39342 0.23537 0.37021 0.39442 0.09784 0.68342 0.21874 0.12022 0.55526 0.32452
1-62447224 1 62447224 A T 0.0662018277 0.84074 1.25021 2.01688 1.15959 -0.03149 0.78331 0.45784 1.05457 0.57026 2.69508 0.05031 -0.31868 -0.31879 0.07394 -0.27285 0.34935 0.40544 0.24521 0.30399 0.36383 0.33218 0.27414 0.43384 0.29202 0.26972 0.41944 0.31084 0.20542 0.49642 0.29816 0.24508 0.42392 0.331 0.02318 0.92971 0.04711 0.29741 0.37027 0.33232 0.27246 0.33425 0.39329 0.23727 0.36327 0.39946 0.1131 0.69115 0.19575 0.16763 0.45776 0.37461
rs17123184 1 62447381 G A 0.0846872063 0.96865 1.276 2.05985 1.27053 -0.13034 0.43464 0.09638 0.50389 0.25299 2.59194 0.34873 -0.31999 -0.35198 0.08215 -0.25968 0.33994 0.46522 0.19484 0.26764 0.39765 0.33471 0.25592 0.44275 0.30133 0.22997 0.44281 0.32722 0.2142 0.46019 0.32561 0.21457 0.43539 0.35004 0.0260400000000001 0.92243 0.05153 0.30959 0.41554 0.27487 0.23558 0.36945 0.39497 0.22695 0.37653 0.39652 0.0884499999999999 0.70452 0.20703 0.11159 0.55715 0.33126
1-62447600 1 62447600 A G 0.0843814621 0.97076 1.21833 1.98739 1.23684 -0.10655 0.39751 0.07453 0.49364 0.2749 2.58876 0.3439 -0.32301 -0.35344 0.05393 -0.25189 0.34565 0.45577 0.19858 0.27424 0.39875 0.32701 0.26422 0.43342 0.30236 0.23637 0.43911 0.32452 0.22298 0.45468 0.32234 0.22824 0.42765 0.34411 0.02761 0.91892 0.05347 0.31822 0.4088 0.27298 0.24188 0.366 0.39212 0.23704 0.37068 0.39228 0.09809 0.68407 0.21784 0.12079 0.55586 0.32335
rs7539677 1 62447875 C G 0.0842331593 0.97016 1.28839 2.07002 1.21274 -0.11198 0.38421 0.04351 0.4631 0.25378 2.60825 0.34142 -0.32643 -0.35227 0.07848 -0.25882 0.33869 0.46576 0.19555 0.26448 0.40396 0.33156 0.24871 0.44813 0.30316 0.21823 0.45501 0.32676 0.2099 0.46275 0.32735 0.21502 0.43471 0.35027 0.0245099999999999 0.92559 0.0499 0.30928 0.41846 0.27226 0.23397 0.36974 0.39629 0.22618 0.37723 0.39659 0.08794 0.70474 0.20732 0.11178 0.55615 0.33207
rs7516863 1 62447973 G A 0.0841631854 0.9703 1.22426 1.98416 1.18573 -0.12579 0.36306 0.02308 0.44548 0.2443 2.56901 0.35214 -0.32689 -0.35179 0.06949 -0.26165 0.34085 0.45886 0.20029 0.26949 0.39425 0.33626 0.25055 0.44328 0.30617 0.21807 0.45446 0.32747 0.21209 0.45895 0.32896 0.22093 0.42739 0.35168 0.0263300000000001 0.92009 0.05358 0.31506 0.41355 0.27139 0.23896 0.36449 0.39655 0.23187 0.37169 0.39644 0.0944200000000001 0.69172 0.21386 0.11883 0.54799 0.33318
rs7551777 1 62448297 C T 0.0834668407 0.97751 1.24872 2.01498 1.1794 -0.11907 0.35266 0.0015 0.43112 0.25246 2.60274 0.34851 -0.33203 -0.35321 0.07244 -0.26714 0.34165 0.46413 0.19422 0.26951 0.39833 0.33216 0.24558 0.4534 0.30102 0.21124 0.46667 0.32209 0.21102 0.46353 0.32545 0.22279 0.43054 0.34667 0.0251400000000001 0.9237 0.05116 0.31597 0.41842 0.26561 0.23999 0.36622 0.39379 0.23104 0.37512 0.39384 0.09458 0.69745 0.20797 0.12081 0.54337 0.33582
rs11207936 1 62450311 C T 0.0831462141 + 1.25488 1.99232 1.13234 -0.12156 0.30838 -0.02698 0.39199 0.24711 2.56941 0.26901 -0.34583 -0.35099 0.10435 -0.26776 0.33752 0.46548 0.197 0.26799 0.38809 0.34392 0.24264 0.44447 0.31289 0.20647 0.4614 0.33213 0.20926 0.4529 0.33784 0.22006 0.4232 0.35674 0.02576 0.91897 0.05527 0.30724 0.41061 0.28215 0.24422 0.3532 0.40258 0.22695 0.37107 0.40198 0.08489 0.71691 0.1982 0.11179 0.53955 0.34866
rs10465808 1 63233310 T A 0.2365626632 0.5144 0.41608 0.35592 2.14836 -0.39516 1.89678 1.52917 2.21983 1.29592 0.14325 0.13703 -0.25661 0.09439 0.54911 0.0621 0.60767 0.33267 0.05966 0.6363 0.19432 0.16938 0.59792 0.34409 0.05799 0.67606 0.26254 0.0614 0.43238 0.51305 0.05457 0.63711 0.30172 0.06117 0.69686 0.20717 0.09597 0.67766 0.21894 0.1034 0.65593 0.19556 0.14851 0.62452 0.25293 0.12255 0.53146 0.36812 0.10042 0.64782 0.23106 0.12112
1-63273868 1 63273868 G T 0.0385211488 0.44755 0.03126 0.06142 -0.15964 -0.19231 -0.03122 -0.1467 -0.09465 -0.15993 -0.18093 -0.1226 0.13329 0.32156 1.49078 0.30566 0.34661 0.25623 0.39716 0.31645 0.27119 0.41236 0.29718 0.32104 0.38178 0.33041 0.26038 0.40921 0.33465 0.26034 0.40501 0.34175 0.24488 0.41337 0.3315 0.25117 0.41733 0.34442 0.2462 0.40938 0.34058 0.28421 0.37521 0.36494 0.28052 0.35454 0.13539 0.63269 0.23192 0.37599 0.27759 0.34642
rs720348 1 63318628 A C 0.152373107 0.94321 1.17376 1.52663 0.25851 -0.23551 -0.3305 -0.16563 -0.41024 -0.4012 -0.2719 0.45976 0.45978 0.21582 0.48635 2.37232 0.36978 0.31682 0.3134 0.0803400000000001 0.66011 0.25955 0.3446 0.28483 0.37057 0.2753 0.37967 0.34503 0.25349 0.35322 0.39329 0.33581 0.28249 0.3817 0.33961 0.28401 0.37638 0.27121 0.41574 0.31305 0.26507 0.43092 0.30401 0.35923 0.32906 0.31171 0.37658 0.34676 0.27666 0.01729 0.93462 0.04809
rs12116472 1 63318903 G C 0.1498663185 0.97259 1.13596 1.46587 0.26371 -0.26772 -0.31632 -0.15079 -0.40559 -0.40601 -0.29228 0.42476 0.49821 0.28083 0.54339 2.45199 0.3916 0.30711 0.30129 0.0981 0.62038 0.28152 0.36508 0.27541 0.35951 0.30167 0.36423 0.3341 0.28297 0.33529 0.38174 0.35415 0.27404 0.37181 0.35798 0.27395 0.36807 0.29606 0.39808 0.30586 0.28343 0.42715 0.28942 0.38189 0.32457 0.29354 0.40245 0.33701 0.26054 0.01762 0.93876 0.04362
rs11208118 1 63319386 G C 0.1398031332 0.92977 1.2885 1.72914 0.22499 -0.25374 -0.32141 -0.1683 -0.40782 -0.39131 -0.1964 0.4632 0.46676 0.50075 0.84612 2.57962 0.41158 0.34684 0.24158 0.09478 0.63972 0.2655 0.38512 0.31087 0.30401 0.30092 0.42043 0.27865 0.27352 0.39802 0.32846 0.37716 0.30866 0.31418 0.36916 0.33064 0.3002 0.29574 0.46554 0.23872 0.31342 0.46457 0.22201 0.39243 0.4049 0.20267 0.44562 0.38707 0.16731 0.0178200000000001 0.9487 0.03348
rs17318619 1 63345482 C T 0.0627535248 0.80207 0.16162 0.11782 -0.26802 -0.28386 -0.16123 -0.09893 0.20959 -0.0405 -0.08224 -0.28623 -0.29891 -0.27628 0.47408 1.50749 0.35021 0.24473 0.40506 0.31657 0.22527 0.45816 0.33747 0.21893 0.4436 0.33512 0.22883 0.43605 0.27226 0.36101 0.36673 0.3473 0.22751 0.42519 0.33146 0.25371 0.41483 0.33963 0.21101 0.44936 0.33193 0.21706 0.45101 0.29839 0.24526 0.45635 0.41133 0.36609 0.22258 0.11497 0.73382 0.15121
rs11576443 1 63384869 T C 0.1851185379 + 0.08892 -0.21319 -0.22165 -0.44065 0.37215 0.2376 0.44038 -0.17953 -0.40933 -0.47078 -0.46938 -0.39391 0.5667 1.40111 0.40671 0.18906 0.40423 0.42654 0.16461 0.40885 0.40892 0.2377 0.35338 0.42541 0.20737 0.36722 0.38724 0.26432 0.34844 0.42594 0.17993 0.39413 0.43397 0.16374 0.40229 0.41682 0.17524 0.40794 0.41866 0.17327 0.40807 0.4374 0.18272 0.37988 0.51429 0.33533 0.15038 0.12661 0.78037 0.09302
rs7523093 1 63706783 A G 0.055878329 0.49884 0.12664 -0.07122 -0.2284 0.01098 -0.0764 -0.09376 -0.19968 -0.22119 -0.23109 -0.22789 -0.22195 -0.23664 -0.01131 1.31198 0.21705 0.22518 0.55777 0.2696 0.2389 0.4915 0.25719 0.20946 0.53335 0.25953 0.21388 0.52659 0.26437 0.19804 0.53759 0.27433 0.20284 0.52283 0.24074 0.21327 0.54599 0.26601 0.18902 0.54497 0.26429 0.19123 0.54448 0.24581 0.21222 0.54197 0.33473 0.2431 0.42217 0.07314 0.76172 0.16514
rs855311 1 63864327 G A 0.4605195822 0.48941 0.28534 0.31974 0.93609 0.32575 -0.15073 -0.13548 -0.16992 -0.42744 -0.15999 0.78292 2.28295 -0.03642 -0.12354 0.42809 0.56515 0.2701 0.16475 0.57484 0.25153 0.17363 0.54544 0.20125 0.25331 0.5429 0.20408 0.25302 0.4972 0.23932 0.26348 0.52321 0.20507 0.27172 0.43892 0.2759 0.28518 0.59153 0.23558 0.17289 0.0944299999999999 0.83398 0.07159 0.53482 0.22574 0.23944 0.55365 0.2038 0.24255 0.50899 0.29341 0.1976
rs2658407 1 63945397 C A 0.2905997389 0.9636 -0.1552 -0.92976 -0.48808 0.10704 -0.47586 -0.51992 -0.38269 -0.2792 -0.42672 1.43865 -0.21116 -0.50861 -0.51855 -0.52432 0.40198 0.14923 0.44879 0.43322 0.18574 0.38104 0.39297 0.15746 0.44957 0.40988 0.14724 0.44288 0.42225 0.14263 0.43512 0.44034 0.15375 0.40591 0.45679 0.14129 0.40192 0.0731000000000001 0.79968 0.12722 0.46253 0.14262 0.39485 0.44206 0.14276 0.41518 0.42523 0.12554 0.44923 0.42178 0.12494 0.45328
1-64539956 1 64539956 T C 0.0160232376 0.14185 0.76933 1.35879 -0.05777 0.51427 -0.05972 -0.0379 -0.03968 -0.00047 -0.02039 -0.05138 -0.05996 0.23094 0.38544 0.02664 0.23395 0.45196 0.31409 0.0452900000000001 0.85876 0.09595 0.15534 0.51768 0.32698 0.21914 0.4892 0.29166 0.12616 0.56617 0.30767 0.22708 0.54784 0.22508 0.23849 0.47183 0.28968 0.23801 0.44646 0.31553 0.23573 0.45303 0.31124 0.16472 0.62623 0.20905 0.18594 0.62516 0.1889 0.23538 0.48288 0.28174
1-64605625 1 64605625 C A 0.0191900783 0.14486 0.94715 1.56114 -0.06852 0.52807 -0.06147 -0.02113 -0.02281 -0.00546 -0.0451 -0.03916 -0.0672 0.27029 0.41698 -0.02632 0.23745 0.46764 0.29491 0.03996 0.88113 0.07891 0.14803 0.54145 0.31052 0.22394 0.51784 0.25822 0.0981300000000001 0.62701 0.27486 0.20096 0.60656 0.19248 0.24483 0.47564 0.27953 0.24446 0.47313 0.28241 0.23923 0.46702 0.29375 0.16229 0.67156 0.16615 0.16994 0.68545 0.14461 0.24254 0.47787 0.27959
1-64608878 1 64608878 A G 0.0199997389 0.15172 1.0593 1.67535 -0.07277 0.55788 -0.06762 -0.02995 -0.02679 -0.00692 -0.05632 -0.03096 -0.0682 0.29069 0.47487 -0.02108 0.23807 0.46978 0.29215 0.0350999999999999 0.8957 0.0692 0.13752 0.55364 0.30884 0.22798 0.51505 0.25697 0.0872000000000001 0.64247 0.27033 0.19425 0.6236 0.18215 0.24602 0.47339 0.28059 0.24759 0.48213 0.27028 0.24263 0.47117 0.2862 0.15967 0.6925 0.14783 0.16295 0.71307 0.12398 0.24567 0.48672 0.26761
1-65178591 1 65178591 T C 0.1459814621 0.25033 0.6343 0.68842 -0.23546 0.62735 -0.13018 0.00087 0.24785 0.16843 -0.02336 -0.22978 0.1246 2.26081 1.87332 1.71102 0.57097 0.23894 0.19009 0.5781 0.315 0.1069 0.57747 0.24116 0.18137 0.56412 0.26683 0.16905 0.53626 0.31901 0.14473 0.60335 0.25206 0.14459 0.60653 0.23554 0.15793 0.57477 0.23417 0.19106 0.61208 0.25848 0.12944 0.27267 0.67602 0.05131 0.52663 0.41592 0.05745 0.40772 0.53404 0.05824
rs11208559 1 65207871 G C 0.2675381201 0.94272 -0.12046 -0.26711 -0.48479 -0.30196 -0.48025 -0.40412 -0.25338 -0.46449 -0.5061 -0.15909 -0.26848 1.39041 1.05515 0.90281 0.42738 0.24206 0.33056 0.46309 0.20936 0.32755 0.44103 0.21179 0.34718 0.43933 0.21969 0.34098 0.39518 0.28455 0.32027 0.44078 0.21379 0.34543 0.41586 0.22359 0.36055 0.32257 0.42776 0.24967 0.45575 0.22723 0.31702 0.30313 0.51562 0.18125 0.42992 0.35718 0.2129 0.40007 0.38671 0.21322
1-66074842 1 66074842 G A 0.0214148825 0.6242 1.43731 1.4763 -0.16914 -0.1736 0.0864 -0.16223 -0.15927 -0.07107 -0.08337 -0.15747 0.64918 -0.15891 -0.16156 -0.15693 0.14455 0.31721 0.53824 0.16518 0.28266 0.55216 0.0584100000000001 0.75064 0.19095 0.10536 0.33513 0.55951 0.13185 0.31306 0.55509 0.0225 0.72312 0.25438 0.15143 0.42665 0.42192 0.16097 0.28838 0.55065 0.0125999999999999 0.8969 0.0905 0.08495 0.30686 0.60819 0.14315 0.26898 0.58787 0.15369 0.26758 0.57873
rs2503233 1 66334780 T C 0.0797383812 0.3236 1.27538 1.56082 -0.06418 0.1505 -0.21608 -0.16352 -0.14575 0.09445 -0.06057 -0.14704 0.92087 0.97374 -0.13316 0.28225 0.19269 0.37133 0.43598 0.28833 0.35815 0.35352 0.25833 0.29203 0.44964 0.25916 0.2888 0.45204 0.24242 0.29926 0.45832 0.27911 0.31882 0.40207 0.21683 0.31918 0.46399 0.17052 0.35635 0.47313 0.09994 0.80835 0.09171 0.2887 0.60608 0.10522 0.20113 0.38673 0.41214 0.02998 0.83939 0.13063
rs571146 1 66526543 T C 0.3454436031 0.73076 -0.06242 -0.18476 -0.46896 0.18905 -0.46691 -0.39117 -0.46917 0.11224 1.30651 -0.47389 0.75108 0.43764 -0.0343 -0.3243 0.46641 0.22927 0.30432 0.52156 0.2405 0.23794 0.45169 0.23403 0.31428 0.40896 0.28309 0.30795 0.42941 0.25449 0.3161 0.47801 0.31931 0.20268 0.20013 0.66278 0.13709 0.4745 0.21234 0.31316 0.44544 0.35816 0.1964 0.49575 0.27094 0.23331 0.49759 0.23294 0.26947 0.49897 0.2051 0.29593
rs4393126 1 66725376 G A 0.4250652742 + -0.0576 -0.83712 -0.51654 -0.38212 -0.22408 -0.32444 -0.45079 -0.49091 -0.52479 -0.46663 1.45217 0.16899 -0.13541 -0.52066 0.40889 0.14123 0.44988 0.3678 0.1211 0.5111 0.28811 0.20645 0.50544 0.32853 0.15623 0.51524 0.33519 0.13217 0.53264 0.33565 0.12325 0.5411 0.35916 0.11889 0.52195 0.34742 0.12965 0.52293 0.05567 0.83899 0.10534 0.42015 0.14723 0.43262 0.37688 0.13873 0.48439 0.3498 0.12398 0.52622
rs2166311 1 66742114 A G 0.0420091384 + 1.51395 1.9913 -0.25704 0.33331 1.62161 0.98343 0.88676 0.28925 0.14201 -0.2274 0.71944 0.07777 -0.27062 -0.15917 0.05662 0.56364 0.37974 0.40573 0.39516 0.19911 0.04245 0.9159 0.04165 0.51449 0.4242 0.06131 0.50899 0.41754 0.07347 0.42423 0.38617 0.1896 0.26561 0.47146 0.26293 0.22106 0.44992 0.32902 0.29363 0.57922 0.12715 0.42922 0.37198 0.1988 0.30064 0.39903 0.30033 0.41813 0.33383 0.24804
rs7544381 1 67546881 T C 0.3408284595 0.90425 -0.35783 -0.9244 -0.50653 1.40613 -0.5241 -0.46846 -0.04873 -0.03737 -0.49763 -0.47201 0.00854 -0.51074 -0.47639 -0.00326 0.36298 0.15064 0.48638 0.14004 0.61463 0.24533 0.36642 0.15927 0.47431 0.37629 0.14937 0.47434 0.37724 0.22526 0.3975 0.39167 0.16589 0.44244 0.36226 0.14858 0.48916 0.37724 0.1414 0.48136 0.39478 0.19648 0.40874 0.34324 0.1684 0.48836 0.37097 0.14536 0.48367 0.35431 0.23648 0.40921
1-67725510 1 67725510 A G 0.0310326371 0.88134 -0.18355 -0.18623 1.32982 -0.23051 0.12596 0.46535 0.72803 0.736 0.4397 -0.12139 -0.21562 -0.19721 -0.01789 0.08425 0.3001 0.38318 0.31672 0.34084 0.27023 0.38893 0.37616 0.26311 0.36073 0.39272 0.2566 0.35068 0.36644 0.29866 0.3349 0.35701 0.30912 0.33387 0.37809 0.27954 0.34237 0.37194 0.24362 0.38444 0.37255 0.23276 0.39469 0.37587 0.23295 0.39118 0.37417 0.25021 0.37562 0.36076 0.27333 0.36591
1-67728480 1 67728480 A C 0.0139911227 0.82425 0.58717 0.64578 2.30634 -0.12805 0.55217 1.14592 1.14791 1.58133 1.68415 -0.08355 -0.13931 -0.13991 -0.04372 -0.05473 0.25643 0.67385 0.06972 0.5668 0.24492 0.18828 0.61985 0.27653 0.10362 0.61178 0.29764 0.09058 0.6232 0.28515 0.09165 0.59641 0.32177 0.08182 0.48208 0.44366 0.07426 0.50708 0.29619 0.19673 0.46183 0.30532 0.23285 0.56621 0.24134 0.19245 0.57843 0.25331 0.16826 0.57814 0.25083 0.17103
rs58096907 1 67733407 T C 0.0150088773 0.76512 0.54764 0.60647 2.31223 -0.1425 0.55873 1.12048 1.09634 1.49276 1.5808 -0.07371 -0.14395 -0.13139 -0.03085 -0.05798 0.24185 0.68237 0.07578 0.549 0.24846 0.20254 0.61511 0.2741 0.11079 0.60861 0.2932 0.09819 0.61922 0.28132 0.09946 0.59229 0.31846 0.08925 0.49872 0.41923 0.08205 0.51225 0.29082 0.19693 0.45091 0.30671 0.24238 0.55983 0.24337 0.1968 0.57289 0.25453 0.17258 0.5752 0.24706 0.17774
1-67736214 1 67736214 A G 0.0137851175 0.7927 0.56705 0.60751 2.35127 -0.1381 0.55344 1.10964 1.09831 1.50297 1.72306 -0.04477 -0.14432 -0.13549 -0.03875 -0.08625 0.25881 0.6685 0.07269 0.55671 0.24528 0.19801 0.62071 0.27183 0.10746 0.61416 0.29085 0.09499 0.62306 0.281 0.09594 0.59953 0.3148 0.08567 0.47545 0.44748 0.07707 0.53848 0.28195 0.17957 0.46935 0.29387 0.23678 0.5671 0.23781 0.19509 0.57663 0.25257 0.1708 0.58187 0.23767 0.18046
1-67736917 1 67736917 A G 0.0141911227 0.76259 0.69126 0.71827 2.51303 -0.14225 0.65442 1.19818 1.17424 1.56029 1.81197 -0.03113 -0.14516 -0.12462 -0.01501 -0.0857 0.2502 0.69473 0.05507 0.56955 0.24465 0.1858 0.65088 0.26602 0.0831 0.63987 0.28666 0.07347 0.64735 0.27854 0.07411 0.62509 0.30938 0.06553 0.48924 0.45231 0.05845 0.56147 0.28093 0.1576 0.47276 0.29889 0.22835 0.58527 0.23832 0.17641 0.59586 0.25536 0.14878 0.60441 0.23296 0.16263
1-67739875 1 67739875 T C 0.0126477807 0.77293 0.43788 0.38854 2.3237 -0.13232 0.56331 0.98068 0.99188 1.38383 1.71083 0.05988 -0.14608 -0.12428 -0.07243 -0.11229 0.28286 0.6235 0.09364 0.55879 0.23206 0.20915 0.61939 0.25319 0.12742 0.61394 0.26791 0.11815 0.61482 0.26716 0.11802 0.5901 0.30295 0.10695 0.4601 0.44258 0.09732 0.58731 0.25009 0.1626 0.50535 0.25627 0.23838 0.56388 0.22789 0.20823 0.57608 0.23076 0.19316 0.57483 0.22262 0.20255
1-67858764 1 67858764 T A 0.210456658 0.98338 -0.43711 -1.01153 1.00506 -0.47217 0.34817 0.90533 1.33603 0.10023 -0.40766 0.00086 -0.08853 -0.39519 -0.38523 -0.39151 0.44385 0.24998 0.30617 0.46612 0.15011 0.38377 0.47748 0.19366 0.32886 0.4699 0.22482 0.30528 0.28786 0.45957 0.25257 0.48593 0.1754 0.33867 0.45797 0.16074 0.38129 0.47645 0.1693 0.35425 0.44663 0.19219 0.36118 0.46678 0.14825 0.38497 0.46907 0.14636 0.38457 0.46844 0.1472 0.38436
rs12748816 1 67911201 A G 0.0390396867 + 1.05798 1.41664 -0.09639 -0.25021 -0.2501 -0.06981 0.03434 -0.21532 0.08949 -0.00251 -0.21288 -0.25614 -0.20369 0.4105 0.05215 0.62659 0.32126 0.1507 0.38687 0.46243 0.07687 0.54932 0.37381 0.10174 0.655 0.24326 0.16517 0.61393 0.2209 0.20158 0.45993 0.33849 0.24961 0.4334 0.31699 0.23548 0.38236 0.38216 0.22167 0.34418 0.43415 0.2188 0.33042 0.45078 0.22173 0.35681 0.42146 0.06472 0.71969 0.21559
rs1430744 1 68407412 T G 0.0595976501 0.85838 0.23839 0.66287 0.88015 -0.30525 0.07241 0.55485 0.10844 0.39286 0.4441 1.6329 0.06081 -0.30089 -0.07067 -0.30138 0.35768 0.34363 0.29869 0.34221 0.28175 0.37604 0.34021 0.31993 0.33986 0.30639 0.4024 0.29121 0.33855 0.32172 0.33973 0.29762 0.38133 0.32105 0.36555 0.32221 0.31224 0.13952 0.6586 0.20188 0.3548 0.35634 0.28886 0.31612 0.30842 0.37546 0.20235 0.51886 0.27879 0.28955 0.33002 0.38043
rs11806773 1 70003065 C T 0.1380214099 0.56179 0.17377 -0.1565 -0.33118 1.86485 -0.27763 -0.27717 -0.35321 0.03231 -0.04358 -0.29675 -0.00683 -0.23029 -0.21079 -0.25005 0.304 0.2161 0.4799 0.05597 0.8426 0.10143 0.3719 0.16763 0.46047 0.35407 0.19312 0.45281 0.3124 0.18781 0.49979 0.42717 0.19536 0.37747 0.39219 0.17525 0.43256 0.37227 0.16704 0.46069 0.40211 0.16928 0.42861 0.37391 0.15833 0.46776 0.36985 0.16429 0.46586 0.37642 0.15711 0.46647
rs11578884 1 70055463 A G 0.4756331593 + -0.08514 -0.49533 -0.32699 1.7372 -0.17058 0.05165 0.08256 0.805 -0.27144 -0.41094 -0.46922 -0.32 -0.08756 -0.05455 0.40536 0.15579 0.43885 0.0912299999999999 0.78688 0.12189 0.40283 0.15723 0.43994 0.39285 0.18005 0.4271 0.40908 0.16467 0.42625 0.46622 0.21048 0.3233 0.42482 0.14451 0.43067 0.38578 0.20507 0.40915 0.3378 0.18351 0.47869 0.41408 0.1471 0.43882 0.4025 0.17351 0.42399 0.41684 0.17305 0.41011
rs12745809 1 70062707 C T 0.4795281984 0.96082 -0.0502 -0.32393 -0.38176 1.57239 -0.15215 0.05419 -0.01619 0.52181 -0.34147 -0.39606 -0.50298 -0.34151 -0.05431 0.18295 0.34869 0.16224 0.48907 0.07948 0.78903 0.13149 0.34172 0.1704 0.48788 0.32297 0.2022 0.47483 0.33387 0.18051 0.48562 0.40962 0.20083 0.38955 0.36181 0.15384 0.48435 0.32169 0.22961 0.4487 0.26583 0.2073 0.52687 0.35438 0.15898 0.48664 0.34949 0.18497 0.46554 0.34286 0.22825 0.42889
rs7531255 1 70066394 C G 0.4447010444 0.96846 1.05353 0.57906 0.05282 2.56906 -0.13081 0.09828 0.11578 0.54114 0.27446 -0.54595 -0.51837 -0.37361 -0.43837 0.04027 0.22996 0.13343 0.63661 0.00566 0.98348 0.01086 0.27263 0.1061 0.62127 0.25914 0.11687 0.62399 0.26121 0.10869 0.6301 0.27242 0.12033 0.60725 0.29704 0.12438 0.57858 0.26016 0.11415 0.62569 0.1879 0.12418 0.68792 0.28156 0.10772 0.61072 0.27923 0.10293 0.61784 0.28731 0.18725 0.52544
rs12734666 1 70069639 A G 0.4465075718 0.96632 1.03902 0.59451 0.05875 2.55014 -0.10777 0.11787 0.1295 0.55526 0.27208 -0.54497 -0.52142 -0.36947 -0.44255 0.05226 0.23449 0.13567 0.62984 0.00599000000000005 0.98263 0.01138 0.27387 0.10963 0.6165 0.26161 0.12041 0.61798 0.26367 0.1119 0.62443 0.27819 0.12343 0.59838 0.29969 0.12721 0.5731 0.26269 0.11666 0.62065 0.18707 0.12863 0.6843 0.28394 0.11172 0.60434 0.28118 0.10624 0.61258 0.28834 0.19543 0.51623
rs7544286 1 70074320 A C 0.4561370757 0.93191 0.96794 0.55702 0.00759 2.72207 -0.19442 0.11014 0.12713 0.62892 0.42255 -0.54702 -0.44831 -0.32323 -0.42706 0.00913 0.28303 0.14393 0.57304 0.00744 0.97995 0.01261 0.32914 0.11511 0.55575 0.30352 0.13582 0.56066 0.31541 0.119 0.56559 0.33238 0.12946 0.53816 0.34857 0.14508 0.50635 0.31156 0.12039 0.56805 0.26401 0.12592 0.61007 0.33651 0.11375 0.54974 0.33098 0.10926 0.55976 0.33917 0.17686 0.48397
rs6686752 1 70074670 C T 0.4446143603 0.96446 1.09115 0.55006 0.0233 2.61613 -0.15658 0.09964 0.09843 0.52097 0.22336 -0.55103 -0.50899 -0.39003 -0.4513 -0.01241 0.22246 0.12502 0.65252 0.00488 0.9854 0.00972 0.26773 0.09982 0.63245 0.24778 0.11378 0.63844 0.25045 0.10307 0.64648 0.26324 0.11322 0.62354 0.29014 0.11437 0.59549 0.25403 0.10919 0.63678 0.18972 0.11405 0.69623 0.27453 0.09986 0.62561 0.27231 0.09637 0.63132 0.28415 0.16888 0.54697
rs12735430 1 70077346 G A 0.4793104439 0.97425 -0.13013 -0.47397 -0.3801 1.54847 -0.19465 0.05371 -0.05715 0.58211 -0.35096 -0.37577 -0.46566 -0.32957 -0.1443 0.04088 0.34788 0.15725 0.49487 0.09077 0.75664 0.15259 0.34869 0.15985 0.49146 0.31755 0.20723 0.47522 0.32583 0.18341 0.49076 0.40983 0.20372 0.38645 0.36346 0.14562 0.49092 0.32821 0.22431 0.44748 0.2979 0.18107 0.52103 0.35825 0.15093 0.49082 0.35513 0.16565 0.47922 0.35311 0.19835 0.44854
rs11583726 1 70079615 G A 0.4452939948 0.9635 1.09744 0.54432 0.02291 2.62353 -0.1551 0.10094 0.1002 0.52336 0.22792 -0.55114 -0.50881 -0.40033 -0.45699 -0.02173 0.22372 0.12367 0.65261 0.00478999999999996 0.98572 0.00949 0.26811 0.09914 0.63275 0.2483 0.11301 0.63869 0.2511 0.10228 0.64662 0.26422 0.11238 0.6234 0.29089 0.11409 0.59502 0.25483 0.10817 0.637 0.1906 0.11297 0.69643 0.27465 0.09817 0.62718 0.27269 0.09547 0.63184 0.2852 0.16666 0.54814
rs1938577 1 70080009 A G 0.2072302872 + 1.28815 0.67185 -0.16539 2.82797 -0.23689 -0.0924 0.10853 0.85633 -0.38799 -0.34835 -0.43151 -0.35854 -0.45559 -0.33393 0.41193 0.12427 0.4638 0.00490000000000002 0.98874 0.00636 0.42529 0.10837 0.46634 0.43525 0.11076 0.45399 0.45323 0.11596 0.43081 0.60766 0.16094 0.2314 0.40282 0.10893 0.48825 0.44932 0.12178 0.4289 0.36358 0.12519 0.51123 0.28215 0.17025 0.5476 0.41212 0.10517 0.48271 0.45668 0.12072 0.4226
rs12024338 1 70082795 C T 0.4454579634 0.96189 1.10342 0.55136 0.013 2.64042 -0.15553 0.09887 0.09303 0.52292 0.2259 -0.55169 -0.50357 -0.39247 -0.45216 -0.02028 0.22382 0.12315 0.65303 0.00470999999999999 0.98592 0.00937 0.26767 0.09904 0.63329 0.2476 0.11324 0.63916 0.24957 0.10249 0.64794 0.26477 0.11219 0.62304 0.29105 0.11377 0.59518 0.25495 0.10849 0.63656 0.19275 0.1122 0.69505 0.27514 0.09827 0.62659 0.273 0.09523 0.63177 0.28564 0.16502 0.54934
rs6695135 1 70087869 C G 0.4467932115 0.96095 1.08222 0.49495 0.01071 2.5941 -0.16024 0.10144 0.08728 0.50846 0.16145 -0.55309 -0.50674 -0.41625 -0.46814 -0.06019 0.21557 0.121 0.66343 0.00475000000000003 0.98544 0.00981 0.26149 0.09669 0.64182 0.23951 0.1117 0.64879 0.24097 0.10035 0.65868 0.25785 0.10944 0.63271 0.28315 0.10727 0.60958 0.24819 0.10822 0.64359 0.18843 0.10861 0.70296 0.26704 0.09507 0.63789 0.26548 0.09287 0.64165 0.27941 0.15835 0.56224
rs6703428 1 70088890 A G 0.4467339426 0.96103 1.06458 0.47336 -0.03205 2.59163 -0.19722 0.05617 0.03176 0.47762 0.15462 -0.55264 -0.49314 -0.42462 -0.46094 -0.05286 0.21027 0.1209 0.66883 0.00483999999999996 0.98484 0.01032 0.25767 0.09596 0.64637 0.23384 0.11174 0.65442 0.23199 0.10117 0.66684 0.25346 0.10945 0.63709 0.27913 0.10837 0.6125 0.24382 0.11274 0.64344 0.19276 0.10609 0.70115 0.26234 0.0934 0.64426 0.26192 0.09229 0.64579 0.27557 0.15771 0.56672
rs1938584 1 70090280 A G 0.4485234987 0.95867 1.01056 0.4555 -0.04186 2.6086 -0.21317 0.05652 0.04469 0.51623 0.18461 -0.55221 -0.48767 -0.41233 -0.44469 -0.0278 0.23188 0.12524 0.64288 0.00568000000000002 0.98282 0.0115 0.27792 0.10043 0.62165 0.25264 0.11775 0.62961 0.25429 0.1054 0.64031 0.27949 0.11421 0.6063 0.2989 0.11512 0.58598 0.26248 0.11608 0.62144 0.20774 0.11207 0.68019 0.28125 0.09723 0.62152 0.28098 0.09593 0.62309 0.29321 0.16207 0.54472
rs11209557 1 70091947 G C 0.4524441253 0.96651 0.99354 0.23407 -0.00962 2.45306 -0.18719 0.02167 0.016 0.42801 0.11994 -0.55411 -0.50648 -0.45782 -0.48053 -0.18429 0.19532 0.1111 0.69358 0.00505999999999995 0.98377 0.01117 0.24133 0.08602 0.67265 0.22573 0.09556 0.67871 0.2202 0.08983 0.68997 0.23571 0.09811 0.66618 0.26415 0.0962 0.63965 0.23204 0.10097 0.66699 0.18389 0.09455 0.72156 0.24737 0.08273 0.6699 0.2482 0.08157 0.67023 0.26443 0.12293 0.61264
rs11209564 1 70100095 C G 0.453826893 0.96175 1.00238 0.20048 -0.01926 2.47016 -0.19344 -0.01145 0.00321 0.42523 0.10948 -0.55342 -0.50668 -0.45221 -0.46999 -0.18934 0.19738 0.10821 0.69441 0.00486000000000009 0.98447 0.01067 0.24092 0.08369 0.67539 0.23021 0.09028 0.67951 0.22251 0.08706 0.69043 0.24023 0.09583 0.66394 0.26572 0.09321 0.64107 0.23413 0.09747 0.6684 0.18313 0.09294 0.72393 0.249 0.08068 0.67032 0.24986 0.07924 0.6709 0.26657 0.11679 0.61664
rs12031885 1 70100793 C A 0.4526436031 0.96514 1.00933 0.22405 -0.00544 2.51221 -0.18911 -0.00424 0.01756 0.45644 0.14867 -0.55389 -0.50281 -0.43551 -0.45579 -0.18579 0.20463 0.11051 0.68486 0.00490000000000002 0.9847 0.0104 0.24853 0.08488 0.66659 0.23839 0.09133 0.67028 0.2313 0.08812 0.68058 0.24969 0.09714 0.65317 0.27423 0.09561 0.63016 0.24163 0.09719 0.66118 0.18971 0.0944 0.71589 0.25757 0.08191 0.66052 0.25774 0.07996 0.6623 0.27416 0.11518 0.61066
rs6665742 1 70115904 T C 0.459978329 0.99385 0.66527 -0.10703 -0.04428 2.24258 -0.20587 0.06675 0.13475 0.43894 0.08717 -0.54831 -0.5108 -0.4989 -0.51382 -0.31458 0.23682 0.11513 0.64805 0.0105499999999999 0.96716 0.02229 0.27884 0.09382 0.62734 0.26116 0.10602 0.63282 0.27715 0.09379 0.62906 0.26743 0.10397 0.6286 0.29462 0.10789 0.59749 0.26106 0.11878 0.62016 0.21322 0.10332 0.68346 0.27491 0.08747 0.63762 0.27787 0.08595 0.63618 0.29218 0.11046 0.59736
rs12039507 1 70118683 C G 0.4599120104 0.99394 0.6296 -0.12908 -0.0633 2.22512 -0.21582 0.06784 0.1283 0.43332 0.05265 -0.53793 -0.49998 -0.50927 -0.52025 -0.318 0.23775 0.11743 0.64482 0.0114599999999999 0.96418 0.02436 0.28134 0.09575 0.62291 0.26149 0.10972 0.62879 0.2782 0.09568 0.62612 0.26961 0.10577 0.62462 0.29634 0.10756 0.5961 0.26278 0.12473 0.61249 0.22304 0.10272 0.67424 0.27544 0.08843 0.63613 0.27947 0.08746 0.63307 0.29368 0.11282 0.5935
rs12025637 1 70119465 G C 0.4601488251 0.99541 0.63127 -0.12079 -0.07319 2.2481 -0.22266 0.06169 0.12294 0.44024 0.05219 -0.53369 -0.49322 -0.50698 -0.51804 -0.31532 0.24097 0.11816 0.64087 0.01147 0.96423 0.0243 0.28474 0.09628 0.61898 0.26463 0.11054 0.62483 0.28125 0.0963 0.62245 0.27437 0.10643 0.6192 0.29993 0.10812 0.59195 0.26604 0.12682 0.60714 0.22833 0.10285 0.66882 0.27881 0.08888 0.63231 0.28289 0.08784 0.62927 0.29708 0.11303 0.58989
rs6695450 1 70120570 G A 0.4603073107 0.9951 0.61825 -0.13784 -0.07472 2.22641 -0.22218 0.06086 0.12 0.43496 0.04818 -0.5331 -0.4961 -0.51063 -0.5211 -0.32153 0.24058 0.11767 0.64175 0.01176 0.96323 0.02501 0.28352 0.09623 0.62025 0.26349 0.11053 0.62598 0.27997 0.0963 0.62373 0.27361 0.10639 0.62 0.29863 0.10829 0.59308 0.26486 0.12733 0.60781 0.22653 0.10306 0.67041 0.27732 0.08889 0.63379 0.28159 0.0879 0.63051 0.29581 0.11267 0.59152
rs12564586 1 70126915 T C 0.4645527415 0.94947 0.89962 0.23799 -0.04972 2.41965 -0.26613 -0.08747 -0.09157 0.45813 0.16209 -0.53091 -0.48335 -0.49622 -0.50985 -0.23263 0.2045 0.12842 0.66708 0.00657000000000008 0.97849 0.01494 0.25333 0.09367 0.653 0.2385 0.10277 0.65873 0.22207 0.10287 0.67506 0.26614 0.11138 0.62248 0.27872 0.11315 0.60813 0.24049 0.13184 0.62767 0.20417 0.10286 0.69297 0.25477 0.0902 0.65503 0.25843 0.09035 0.65122 0.27492 0.1302 0.59488
rs12029686 1 70129996 T C 0.460213577 0.99292 0.61365 -0.13562 -0.07912 2.25831 -0.22866 0.05054 0.12048 0.44808 0.04708 -0.52929 -0.48353 -0.50327 -0.51577 -0.31172 0.24543 0.12001 0.63456 0.0119999999999999 0.96281 0.02519 0.29002 0.09691 0.61307 0.27093 0.11062 0.61845 0.28736 0.09705 0.61559 0.28131 0.10734 0.61135 0.30558 0.10811 0.58631 0.27162 0.12821 0.60017 0.23737 0.10282 0.65981 0.28439 0.08953 0.62608 0.28831 0.08851 0.62318 0.3024 0.11375 0.58385
1-70176079 1 70176079 A C 0.0908561358 0.45205 1.37516 1.46501 -0.21692 2.18571 -0.27516 -0.27943 -0.20132 0.17083 -0.28046 0.17142 -0.28104 -0.25526 -0.20691 -0.0766 0.15151 0.39855 0.44994 0.00775999999999999 0.97109 0.02115 0.2727 0.25483 0.47247 0.2506 0.28678 0.46262 0.28853 0.28128 0.43019 0.35352 0.34648 0.3 0.21862 0.28444 0.49694 0.17131 0.5204 0.30829 0.15259 0.30017 0.54724 0.23991 0.28301 0.47708 0.24784 0.27783 0.47433 0.26544 0.29695 0.43761
rs12025026 1 70183632 G A 0.4869373368 + 0.03854 -0.02222 0.09451 1.8331 -0.30941 0.10037 0.20159 1.1365 0.30582 -0.46356 -0.42823 -0.34148 -0.43374 -0.21959 0.34189 0.28483 0.37328 0.10396 0.7586 0.13744 0.4179 0.18836 0.39374 0.40302 0.21915 0.37783 0.42367 0.19638 0.37995 0.43884 0.2418 0.31936 0.42399 0.21997 0.35604 0.34071 0.30466 0.35463 0.3722 0.1995 0.4283 0.41002 0.18492 0.40506 0.41518 0.16952 0.4153 0.40659 0.20868 0.38473
rs1244791 1 70187461 C T 0.2862543081 0.74853 1.43791 1.16537 -0.32129 3.67042 -0.2685 0.04596 0.37212 1.22316 -0.39582 0.18725 -0.16237 -0.31259 -0.31343 -0.26695 0.52588 0.17741 0.29671 0.00780999999999998 0.98643 0.00576 0.5763 0.15175 0.27195 0.57313 0.18023 0.24664 0.63004 0.16303 0.20693 0.69077 0.18908 0.12015 0.54914 0.14617 0.30469 0.50694 0.31847 0.17459 0.53094 0.18397 0.28509 0.57849 0.1408 0.28071 0.58428 0.1374 0.27832 0.59669 0.14026 0.26305
rs57363111 1 70192031 G A 0.0516877285 0.96498 0.18403 0.58075 1.33676 0.26192 -0.10361 0.2493 0.56667 0.76063 1.45934 0.22817 -0.29717 0.17212 -0.29873 -0.2828 0.21259 0.58241 0.205 0.35535 0.35939 0.28526 0.33916 0.34101 0.31983 0.40734 0.30255 0.29011 0.40061 0.32244 0.27695 0.39874 0.32576 0.2755 0.34779 0.42461 0.2276 0.41154 0.31083 0.27763 0.37187 0.29109 0.33704 0.24285 0.51038 0.24677 0.3535 0.30304 0.34346 0.37843 0.27779 0.34378
rs12032126 1 70196423 A G 0.0573015666 0.90271 0.03591 0.38161 1.14432 0.34794 -0.12071 0.22351 0.5633 0.58889 1.33005 0.25267 -0.30207 0.00188 -0.30617 -0.303 0.25075 0.48822 0.26103 0.30552 0.38704 0.30744 0.32436 0.32549 0.35015 0.37486 0.29333 0.33181 0.35832 0.32614 0.31554 0.3572 0.32114 0.32166 0.3063 0.42309 0.27061 0.37637 0.30654 0.31709 0.34893 0.28004 0.37103 0.27836 0.4129 0.30874 0.3333 0.29552 0.37118 0.35677 0.26571 0.37752
rs12038529 1 70198828 C T 0.0514206266 0.96902 0.28115 0.72194 1.35083 0.33487 -0.10739 0.23203 0.59261 0.85967 1.5791 0.29075 -0.29691 0.29571 -0.27582 -0.26373 0.22131 0.60441 0.17428 0.37315 0.38579 0.24106 0.35837 0.35592 0.28571 0.43513 0.31441 0.25046 0.4264 0.33929 0.23431 0.42984 0.33969 0.23047 0.36254 0.4489 0.18856 0.44064 0.32742 0.23194 0.38815 0.30906 0.30279 0.23238 0.5651 0.20252 0.38287 0.3102 0.30693 0.40503 0.28985 0.30512
rs1845825 1 70206309 G A 0.3944684073 0.85874 0.85421 0.17603 -0.22456 2.63216 -0.3707 -0.11768 0.13972 0.50084 -0.20375 -0.43771 -0.48148 -0.38989 -0.3116 -0.30946 0.31148 0.11601 0.57251 0.00765000000000005 0.97595 0.0164 0.35066 0.10154 0.5478 0.33987 0.10518 0.55495 0.37203 0.10266 0.52531 0.37482 0.11372 0.51146 0.35503 0.09915 0.54582 0.31983 0.14638 0.53379 0.21657 0.13261 0.65082 0.3386 0.09768 0.56372 0.33889 0.09969 0.56142 0.35321 0.09887 0.54792
rs12044400 1 70207012 G A 0.0529148825 0.97353 0.14845 0.5065 1.30351 0.29713 -0.10693 0.24553 0.58301 0.87607 1.47386 0.21998 -0.30172 0.1729 -0.29445 -0.28025 0.24 0.5521 0.2079 0.36936 0.35826 0.27238 0.35748 0.33362 0.3089 0.42343 0.29684 0.27973 0.41593 0.31806 0.26601 0.41962 0.31965 0.26073 0.35194 0.42514 0.22292 0.42579 0.30416 0.27005 0.3815 0.29066 0.32784 0.26246 0.49505 0.24249 0.37511 0.29256 0.33233 0.39608 0.27183 0.33209
rs12040177 1 70213150 A G 0.0524804178 + 0.14116 0.51836 1.2528 0.30272 -0.12354 0.23429 0.58099 0.83806 1.46099 0.20273 -0.30336 0.16879 -0.29814 -0.2827 0.24148 0.54008 0.21844 0.35763 0.36177 0.2806 0.34131 0.34093 0.31776 0.40949 0.30083 0.28968 0.39951 0.32514 0.27535 0.40521 0.32262 0.27217 0.33695 0.43165 0.2314 0.41198 0.30669 0.28133 0.36918 0.29393 0.33689 0.256 0.49652 0.24748 0.36194 0.29664 0.34142 0.3841 0.27467 0.34123
rs17505551 1 70215677 G A 0.0512872063 0.97032 0.30055 0.74956 1.30562 0.32433 -0.11083 0.22111 0.58602 0.8538 1.58542 0.32634 -0.29713 0.3718 -0.25666 -0.2481 0.22841 0.59779 0.1738 0.38024 0.38378 0.23598 0.36155 0.35835 0.2801 0.43796 0.31692 0.24512 0.42763 0.34388 0.22849 0.43395 0.34147 0.22458 0.36191 0.45399 0.1841 0.44369 0.33307 0.22324 0.38527 0.31599 0.29874 0.21848 0.59417 0.18735 0.38835 0.31287 0.29878 0.40832 0.29449 0.29719
rs12045140 1 70218274 A G 0.0515577023 0.97129 0.301 0.74891 1.31675 0.34843 -0.10147 0.22379 0.595 0.87024 1.58491 0.32558 -0.29892 0.36511 -0.26027 -0.25166 0.23019 0.59618 0.17363 0.37635 0.39086 0.23279 0.36907 0.35313 0.2778 0.44 0.31555 0.24445 0.42982 0.34282 0.22736 0.43533 0.34147 0.2232 0.36303 0.45312 0.18385 0.4447 0.33258 0.22272 0.38474 0.31708 0.29818 0.21979 0.59389 0.18632 0.38875 0.31287 0.29838 0.41014 0.29345 0.29641
rs12047501 1 70222162 C T 0.0513362924 0.97458 0.30804 0.76617 1.34048 0.33236 -0.10214 0.23564 0.60468 0.8717 1.58368 0.31654 -0.30019 0.34454 -0.26382 -0.25596 0.22606 0.60029 0.17365 0.37505 0.38954 0.23541 0.36194 0.35846 0.2796 0.43681 0.31813 0.24506 0.4262 0.34532 0.22848 0.43212 0.34318 0.2247 0.36086 0.45437 0.18477 0.44161 0.33298 0.22541 0.3802 0.31977 0.30003 0.21859 0.59283 0.18858 0.38514 0.31405 0.30081 0.40703 0.29401 0.29896
rs12047627 1 70225593 A G 0.0525817232 0.98261 0.1208 0.48125 1.30521 0.28751 -0.11281 0.22905 0.58293 0.799 1.38495 0.22877 -0.30574 0.11325 -0.29836 -0.28366 0.22914 0.55255 0.21831 0.35002 0.36315 0.28683 0.34233 0.33379 0.32388 0.40815 0.2954 0.29645 0.3977 0.32169 0.28061 0.40166 0.31897 0.27937 0.34824 0.41292 0.23884 0.41035 0.30445 0.2852 0.36783 0.29224 0.33993 0.26407 0.47199 0.26394 0.36419 0.2902 0.34561 0.38145 0.27166 0.34689
rs12034677 1 70226828 C T 0.4365073107 0.83707 0.78874 0.75197 0.16118 2.5683 -0.21519 0.11779 0.36865 1.43928 -0.0348 -0.47425 -0.5143 -0.3665 -0.14832 -0.13186 0.41085 0.28214 0.30701 0.0273600000000001 0.94853 0.02411 0.48778 0.18548 0.32674 0.48351 0.20262 0.31387 0.50444 0.20063 0.29493 0.55795 0.25154 0.19051 0.50127 0.18902 0.30971 0.41284 0.25186 0.3353 0.26937 0.25903 0.4716 0.46634 0.18286 0.3508 0.45461 0.21257 0.33282 0.48341 0.20214 0.31445
1-70226853 1 70226853 G T 0.0551968668 0.93188 0.09148 0.44821 1.26872 0.39478 -0.08446 0.27364 0.63385 0.80082 1.35396 0.19742 -0.3018 0.08606 -0.30158 -0.28704 0.23998 0.53189 0.22813 0.32996 0.39035 0.27969 0.35356 0.32414 0.3223 0.40637 0.29462 0.29901 0.39434 0.32172 0.28394 0.39501 0.32008 0.28491 0.3447 0.4091 0.2462 0.40571 0.30147 0.29282 0.36968 0.28654 0.34378 0.27847 0.4477 0.27383 0.36277 0.28955 0.34768 0.38115 0.26932 0.34953
rs12040896 1 70243521 G C 0.0528234987 0.97528 0.10579 0.46213 1.26036 0.29216 -0.1216 0.2285 0.56266 0.7922 1.34752 0.20342 -0.3048 0.12126 -0.29828 -0.28502 0.22922 0.54111 0.22967 0.34308 0.36209 0.29483 0.33299 0.33543 0.33158 0.39865 0.29583 0.30552 0.39025 0.31834 0.29141 0.39304 0.31757 0.28939 0.34253 0.40755 0.24992 0.40056 0.30237 0.29707 0.35974 0.29186 0.3484 0.25706 0.47574 0.2672 0.35547 0.29062 0.35391 0.37439 0.27046 0.35515
rs12035905 1 70249503 C T 0.0526052219 + 0.14209 0.54128 1.21977 0.30709 -0.13268 0.25553 0.59606 0.82376 1.33599 0.16674 -0.30343 0.19833 -0.28919 -0.27934 0.22507 0.54554 0.22939 0.3429 0.36668 0.29042 0.31697 0.35706 0.32597 0.39151 0.30982 0.29867 0.3829 0.33132 0.28578 0.38803 0.32702 0.28495 0.34048 0.41175 0.24777 0.3942 0.30893 0.29687 0.35278 0.3007 0.34652 0.23709 0.51288 0.25003 0.35097 0.29788 0.35115 0.37061 0.27789 0.3515
rs12033308 1 70251590 C T 0.0526989556 0.97901 0.13681 0.51956 1.27257 0.32317 -0.12337 0.24337 0.59361 0.83217 1.38028 0.19675 -0.30414 0.14651 -0.29501 -0.28348 0.22929 0.55163 0.21908 0.34599 0.37268 0.28133 0.33266 0.34661 0.32073 0.4043 0.30353 0.29217 0.39476 0.32746 0.27778 0.399 0.32495 0.27605 0.3462 0.416 0.2378 0.40644 0.30771 0.28585 0.36406 0.29727 0.33867 0.2559 0.48838 0.25572 0.36154 0.29466 0.3438 0.38045 0.27498 0.34457
rs12035813 1 70258204 A G 0.0533955614 0.96329 0.1378 0.529 1.26373 0.3199 -0.11697 0.26 0.59212 0.80502 1.37148 0.20021 -0.3042 0.15163 -0.29695 -0.28812 0.2295 0.54482 0.22568 0.33964 0.37492 0.28544 0.32991 0.34653 0.32356 0.39762 0.30567 0.29671 0.38912 0.32707 0.28381 0.39189 0.32548 0.28263 0.33955 0.41741 0.24304 0.39988 0.30899 0.29113 0.35712 0.29916 0.34372 0.24801 0.49752 0.25447 0.35358 0.29733 0.34909 0.3758 0.27462 0.34958
rs12036806 1 70259040 A G 0.0467013055 0.91773 0.33624 0.81992 1.52138 0.32287 -0.08307 0.24199 0.64637 0.84864 1.52195 0.3462 -0.28228 0.18149 -0.20864 -0.20128 0.19338 0.66459 0.14203 0.36337 0.41046 0.22617 0.35581 0.37134 0.27285 0.44524 0.3235 0.23126 0.43346 0.35584 0.2107 0.43693 0.35178 0.21129 0.39045 0.44123 0.16832 0.4534 0.33722 0.20938 0.38858 0.33518 0.27624 0.26882 0.5041 0.22708 0.41034 0.30736 0.2823 0.40369 0.31001 0.2863
1-70270078 1 70270078 T C 0.0583845953 0.27455 0.11172 0.08739 -0.10668 -0.16396 -0.13002 -0.09625 -0.10243 -0.01396 -0.17055 -0.08337 0.00252 1.61003 0.61459 0.0045 0.37332 0.25593 0.37075 0.38799 0.2477 0.36431 0.39022 0.23766 0.37212 0.38893 0.24205 0.36902 0.38436 0.24583 0.36981 0.2923 0.36167 0.34603 0.38996 0.24666 0.36338 0.37283 0.29877 0.3284 0.41422 0.26634 0.31944 0.13663 0.67106 0.19231 0.43697 0.30531 0.25772 0.41413 0.24734 0.33853
rs686587 1 70298605 C A 0.2305979112 0.78738 0.38882 0.1663 -0.40689 2.67538 -0.39552 -0.33525 0.18519 1.06642 -0.41235 -0.18083 0.12252 -0.11272 -0.10126 0.4799 0.58355 0.18098 0.23547 0.08291 0.86939 0.0477 0.60736 0.16208 0.23056 0.61546 0.16779 0.21675 0.66835 0.19324 0.13841 0.64445 0.26 0.09555 0.56545 0.18296 0.25159 0.62579 0.1916 0.18261 0.6621 0.17444 0.16346 0.64167 0.16633 0.192 0.63013 0.17493 0.19494 0.57341 0.284 0.14259
rs269282 1 70476310 T C 0.2191644909 0.91809 0.00456 -0.18029 -0.46884 1.80437 -0.44016 -0.43085 -0.23965 0.22769 -0.41996 -0.06131 0.10067 -0.46266 -0.37944 0.19592 0.42177 0.18652 0.39171 0.10252 0.7624 0.13508 0.42113 0.18206 0.39681 0.43583 0.17792 0.38625 0.46192 0.19249 0.34559 0.48014 0.26923 0.25063 0.31367 0.27648 0.40985 0.45794 0.20161 0.34045 0.47803 0.21791 0.30406 0.38711 0.20546 0.40743 0.43219 0.18354 0.38427 0.41115 0.28985 0.299
rs692877 1 70531475 G A 0.2274041775 0.8505 -0.29542 -0.5446 -0.46177 1.30706 -0.38816 -0.39368 -0.30741 0.16872 -0.45609 -0.06304 0.19977 -0.42551 -0.38021 0.16949 0.35526 0.18305 0.46169 0.17057 0.57096 0.25847 0.34224 0.19378 0.46398 0.36 0.17763 0.46237 0.35255 0.19666 0.45079 0.37638 0.26596 0.35766 0.3078 0.23101 0.46119 0.37204 0.2047 0.42326 0.37975 0.22989 0.39036 0.34608 0.18912 0.4648 0.36034 0.18045 0.45921 0.33241 0.28863 0.37896
1-71949752 1 71949752 A C 0.165935248 0.44898 0.51513 1.34648 -0.34181 1.23199 -0.21421 0.09769 -0.0408 0.74484 0.63376 -0.31534 0.90009 0.66944 0.82733 -0.246 0.18538 0.52554 0.28908 0.24562 0.57501 0.17937 0.30206 0.40651 0.29143 0.19879 0.56585 0.23536 0.27009 0.45303 0.27688 0.24526 0.54962 0.20512 0.24839 0.54783 0.20378 0.21574 0.46451 0.31975 0.27733 0.53497 0.1877 0.30514 0.47626 0.2186 0.17985 0.65292 0.16723 0.22516 0.46583 0.30901
1-72482457 1 72482457 G T 0.0098496084 0.25548 1.15259 1.57123 -0.01397 -0.04759 0.02165 -0.0524 -0.03702 -0.056 -0.04415 -0.06139 -0.05237 0.12053 0.1402 -0.0635 0.12783 0.41647 0.4557 0.11989 0.40097 0.47914 0.0186499999999999 0.55506 0.42629 0.0125900000000001 0.80734 0.18007 0.0675100000000001 0.45494 0.47755 0.13639 0.37784 0.48577 0.13831 0.37849 0.4832 0.14138 0.38173 0.47689 0.09486 0.48254 0.4226 0.12145 0.52029 0.35826 0.11969 0.52913 0.35118 0.10412 0.42938 0.4665
rs17591264 1 72495824 C T 0.349151436 0.9329 0.27469 0.02349 -0.41229 0.31944 -0.37682 -0.50973 -0.49735 -0.20197 -0.36859 1.35992 0.29893 -0.02818 -0.3589 -0.48687 0.32739 0.17163 0.50098 0.30732 0.18035 0.51233 0.28221 0.17841 0.53938 0.29426 0.14904 0.5567 0.29228 0.15534 0.55238 0.31495 0.17247 0.51258 0.1536 0.22477 0.62163 0.0359 0.88684 0.07726 0.27836 0.17766 0.54398 0.22957 0.197 0.57343 0.29532 0.15845 0.54623 0.26377 0.2343 0.50193
rs9425094 1 72545145 T C 0.3536809399 0.71322 1.86185 1.04299 -0.37337 -0.42375 -0.45169 -0.47024 -0.45776 -0.36904 -0.40372 2.42635 -0.09589 -0.4853 -0.44949 -0.32555 0.36236 0.12961 0.50803 0.23137 0.0832 0.68543 0.23949 0.07988 0.68063 0.23602 0.08183 0.68215 0.23346 0.10162 0.66492 0.35005 0.14785 0.5021 0.05094 0.13737 0.81169 0.000809999999999977 0.99622 0.00297 0.19496 0.11586 0.68918 0.16208 0.08872 0.7492 0.18384 0.09667 0.71949 0.24466 0.11972 0.63562
rs12117438 1 72595067 G A 0.1963360313 0.98321 0.91714 0.17514 -0.38009 -0.39121 -0.3937 -0.37871 -0.41527 -0.4025 -0.30696 1.84638 0.22529 -0.47117 -0.43127 -0.44659 0.36451 0.12329 0.5122 0.31075 0.10073 0.58852 0.32315 0.09745 0.5794 0.32486 0.09921 0.57593 0.31121 0.10802 0.58077 0.36933 0.12045 0.51022 0.09317 0.19766 0.70917 0.00696000000000008 0.97361 0.01943 0.44491 0.14374 0.41135 0.29902 0.10185 0.59913 0.27303 0.11558 0.61139 0.31213 0.10319 0.58468
rs6660464 1 72599537 C T 0.2131240209 0.9925 1.58472 0.56766 -0.40259 -0.38032 -0.46441 -0.41971 -0.44797 -0.42434 -0.32544 2.18248 0.02236 -0.4787 -0.47042 -0.43022 0.29238 0.0977 0.60992 0.24447 0.07257 0.68296 0.24303 0.08031 0.67666 0.24792 0.07556 0.67652 0.24054 0.07883 0.68063 0.27919 0.0876 0.63321 0.05308 0.14183 0.80509 0.00122999999999995 0.99348 0.00529 0.28059 0.10542 0.61399 0.21702 0.07559 0.70739 0.21575 0.07637 0.70788 0.24951 0.08558 0.66491
rs12144335 1 72600771 C T 0.1964605744 0.98322 0.88706 0.14242 -0.38071 -0.39214 -0.38927 -0.37677 -0.41593 -0.40496 -0.30654 1.81162 0.20079 -0.47251 -0.42879 -0.44745 0.35816 0.12277 0.51907 0.30553 0.10051 0.59396 0.31789 0.09728 0.58483 0.31921 0.09916 0.58163 0.3067 0.10712 0.58618 0.36139 0.11967 0.51894 0.09193 0.19724 0.71083 0.00729999999999997 0.9718 0.0209 0.43115 0.14204 0.42681 0.29365 0.10184 0.60451 0.26762 0.1161 0.61628 0.30698 0.10281 0.59021
rs11588959 1 72602211 T G 0.1968261097 0.98318 0.90745 0.16366 -0.37413 -0.39018 -0.38806 -0.3718 -0.41144 -0.40705 -0.32079 1.86099 0.21602 -0.47222 -0.42812 -0.44805 0.36109 0.12277 0.51614 0.31027 0.10008 0.58965 0.32159 0.09717 0.58124 0.32319 0.09911 0.5777 0.30954 0.10768 0.58278 0.3676 0.12007 0.51233 0.09605 0.1923 0.71165 0.00703999999999994 0.97357 0.01939 0.43956 0.14235 0.41809 0.29649 0.1016 0.60191 0.27004 0.11639 0.61357 0.31047 0.10236 0.58717
1-72610774 1 72610774 T G 0.2129493473 0.99535 1.5808 0.55369 -0.39307 -0.38539 -0.46128 -0.41571 -0.4479 -0.42661 -0.33594 2.21608 0.03149 -0.47695 -0.47355 -0.43635 0.30084 0.09807 0.60109 0.24582 0.07219 0.68199 0.24607 0.07915 0.67478 0.25121 0.07514 0.67365 0.24419 0.07747 0.67834 0.28327 0.08732 0.62941 0.05418 0.13995 0.80587 0.00123999999999991 0.99355 0.00521 0.28465 0.10504 0.61031 0.21877 0.07505 0.70618 0.21825 0.07569 0.70606 0.2517 0.08422 0.66408
rs2999987 1 72617102 C T 0.2108715405 0.97763 1.71849 0.62528 -0.37998 -0.3784 -0.46304 -0.43153 -0.45259 -0.42936 -0.37568 2.42602 0.05972 -0.47907 -0.45822 -0.42616 0.31334 0.09595 0.59071 0.25625 0.06807 0.67568 0.25349 0.07289 0.67362 0.2586 0.06837 0.67303 0.25133 0.07282 0.67585 0.28803 0.08123 0.63074 0.06139 0.12374 0.81487 0.000910000000000077 0.99569 0.0034 0.31334 0.10333 0.58333 0.22873 0.07111 0.70016 0.22151 0.07364 0.70485 0.25904 0.07927 0.66169
1-72617764 1 72617764 C T 0.2049681462 0.95409 1.6128 0.6106 -0.34338 -0.39977 -0.4533 -0.42137 -0.43261 -0.41854 -0.37137 2.38275 0.05417 -0.46216 -0.46322 -0.42569 0.36269 0.10789 0.52942 0.25993 0.07469 0.66538 0.26382 0.07911 0.65707 0.27151 0.07384 0.65465 0.26431 0.08238 0.65331 0.31954 0.09401 0.58645 0.06149 0.13551 0.803 0.00124000000000002 0.99426 0.0045 0.31513 0.11014 0.57473 0.23275 0.07668 0.69057 0.23275 0.07836 0.68889 0.26862 0.08608 0.6453
1-72617852 1 72617852 C T 0.2051399478 0.9558 1.59292 0.59627 -0.34221 -0.3963 -0.45272 -0.41996 -0.43228 -0.41654 -0.37574 2.3873 0.05763 -0.46188 -0.46417 -0.42679 0.36262 0.10789 0.52949 0.26341 0.07503 0.66156 0.26621 0.07962 0.65417 0.27401 0.07437 0.65162 0.2663 0.08308 0.65062 0.32466 0.09531 0.58003 0.06436 0.1348 0.80084 0.00129000000000001 0.99412 0.00459 0.31825 0.11024 0.57151 0.23532 0.07708 0.6876 0.23545 0.07868 0.68587 0.27084 0.0865 0.64266
1-72685898 1 72685898 A T 0.1223451697 0.94641 0.40567 0.48713 0.02715 -0.37473 -0.24839 -0.25041 -0.17553 -0.4116 -0.41186 1.69198 0.39016 -0.2635 -0.36405 0.08667 0.40791 0.288 0.30409 0.34746 0.2324 0.42014 0.35306 0.23332 0.41362 0.34905 0.23826 0.41269 0.31741 0.29465 0.38794 0.34962 0.26451 0.38587 0.2448 0.27755 0.47765 0.05981 0.85042 0.08977 0.41312 0.30217 0.28471 0.27092 0.30773 0.42135 0.3245 0.28187 0.39363 0.22141 0.48392 0.29467
rs12068779 1 72996160 G C 0.0069942559 0.79498 0.97017 1.3137 -0.09731 0.1728 -0.08233 0.04293 -0.07803 -0.04708 0.04019 -0.08643 -0.0989 -0.00676 0.01521 0.30543 0.17585 0.3497 0.47445 0.1227 0.53311 0.34419 0.14369 0.368 0.48831 0.08028 0.60622 0.3135 0.13248 0.37989 0.48763 0.15616 0.35125 0.49259 0.13824 0.46472 0.39704 0.14564 0.36589 0.48847 0.1708 0.3403 0.4889 0.19543 0.40754 0.39703 0.0387 0.52742 0.43388 0.02186 0.8337 0.14444
1-74531311 1 74531311 C A 0.027567624 0.26981 1.77735 1.86617 -0.08964 -0.07036 -0.08729 0.04172 -0.03532 -0.03381 -0.09595 -0.12589 -0.12177 -0.0708 1.53361 2.43862 0.0836799999999999 0.3168 0.59952 0.15384 0.38367 0.46249 0.17877 0.29021 0.53102 0.15072 0.37294 0.47634 0.18226 0.26992 0.54782 0.11501 0.32975 0.55524 0.13881 0.28355 0.57764 0.17565 0.26069 0.56366 0.15699 0.26269 0.58032 0.11261 0.31594 0.57145 0.13988 0.84731 0.01281 0.0554300000000001 0.93551 0.00906
rs7543295 1 74803368 A C 0.1401509138 0.95514 -0.22553 -0.43539 0.01718 -0.38871 1.41147 0.61405 0.24479 0.08364 -0.07139 -0.40189 -0.41493 -0.35661 -0.38592 -0.0898 0.39198 0.19531 0.41271 0.34623 0.24367 0.4101 0.1522 0.62463 0.22317 0.39749 0.24242 0.36009 0.39074 0.20829 0.40097 0.38662 0.20255 0.41083 0.38006 0.19793 0.42201 0.37403 0.17901 0.44696 0.36718 0.18087 0.45195 0.3696 0.18472 0.44568 0.36813 0.18504 0.44683 0.32092 0.28207 0.39701
rs471338 1 74900060 C T 0.1445845953 0.94397 -0.16728 -0.42694 -0.17263 -0.33106 1.45489 0.63323 0.33832 -0.13135 -0.43128 -0.43341 -0.38855 -0.28119 -0.22324 -0.22871 0.46275 0.19805 0.3392 0.37919 0.27568 0.34513 0.15585 0.66581 0.17834 0.46868 0.2506 0.28072 0.4792 0.21385 0.30695 0.46087 0.1942 0.34493 0.422 0.18661 0.39139 0.41247 0.18823 0.3993 0.40792 0.19592 0.39616 0.42017 0.19557 0.38426 0.4196 0.20002 0.38038 0.41116 0.21103 0.37781
rs211772 1 75768951 A G 0.2190718016 0.98717 -0.27574 -0.89094 0.56982 -0.42576 -0.44302 -0.47569 -0.46321 -0.17237 1.34019 0.14017 -0.33547 -0.48915 -0.47888 -0.49367 0.44077 0.3228 0.23643 0.39732 0.17444 0.42824 0.43028 0.14938 0.42034 0.3858 0.17758 0.43662 0.42565 0.15425 0.4201 0.50815 0.18137 0.31048 0.20642 0.61205 0.18153 0.49518 0.17197 0.33285 0.40518 0.17467 0.42015 0.43071 0.14683 0.42246 0.42479 0.15072 0.42449 0.4343 0.14105 0.42465
rs10873889 1 76734548 G A 0.2832898172 + 1.61455 1.87859 -0.23828 -0.34526 -0.38639 -0.51866 -0.25507 1.78556 0.62819 -0.47952 -0.46795 -0.40497 -0.2416 -0.43709 0.17703 0.3532 0.46977 0.13062 0.28119 0.58819 0.09026 0.34189 0.56785 0.05594 0.48065 0.46341 0.23927 0.29838 0.46235 0.0043200000000001 0.97925 0.01643 0.26619 0.49571 0.2381 0.22268 0.30228 0.47504 0.1367 0.26911 0.59419 0.19528 0.26163 0.54309 0.13292 0.41414 0.45294 0.0860400000000001 0.41383 0.50013
rs10158203 1 77043202 C G 0.0380738903 0.71827 1.48512 1.6103 -0.0685 -0.23756 -0.05941 -0.23643 -0.08502 -0.21559 0.0692 -0.05682 -0.23595 -0.11439 -0.0972 -0.07423 0.00599000000000005 0.78528 0.20873 0.07964 0.25454 0.66582 0.15077 0.40775 0.44148 0.03783 0.44009 0.52208 0.10314 0.44314 0.45372 0.01819 0.42717 0.55464 0.04777 0.42945 0.52278 0.05138 0.34469 0.60393 0.05008 0.28629 0.66363 0.13287 0.2491 0.61803 0.13202 0.23746 0.63052 0.14141 0.24876 0.60983
rs41292256 1 77521246 A G 0.0179874674 0.3336 2.08895 1.96378 -0.11021 -0.07185 -0.10412 -0.09644 -0.11056 -0.05097 -0.04692 -0.09109 0.48393 -0.01888 -0.10274 0.98717 0.12698 0.22995 0.64307 0.1416 0.22481 0.63359 0.07665 0.35256 0.57079 0.09141 0.35755 0.55104 0.1417 0.22974 0.62856 0.11031 0.26045 0.62924 0.14232 0.23914 0.61854 0.11575 0.23589 0.64836 0.06349 0.54177 0.39474 0.12353 0.25439 0.62208 0.02823 0.26719 0.70458 0.00134000000000001 0.99224 0.00642
rs61783078 1 77611043 C T 0.0925859008 0.59135 1.63949 1.28457 -0.3153 -0.29434 -0.27462 -0.18137 -0.27462 -0.30946 -0.19576 -0.31184 -0.19514 -0.02287 0.06519 2.53658 0.19997 0.1386 0.66143 0.21242 0.13692 0.65066 0.19119 0.13986 0.66895 0.18121 0.19213 0.62666 0.20107 0.13652 0.66241 0.20672 0.13218 0.6611 0.17837 0.18712 0.63451 0.18583 0.13677 0.6774 0.11949 0.30754 0.57297 0.1659 0.23472 0.59938 0.16824 0.20219 0.62957 0.00246999999999997 0.98954 0.00799
1-77613094 1 77613094 A G 0.0887644909 0.46431 1.12736 1.50715 -0.16371 1.21689 -0.02375 -0.18904 -0.15997 -0.25873 -0.27268 0.36925 -0.19384 -0.23219 -0.28058 0.47423 0.11438 0.30881 0.57681 0.02689 0.87426 0.09885 0.13668 0.33838 0.52494 0.10747 0.31862 0.57391 0.0833 0.35786 0.55884 0.16 0.34235 0.49765 0.13546 0.29659 0.56795 0.05453 0.62249 0.32298 0.06926 0.33099 0.59975 0.0854599999999999 0.32429 0.59025 0.0488499999999999 0.39673 0.55442 0.0433399999999999 0.75163 0.20503
rs11808966 1 77618731 G A 0.1689174935 0.98992 1.40557 1.60716 -0.13618 -0.12739 0.33452 0.47928 -0.03464 -0.37493 -0.30774 -0.40963 -0.45336 -0.44526 -0.37409 1.38196 0.0648199999999999 0.2877 0.64748 0.10421 0.39878 0.49701 0.16455 0.26095 0.5745 0.11532 0.34851 0.53617 0.15383 0.244 0.60217 0.05326 0.3429 0.60384 0.14126 0.23134 0.6274 0.0522 0.40685 0.54095 0.12037 0.24144 0.63819 0.11894 0.21452 0.66654 0.0849200000000001 0.24455 0.67053 0.00463999999999998 0.96823 0.02713
rs11809786 1 77620104 C T 0.168667624 0.98738 1.40234 1.61617 -0.12356 -0.12761 0.36109 0.50972 -0.01785 -0.37003 -0.30404 -0.41299 -0.45298 -0.44518 -0.37066 1.38978 0.06671 0.29301 0.64028 0.1063 0.39892 0.49478 0.16795 0.26576 0.56629 0.11662 0.35554 0.52784 0.15694 0.24787 0.59519 0.05483 0.34659 0.59858 0.14444 0.23354 0.62202 0.05456 0.4027 0.54274 0.12422 0.24262 0.63316 0.12307 0.21645 0.66048 0.0891999999999999 0.24807 0.66273 0.00475000000000003 0.96837 0.02688
rs61782700 1 77631291 A G 0.169056658 0.98908 1.31302 1.62459 -0.05316 -0.09542 0.42301 0.58417 0.0376 -0.35592 -0.28008 -0.42056 -0.45434 -0.4484 -0.37609 1.2394 0.0615599999999999 0.34411 0.59433 0.0968 0.44592 0.45728 0.17359 0.29711 0.5293 0.11847 0.39008 0.49145 0.1644 0.27864 0.55696 0.05019 0.39254 0.55727 0.14857 0.26102 0.59041 0.05263 0.4333 0.51407 0.13155 0.26561 0.60284 0.13004 0.24048 0.62948 0.1004 0.27386 0.62574 0.00668999999999997 0.95459 0.03872
rs11162334 1 77638359 T C 0.1680088773 + 1.26056 1.58051 -0.06817 -0.14983 0.42506 0.59411 0.02719 -0.37407 -0.29301 -0.42054 -0.44772 -0.45078 -0.37203 1.20424 0.0663899999999999 0.34809 0.58552 0.10131 0.42508 0.47361 0.17718 0.30584 0.51698 0.11786 0.40683 0.47531 0.16858 0.28605 0.54537 0.05131 0.40641 0.54228 0.14912 0.26714 0.58374 0.05433 0.43975 0.50592 0.13324 0.27572 0.59104 0.13381 0.24582 0.62037 0.10763 0.28028 0.61209 0.00758000000000003 0.94907 0.04335
rs12404204 1 77657102 A G 0.1816556136 0.99274 0.1019 0.32111 0.84676 -0.3637 -0.25691 0.3754 0.33178 1.73201 1.70896 0.17866 -0.41886 -0.44833 -0.31554 -0.23879 0.5012 0.2898 0.209 0.45126 0.24948 0.29926 0.42252 0.30652 0.27096 0.46274 0.31632 0.22094 0.49652 0.26653 0.23695 0.26263 0.60531 0.13206 0.34961 0.49145 0.15894 0.44332 0.32484 0.23184 0.46209 0.25631 0.2816 0.45288 0.23756 0.30956 0.46262 0.24095 0.29643 0.42648 0.27942 0.2941
rs28362661 1 78242932 G A 0.0006394256 0.72515 0.51981 1.40583 -0.01758 0.26718 -0.01796 -0.00246 0.21 0.02496 0.00031 0.11821 0.11596 0.08211 -0.01645 -0.01174 0.17352 0.51837 0.30811 0.16563 0.59947 0.2349 0.14602 0.54501 0.30897 0.16861 0.53529 0.2961 0.07744 0.75011 0.17245 0.14263 0.5577 0.29967 0.17913 0.53218 0.28869 0.15327 0.58378 0.26295 0.18821 0.53601 0.27578 0.14811 0.58272 0.26917 0.17419 0.51351 0.3123 0.17688 0.51755 0.30557
rs11584032 1 78392122 A G 0.3435279373 + 0.31134 -0.28601 -0.37073 -0.5356 -0.12621 -0.19562 -0.19717 -0.29677 -0.44929 -0.53454 -0.34761 -0.48204 -0.0563 1.46313 0.25959 0.15911 0.5813 0.32702 0.12369 0.54929 0.33674 0.13986 0.5234 0.33415 0.1312 0.53465 0.33531 0.13174 0.53295 0.34752 0.14786 0.50462 0.24597 0.21292 0.54111 0.31726 0.13018 0.55256 0.27918 0.19675 0.52407 0.36827 0.13971 0.49202 0.46353 0.17893 0.35754 0.02732 0.91755 0.05513
rs1328441 1 78570372 T C 0.4863331593 0.97881 0.4212 -0.43763 -0.52216 -0.55133 -0.46659 -0.35871 0.05166 -0.50034 -0.51882 -0.53779 -0.55383 -0.54048 -0.21293 1.63537 0.22364 0.13171 0.64465 0.28407 0.11182 0.60411 0.28067 0.12399 0.59534 0.28331 0.13118 0.58551 0.19249 0.37492 0.43259 0.2849 0.12058 0.59452 0.28984 0.11703 0.59313 0.28453 0.11297 0.6025 0.27995 0.11165 0.6084 0.27317 0.12354 0.60329 0.37914 0.16825 0.45261 0.02045 0.92811 0.05144
rs1156032 1 78624078 G A 0.0074827676 0.38962 1.12104 1.68702 -0.05646 -0.05042 -0.06828 0.07804 -0.06816 -0.07404 -0.05364 0.01033 -0.07532 0.15891 0.84266 -0.0539 0.11638 0.49289 0.39073 0.14883 0.42112 0.43005 0.05253 0.50525 0.44222 0.0296299999999999 0.81666 0.15371 0.10427 0.45847 0.43726 0.11307 0.45118 0.43575 0.14308 0.43116 0.42576 0.0924999999999999 0.56076 0.34674 0.12152 0.475 0.40348 0.17688 0.54059 0.28253 0.02715 0.88245 0.0904 0.06158 0.47705 0.46137
1-80366673 1 80366673 G A 0.0108587467 0.6471 1.39415 1.83974 0.80487 0.05839 -0.10605 -0.09746 -0.03779 0.3976 0.80611 -0.11838 -0.01657 -0.01788 -0.07781 -0.07062 0.01427 0.94239 0.04334 0.31208 0.41827 0.26965 0.04581 0.6379 0.31629 0.30343 0.40596 0.29061 0.32902 0.39481 0.27617 0.32396 0.49658 0.17946 0.38571 0.50142 0.11287 0.24621 0.4107 0.34309 0.0904200000000001 0.61025 0.29933 0.18654 0.56523 0.24823 0.27664 0.40066 0.3227 0.32116 0.37526 0.30358
rs1687813 1 80477414 G A 0.490662141 0.98857 0.13765 -0.13427 -0.46527 -0.24673 -0.44454 -0.37599 -0.07006 -0.32268 -0.264 -0.3559 -0.48185 -0.48401 0.54776 1.56053 0.24643 0.1943 0.55927 0.32296 0.16932 0.50772 0.30393 0.1608 0.53527 0.30985 0.16385 0.5263 0.27755 0.24509 0.47736 0.26387 0.20011 0.53602 0.30704 0.21409 0.47887 0.24045 0.30071 0.45884 0.30982 0.16272 0.52746 0.30222 0.17805 0.51973 0.44502 0.35744 0.19754 0.08406 0.79801 0.11793
rs12096086 1 80793066 T C 0.1509138381 + -0.03698 -0.05593 0.17625 -0.12005 -0.00932 0.52067 0.66844 0.15748 1.5889 0.13971 -0.43111 -0.30943 -0.43904 -0.30919 0.30173 0.21477 0.4835 0.32017 0.19769 0.48214 0.3119 0.21272 0.47538 0.30461 0.24897 0.44642 0.25593 0.28627 0.4578 0.28163 0.22335 0.49502 0.09972 0.72385 0.17643 0.34721 0.22417 0.42862 0.30473 0.18364 0.51163 0.31659 0.18984 0.49357 0.30632 0.18709 0.50659 0.30964 0.20432 0.48604
rs12144517 1 80875589 A G 0.4274916449 0.62216 1.24471 1.36197 -0.47227 0.81577 -0.07847 -0.47174 -0.46951 -0.35734 -0.47323 -0.19753 -0.466 -0.15453 -0.47259 -0.46946 0.15258 0.2733 0.57412 0.0389700000000001 0.86332 0.09771 0.0261100000000001 0.83927 0.13462 0.02202 0.38702 0.59096 0.0966 0.32372 0.57968 0.24027 0.38752 0.37221 0.10531 0.30064 0.59405 0.13893 0.38669 0.47438 0.09845 0.31137 0.59018 0.11225 0.49145 0.3963 0.12935 0.29427 0.57638 0.14787 0.25797 0.59416
rs12404076 1 81285047 A G 0.1031859008 0.64111 0.90745 1.49463 -0.32701 -0.30893 -0.33692 -0.20162 -0.30896 -0.22467 -0.31591 0.7005 0.6316 0.18886 -0.3127 0.03433 0.0994 0.42162 0.47898 0.06382 0.53274 0.40344 0.08159 0.45512 0.46329 0.07269 0.59817 0.32914 0.12775 0.39592 0.47633 0.17354 0.41828 0.40818 0.1443 0.39329 0.46241 0.0484399999999999 0.78651 0.16505 0.18314 0.60416 0.2127 0.07015 0.62309 0.30676 0.06848 0.46369 0.46783 0.06621 0.5559 0.37789
1-81639702 1 81639702 A G 0.0392310705 0.31746 0.47379 0.24753 -0.16038 2.39155 -0.15087 -0.16461 -0.08751 0.37036 -0.12054 0.09919 0.17821 -0.13635 -0.16539 -0.15203 0.45977 0.2084 0.33183 0.05266 0.86727 0.08007 0.4861 0.1979 0.316 0.47384 0.20238 0.32378 0.51711 0.20351 0.27938 0.56211 0.23661 0.20128 0.48797 0.19253 0.3195 0.49162 0.2481 0.26028 0.53588 0.20688 0.25724 0.47777 0.1936 0.32863 0.45837 0.20076 0.34087 0.47998 0.18914 0.33088
1-81639703 1 81639703 A G 0.0452386423 0.30157 0.376 0.16951 -0.14923 2.23941 -0.17345 -0.16268 -0.01985 0.53571 -0.15952 0.01503 0.13691 -0.13539 -0.17337 -0.17346 0.43246 0.2166 0.35094 0.0669700000000001 0.83478 0.09825 0.46161 0.19615 0.34224 0.45993 0.19693 0.34314 0.49906 0.20873 0.29221 0.53182 0.2631 0.20508 0.42468 0.21051 0.36481 0.47659 0.22869 0.29472 0.50943 0.21086 0.27971 0.46195 0.19455 0.3435 0.44537 0.19493 0.3597 0.43291 0.19883 0.36826
1-81654123 1 81654123 G T 0.0852723238 0.79881 0.36257 0.50074 -0.23856 -0.08604 -0.33487 -0.31398 -0.24201 0.16962 -0.33345 -0.17252 0.09398 2.11607 1.13516 0.35698 0.39142 0.28579 0.32279 0.40693 0.25592 0.33715 0.39925 0.25416 0.34659 0.40445 0.25151 0.34404 0.41467 0.25136 0.33397 0.29398 0.46964 0.23638 0.35845 0.27273 0.36882 0.39587 0.25506 0.34907 0.38004 0.29029 0.32967 0.10045 0.79448 0.10507 0.47813 0.33367 0.1882 0.45987 0.27545 0.26468
rs1948885 1 82591054 A C 0.1712793734 + -0.27757 -0.52558 0.54306 -0.43257 1.54785 0.83648 0.60823 0.19462 0.37896 -0.46043 -0.46342 -0.41489 -0.46443 -0.27647 0.44378 0.20201 0.35421 0.41772 0.16668 0.4156 0.20106 0.55513 0.24381 0.42838 0.233 0.33862 0.44655 0.20173 0.35172 0.44597 0.18363 0.3704 0.37275 0.30066 0.32659 0.38321 0.20061 0.41618 0.41362 0.16674 0.41964 0.40989 0.17828 0.41183 0.40447 0.1831 0.41243 0.3903 0.21856 0.39114
rs6661411 1 84431717 G A 0.1534281984 0.93636 0.27214 0.04227 1.38191 -0.43736 1.70531 2.49843 1.92005 0.2705 0.2529 0.10781 -0.44234 -0.40204 -0.19405 -0.03481 0.70651 0.21098 0.08251 0.6453 0.15732 0.19738 0.67656 0.24866 0.07478 0.32383 0.61227 0.0639 0.6045 0.32604 0.06946 0.6886 0.19921 0.11219 0.68636 0.19354 0.1201 0.68047 0.19233 0.1272 0.60677 0.18381 0.20942 0.64781 0.15973 0.19246 0.6482 0.17988 0.17192 0.61863 0.21984 0.16153
rs9324141 1 85057961 T C 0.0838660574 0.94329 -0.17044 -0.29513 -0.22376 0.87833 -0.36868 -0.35547 -0.33075 -0.14732 -0.28142 -0.33869 1.04167 1.43529 1.10768 0.67939 0.4884 0.24219 0.26941 0.42728 0.35253 0.22019 0.48953 0.20817 0.3023 0.47326 0.22515 0.30159 0.49051 0.21018 0.29931 0.49691 0.22459 0.2785 0.49678 0.20971 0.29351 0.47918 0.21822 0.3026 0.45192 0.32832 0.21976 0.3901 0.39758 0.21232 0.43603 0.34525 0.21872 0.48381 0.28433 0.23186
rs11585614 1 85543208 C T 0.2322138381 0.97123 0.74176 1.33758 -0.02058 -0.49149 -0.47775 -0.09142 0.20404 0.85418 0.1838 -0.21115 -0.49885 -0.41345 -0.48876 -0.05553 0.20655 0.44262 0.35083 0.07744 0.49983 0.42273 0.08288 0.56227 0.35485 0.18589 0.46854 0.34557 0.18583 0.50892 0.30525 0.18475 0.60713 0.20812 0.1322 0.54587 0.32193 0.05527 0.71593 0.2288 0.14289 0.39712 0.45999 0.19707 0.38046 0.42247 0.14833 0.39741 0.45426 0.08145 0.65564 0.26291
1-85646339 1 85646339 T C 0.0928989556 0.97497 -0.22044 -0.41929 -0.1024 0.43974 -0.28371 -0.37155 -0.33002 -0.25612 -0.37766 0.19363 1.59702 1.10539 -0.06125 -0.33671 0.47249 0.2248 0.30271 0.47897 0.23726 0.28377 0.45176 0.2206 0.32764 0.46036 0.2001 0.33954 0.44115 0.22925 0.3296 0.46789 0.20453 0.32758 0.45889 0.19498 0.34613 0.4596 0.24349 0.29691 0.31171 0.45646 0.23183 0.36182 0.41574 0.22244 0.47324 0.21362 0.31314 0.44921 0.20499 0.3458
rs35150571 1 86485578 G A 0.0862741514 0.62259 0.32146 0.07259 -0.14755 -0.30293 -0.26029 -0.31406 -0.2711 -0.22741 1.69624 -0.26493 -0.19879 -0.24817 -0.2265 -0.23445 0.44664 0.23421 0.31915 0.37321 0.18422 0.44257 0.31587 0.26481 0.41932 0.36739 0.22314 0.40947 0.31122 0.33359 0.35519 0.38922 0.20841 0.40237 0.05664 0.85244 0.09092 0.35979 0.20085 0.43936 0.40817 0.20848 0.38335 0.38016 0.18447 0.43537 0.37543 0.19028 0.43429 0.37812 0.18817 0.43371
1-87716373 1 87716373 T C 0.2744759791 0.48742 -0.20096 -0.47474 0.00309 -0.38552 -0.04799 0.3075 0.21845 -0.15228 -0.38001 -0.38385 -0.39752 -0.07826 0.37996 1.35579 0.41841 0.19197 0.38962 0.4064 0.18344 0.41016 0.40294 0.20258 0.39448 0.37271 0.25481 0.37248 0.38523 0.22974 0.38503 0.40189 0.19139 0.40672 0.40541 0.17631 0.41828 0.3852 0.20404 0.41076 0.39338 0.18629 0.42033 0.43108 0.19454 0.37438 0.45237 0.23258 0.31505 0.1423 0.66646 0.19124
1-88019546 1 88019546 G A 0.0118308094 0.31065 0.85305 1.42689 -0.07981 0.08306 -0.08312 -0.07384 -0.00031 -0.03048 0.35931 -0.0526 0.27 -0.0297 -0.0805 0.12446 0.12143 0.42212 0.45645 0.15812 0.416 0.42588 0.12644 0.43184 0.44172 0.05263 0.58367 0.3637 0.03882 0.64746 0.31372 0.0997 0.44307 0.45723 0.0388900000000001 0.77399 0.18712 0.1275 0.41138 0.46112 0.17489 0.48285 0.34226 0.1383 0.41928 0.44242 0.0694000000000001 0.53653 0.39407 0.08004 0.59393 0.32603
1-89227703 1 89227703 C T 0.0170584856 0.27064 1.2947 1.91136 -0.09865 0.52407 0.23459 0.47523 0.53932 0.01463 0.41271 0.18906 -0.09307 -0.04985 -0.09137 -0.08643 0.34997 0.47695 0.17308 0.0575399999999999 0.88746 0.055 0.35509 0.53959 0.10532 0.21779 0.69742 0.08479 0.35521 0.57055 0.07424 0.36469 0.4899 0.14541 0.0671900000000001 0.87074 0.06207 0.3363 0.57564 0.08806 0.29763 0.49329 0.20908 0.28237 0.5367 0.18093 0.27638 0.52265 0.20097 0.3029 0.48891 0.20819
rs12134201 1 90893270 A G 0.0219819843 0.30013 1.44465 2.27321 -0.01481 0.65859 0.14435 1.28042 1.9785 0.69816 -0.03614 -0.11908 0.55398 0.26276 0.52565 0.15038 0.39523 0.45335 0.15142 0.4126 0.51377 0.07363 0.1454 0.70994 0.14466 0.17128 0.8036 0.02512 0.20409 0.7739 0.02201 0.39121 0.53306 0.07573 0.39737 0.43827 0.16436 0.35818 0.44545 0.19637 0.25442 0.67358 0.072 0.39398 0.49767 0.10835 0.24557 0.67113 0.0833 0.41165 0.47022 0.11813
rs1008078 1 90962319 T C 0.4159023499 0.89294 0.9465 1.4176 -0.52156 0.07923 -0.53369 -0.41152 0.44369 0.17254 -0.51762 -0.48474 -0.52912 0.13437 0.99393 -0.38606 0.108 0.47336 0.41864 0.31029 0.42842 0.26129 0.14793 0.42519 0.42688 0.26758 0.41841 0.31401 0.05058 0.86299 0.08643 0.25386 0.58114 0.165 0.23642 0.37433 0.38925 0.15588 0.42218 0.42194 0.15266 0.41691 0.43043 0.28211 0.44103 0.27686 0.10102 0.75399 0.14499 0.17599 0.40174 0.42227
1-91029719 1 91029719 T C 0.0173992167 0.79272 -0.05703 -0.18396 0.34192 -0.15512 1.69735 0.97299 0.68768 0.11078 0.04728 -0.10823 -0.17318 -0.14792 -0.18023 -0.16765 0.42939 0.2337 0.33691 0.39749 0.2177 0.38481 0.18641 0.5714 0.24219 0.41493 0.28078 0.30429 0.43123 0.24965 0.31912 0.41705 0.22884 0.35411 0.40899 0.22774 0.36327 0.40729 0.21694 0.37577 0.38751 0.2232 0.38929 0.39112 0.22418 0.3847 0.39734 0.21563 0.38703 0.39607 0.22018 0.38375
1-91250160 1 91250160 T C 0.012327154 0.57099 0.78071 1.34989 -0.10117 0.40486 -0.00078 0.44686 1.35261 0.40206 0.00019 -0.0928 0.63602 0.27471 0.74168 0.12446 0.35609 0.39092 0.25299 0.43715 0.38916 0.17369 0.25387 0.50564 0.24049 0.41639 0.47025 0.11336 0.08372 0.84743 0.06885 0.37338 0.44635 0.18027 0.40023 0.37601 0.22376 0.40647 0.35945 0.23408 0.33069 0.51732 0.15199 0.40089 0.41391 0.1852 0.22023 0.64293 0.13684 0.41754 0.38587 0.19659
1-91265442 1 91265442 T C 0.0125660574 0.56013 0.75828 1.33275 -0.10739 0.37874 -0.01224 0.41696 1.26973 0.38407 -0.00375 -0.08787 0.70266 0.3122 0.77398 0.12037 0.35211 0.39405 0.25384 0.43481 0.38965 0.17554 0.25467 0.50433 0.241 0.40763 0.47574 0.11663 0.09215 0.83435 0.0735 0.37583 0.44458 0.17959 0.39834 0.3785 0.22316 0.40506 0.36336 0.23158 0.31856 0.53346 0.14798 0.40054 0.41843 0.18103 0.21806 0.64668 0.13526 0.41543 0.38804 0.19653
rs164887 1 91348137 C G 0.3288866841 0.73772 -0.28178 -0.57809 0.52899 -0.37221 0.80918 0.95085 1.39759 0.46523 -0.13766 -0.47474 -0.27151 -0.24336 -0.44574 -0.4823 0.48959 0.19606 0.31435 0.32869 0.2857 0.38561 0.48699 0.2083 0.30471 0.47179 0.22864 0.29957 0.25904 0.49728 0.24368 0.46869 0.2339 0.29741 0.46164 0.19829 0.34007 0.4229 0.18767 0.38943 0.43931 0.19157 0.36912 0.44355 0.18764 0.36881 0.45412 0.15928 0.3866 0.4519 0.15789 0.39021
rs56202241 1 91381187 A G 0.115445953 0.58453 -0.2781 -0.61398 0.08479 0.06339 0.97319 1.20067 1.3962 1.05304 -0.20001 -0.34173 -0.29806 -0.29393 -0.30164 -0.33219 0.49989 0.20572 0.29439 0.48299 0.2065 0.31051 0.46193 0.27438 0.26369 0.43302 0.30591 0.26107 0.40981 0.33002 0.26017 0.45684 0.28153 0.26163 0.48525 0.18207 0.33268 0.46799 0.18068 0.35133 0.47376 0.18017 0.34607 0.4755 0.17831 0.34619 0.47199 0.18095 0.34706 0.47496 0.1766 0.34844
rs11584103 1 91387809 T C 0.2168117493 0.76376 0.21839 -0.14358 0.14153 -0.28739 2.24412 1.73125 1.34517 0.87045 -0.42426 -0.42251 -0.39376 -0.30892 -0.30149 -0.36226 0.68321 0.17818 0.13861 0.61612 0.15284 0.23104 0.23712 0.69346 0.06942 0.61658 0.29354 0.08988 0.68863 0.20645 0.10492 0.66276 0.22308 0.11416 0.55126 0.17894 0.2698 0.61029 0.14729 0.24242 0.58208 0.15673 0.26119 0.5944 0.15839 0.24721 0.58782 0.16418 0.248 0.5991 0.15189 0.24901
rs983039 1 91395799 A G 0.2744788512 0.99685 -0.21369 -0.75741 0.56904 -0.4616 0.52039 0.6862 1.37172 1.08547 -0.06009 -0.4599 -0.51138 -0.495 -0.52201 -0.51063 0.4941 0.17101 0.33489 0.23128 0.39594 0.37278 0.49532 0.1622 0.34248 0.48484 0.17779 0.33737 0.3388 0.37218 0.28902 0.30979 0.38773 0.30248 0.48162 0.1482 0.37018 0.45016 0.13678 0.41306 0.43497 0.14218 0.42285 0.43703 0.14136 0.42161 0.44518 0.13282 0.422 0.44706 0.13332 0.41962
rs10922970 1 91398860 G C 0.2737553525 0.99757 -0.21861 -0.74243 0.55354 -0.47061 0.5539 0.68405 1.4179 1.07518 -0.07194 -0.44903 -0.50897 -0.47501 -0.51845 -0.51335 0.49827 0.1724 0.32933 0.24449 0.37962 0.37589 0.49835 0.1664 0.33525 0.48552 0.18276 0.33172 0.32283 0.39977 0.2774 0.33186 0.37309 0.29505 0.48435 0.14919 0.36646 0.45616 0.13784 0.406 0.43914 0.14369 0.41717 0.4387 0.14625 0.41505 0.44764 0.13562 0.41674 0.45042 0.13554 0.41404
1-91560311 1 91560311 G A 0.0344561358 0.89714 0.41439 0.78708 0.20252 0.30532 -0.25325 -0.22558 -0.25141 -0.24977 -0.11837 -0.23693 1.34008 -0.06216 0.05569 0.48822 0.18636 0.57455 0.23909 0.2728 0.41246 0.31474 0.19247 0.35839 0.44914 0.24909 0.31641 0.4345 0.24212 0.30902 0.44886 0.23637 0.34193 0.4217 0.21175 0.41754 0.37071 0.16381 0.37461 0.46158 0.12463 0.7149 0.16047 0.1804 0.36806 0.45154 0.24925 0.32894 0.42181 0.25098 0.40925 0.33977
rs2007686 1 91935031 T C 0.2483571802 0.98267 -0.09007 -0.23667 -0.08072 -0.49208 -0.10886 -0.23178 -0.06185 -0.49324 -0.17348 -0.50408 -0.06736 0.61503 1.64056 1.33838 0.50162 0.25184 0.24654 0.49709 0.20197 0.30094 0.50877 0.22164 0.26959 0.50728 0.21655 0.27617 0.462 0.27791 0.26009 0.50463 0.20676 0.28861 0.41246 0.3445 0.24304 0.50405 0.20032 0.29563 0.54337 0.20973 0.2469 0.55439 0.25024 0.19537 0.30447 0.54991 0.14562 0.41673 0.43132 0.15195
1-92008380 1 92008380 C A 0.0123496084 0.5116 1.01388 1.72754 0.40241 -0.11319 -0.08276 -0.11217 -0.11437 -0.03343 -0.08527 0.54013 0.15111 1.01027 1.69256 0.27504 0.2893 0.59796 0.11274 0.25548 0.4858 0.25872 0.1867 0.57552 0.23778 0.11807 0.65996 0.22197 0.30349 0.46243 0.23408 0.21896 0.56232 0.21872 0.26321 0.48466 0.25213 0.15122 0.73615 0.11263 0.31316 0.52528 0.16156 0.24687 0.67615 0.07698 0.15542 0.7824 0.06218 0.34546 0.51866 0.13588
rs61245991 1 94346224 A G 0.3834921671 0.93813 0.16456 -0.23424 -0.54381 1.93475 -0.3625 -0.19471 -0.10978 -0.15506 -0.27395 -0.44678 -0.23624 0.41314 0.32091 -0.25889 0.34814 0.14622 0.50564 0.0424100000000001 0.88213 0.07546 0.32327 0.13884 0.53789 0.30502 0.16382 0.53116 0.34715 0.14254 0.51031 0.29726 0.15299 0.54975 0.33394 0.16211 0.50395 0.32964 0.14719 0.52317 0.2972 0.15942 0.54338 0.33732 0.19269 0.46999 0.32331 0.18824 0.48845 0.34037 0.1334 0.52623
rs3827712 1 94347759 C T 0.3815394256 + 0.06758 -0.44344 -0.54247 1.76234 -0.36824 -0.211 -0.12555 -0.20002 -0.32869 -0.44049 -0.28892 0.25353 0.21709 -0.30074 0.3265 0.13934 0.53416 0.0461799999999999 0.8624 0.09142 0.30224 0.12991 0.56785 0.28603 0.15245 0.56152 0.3252 0.1349 0.5399 0.27381 0.14315 0.58304 0.31108 0.14919 0.53973 0.30775 0.13993 0.55232 0.27192 0.15057 0.57751 0.31815 0.1692 0.51265 0.30335 0.17043 0.52622 0.31523 0.12436 0.56041
rs7554714 1 94460639 T C 0.1035496084 0.92323 -0.00503 0.21178 0.70551 -0.33921 1.4522 1.23844 0.67129 -0.20619 -0.37788 0.70278 -0.13558 -0.33657 0.219 -0.25023 0.44588 0.30688 0.24724 0.37019 0.31245 0.31736 0.3169 0.46252 0.22058 0.3839 0.38628 0.22982 0.44588 0.3068 0.24732 0.41396 0.28325 0.30279 0.3581 0.30946 0.33244 0.33019 0.44837 0.22144 0.43469 0.26868 0.29663 0.40383 0.27526 0.32091 0.33865 0.41409 0.24726 0.42432 0.26163 0.31405
rs7520754 1 94461646 G A 0.0953629243 0.98796 -0.11082 -0.00711 0.74689 -0.37456 1.34775 1.19472 0.54085 -0.1963 -0.34547 0.65884 -0.19269 -0.36384 0.24139 -0.19018 0.43799 0.28189 0.28012 0.40131 0.25036 0.34833 0.32914 0.4148 0.25606 0.37016 0.36797 0.26187 0.44046 0.27428 0.28526 0.41802 0.25277 0.32921 0.39342 0.2581 0.34848 0.35702 0.38403 0.25895 0.42668 0.24204 0.33128 0.37842 0.27188 0.3497 0.32213 0.41521 0.26266 0.42296 0.24342 0.33362
rs7515965 1 94462775 A G 0.1044715405 0.90308 -0.0851 0.04179 0.66558 -0.36789 1.39612 1.20108 0.5581 -0.20083 -0.35718 0.64168 -0.1708 -0.35997 0.24596 -0.18732 0.44321 0.27899 0.2778 0.39535 0.26195 0.3427 0.31579 0.43834 0.24587 0.37396 0.37166 0.25438 0.44196 0.28024 0.2778 0.418 0.25675 0.32525 0.38827 0.26559 0.34614 0.35371 0.39341 0.25288 0.42762 0.24804 0.32434 0.37982 0.27539 0.34479 0.32107 0.42043 0.2585 0.42341 0.24812 0.32847
rs4847296 1 94463383 T C 0.0956853786 0.97572 -0.11505 -0.01394 0.74158 -0.3738 1.32245 1.18674 0.55555 -0.19246 -0.34864 0.64592 -0.18474 -0.36169 0.25592 -0.18028 0.43542 0.28129 0.28329 0.40057 0.24911 0.35032 0.33289 0.40637 0.26074 0.36813 0.36607 0.2658 0.43745 0.27472 0.28783 0.41737 0.25175 0.33088 0.38962 0.25955 0.35083 0.35674 0.3811 0.26216 0.42477 0.24218 0.33305 0.37492 0.27334 0.35174 0.31786 0.41972 0.26242 0.42141 0.24386 0.33473
rs16928 1 94559102 T C 0.0945953003 0.98756 0.46146 0.86399 0.91944 -0.37986 1.98442 1.62593 0.46344 -0.26757 -0.32305 0.89583 -0.19149 -0.37924 0.21598 -0.13519 0.48941 0.37557 0.13502 0.41757 0.32514 0.25729 0.26533 0.63561 0.09906 0.38244 0.51285 0.10471 0.47001 0.38023 0.14976 0.39593 0.3577 0.24637 0.42772 0.32474 0.24754 0.38078 0.48842 0.1308 0.4622 0.32221 0.21559 0.31621 0.41575 0.26804 0.28621 0.54954 0.16425 0.4639 0.32175 0.21435
rs1765640 1 94571983 A C 0.0899882507 0.96464 0.73568 1.33058 1.26768 -0.37007 2.06022 1.61818 0.41677 -0.2762 -0.3484 0.84662 -0.03731 -0.35705 0.56248 0.15694 0.4205 0.49558 0.08392 0.37183 0.39559 0.23258 0.24516 0.68834 0.0665 0.38314 0.5445 0.07236 0.43218 0.45323 0.11459 0.36235 0.41901 0.21864 0.37284 0.39658 0.23058 0.39469 0.50761 0.0977 0.45163 0.38785 0.16052 0.27694 0.46964 0.25342 0.22419 0.67209 0.10372 0.4567 0.40102 0.14228
rs1054626 1 94572782 T C 0.0896436031 0.96969 0.75552 1.35846 1.23576 -0.37045 2.07472 1.6305 0.40224 -0.28054 -0.35163 0.84832 -0.04187 -0.35831 0.54993 0.17184 0.42352 0.49406 0.08242 0.36808 0.39932 0.2326 0.24126 0.69543 0.06331 0.37776 0.55331 0.06893 0.42461 0.46162 0.11377 0.36043 0.42079 0.21878 0.3681 0.40099 0.23091 0.38918 0.51519 0.09563 0.44991 0.39043 0.15966 0.27661 0.47135 0.25204 0.22606 0.66995 0.10399 0.45336 0.407 0.13964
rs1765636 1 94573657 G A 0.0885971279 0.9695 0.85892 1.4832 1.25593 -0.36913 2.15296 1.60887 0.40369 -0.28942 -0.35033 0.90415 -0.01186 -0.35611 0.5901 0.18339 0.42352 0.50464 0.07184 0.3618 0.41113 0.22707 0.21251 0.73439 0.0531 0.3981 0.5417 0.0602 0.4269 0.47045 0.10265 0.34892 0.43489 0.21619 0.36766 0.40839 0.22395 0.38425 0.53234 0.08341 0.44934 0.40459 0.14607 0.26176 0.4887 0.24954 0.20921 0.69857 0.09222 0.45572 0.41607 0.12821
rs2130899 1 94575554 A G 0.0884561358 0.9702 0.91937 1.55163 1.25523 -0.36891 2.19655 1.63576 0.40287 -0.29053 -0.35119 0.91749 -0.00443 -0.3561 0.61488 0.19327 0.42899 0.50409 0.06692 0.3649 0.41209 0.22301 0.20549 0.74653 0.04798 0.39894 0.54634 0.05472 0.42413 0.47817 0.0977 0.35053 0.43703 0.21244 0.36734 0.41192 0.22074 0.38375 0.53822 0.07803 0.44976 0.40971 0.14053 0.25253 0.49781 0.24966 0.19872 0.71525 0.08603 0.45832 0.41974 0.12194
rs12022859 1 94582873 T C 0.0879146214 0.97586 0.90527 1.53994 1.26715 -0.36918 2.19944 1.64061 0.40525 -0.28768 -0.35103 0.89566 -0.01294 -0.35686 0.5943 0.19369 0.42415 0.50827 0.06758 0.36099 0.41389 0.22512 0.20621 0.74516 0.04863 0.39789 0.54666 0.05545 0.42175 0.47916 0.09909 0.34974 0.43706 0.2132 0.36553 0.41221 0.22226 0.38647 0.5334 0.08013 0.4491 0.40808 0.14282 0.25662 0.4943 0.24908 0.20532 0.70562 0.08906 0.45582 0.4205 0.12368
1-94583998 1 94583998 A C 0.0884436031 0.97061 0.89784 1.52938 1.25975 -0.36905 2.19117 1.62945 0.40407 -0.28804 -0.34951 0.91453 -0.01638 -0.35735 0.58941 0.1904 0.42616 0.50548 0.06836 0.36113 0.4136 0.22527 0.20543 0.74534 0.04923 0.39941 0.54435 0.05624 0.42315 0.47723 0.09962 0.34971 0.43668 0.21361 0.36743 0.4108 0.22177 0.38259 0.53763 0.07978 0.44926 0.40724 0.1435 0.25731 0.49361 0.24908 0.20594 0.70437 0.08969 0.45583 0.41983 0.12434
1-94594184 1 94594184 A G 0.0887663185 0.96686 0.91052 1.54381 1.243 -0.36899 2.19095 1.61988 0.39591 -0.29029 -0.34847 0.90573 -0.02442 -0.35862 0.59378 0.189 0.42576 0.5055 0.06874 0.35835 0.4154 0.22625 0.20096 0.75015 0.04889 0.39901 0.54489 0.0561 0.41967 0.47987 0.10046 0.34552 0.43908 0.2154 0.36813 0.41033 0.22154 0.38275 0.53704 0.08021 0.44651 0.40844 0.14505 0.24968 0.49857 0.25175 0.19895 0.7121 0.08895 0.45458 0.421 0.12442
1-94595143 1 94595143 A G 0.0889955614 0.96376 0.9307 1.56854 1.27055 -0.36891 2.21168 1.63014 0.40771 -0.28932 -0.35093 0.9204 -0.00435 -0.35484 0.62056 0.20644 0.4268 0.50811 0.06509 0.36078 0.41629 0.22293 0.20002 0.75345 0.04653 0.40401 0.54237 0.05362 0.42455 0.47948 0.09597 0.34935 0.43927 0.21138 0.36615 0.4139 0.21995 0.38289 0.54063 0.07648 0.45028 0.41083 0.13889 0.25514 0.49707 0.24779 0.20034 0.71486 0.0848 0.45757 0.42309 0.11934
rs6662877 1 94608471 T C 0.0886548303 0.96604 0.962 1.59593 1.27442 -0.36868 2.28044 1.6696 0.42032 -0.28719 -0.3527 0.88564 -0.00982 -0.3535 0.62043 0.2 0.43402 0.50396 0.06202 0.36653 0.41219 0.22128 0.19158 0.76574 0.04268 0.41139 0.53887 0.04974 0.42751 0.48007 0.09242 0.35415 0.43636 0.20949 0.36863 0.41226 0.21911 0.39254 0.53194 0.07552 0.45581 0.40672 0.13747 0.26102 0.49265 0.24633 0.20405 0.71241 0.08354 0.46217 0.41969 0.11814
rs56037795 1 94608677 T C 0.0965412533 0.95439 1.01407 1.50368 1.06948 -0.37535 2.52082 1.90247 0.44425 -0.31476 -0.32954 0.8789 -0.05714 -0.36703 0.51184 0.01822 0.52941 0.40578 0.06481 0.42616 0.35553 0.21831 0.19304 0.77441 0.03255 0.42871 0.53384 0.03745 0.47737 0.43725 0.08538 0.35465 0.41082 0.23453 0.46402 0.33701 0.19897 0.43924 0.48321 0.07755 0.5028 0.35478 0.14242 0.31496 0.43938 0.24566 0.24755 0.65814 0.09431 0.50322 0.35683 0.13995
1-94620377 1 94620377 C T 0.0956780679 0.96283 1.02329 1.50311 1.06902 -0.37276 2.52695 1.88095 0.44794 -0.31893 -0.33253 0.88475 -0.05293 -0.36564 0.53548 0.03034 0.53388 0.40321 0.06291 0.43587 0.35051 0.21362 0.18683 0.78127 0.0319 0.44103 0.52184 0.03713 0.48755 0.43026 0.08219 0.35469 0.41065 0.23466 0.46748 0.33543 0.19709 0.4427 0.48201 0.07529 0.50748 0.35276 0.13976 0.31423 0.44016 0.24561 0.24417 0.66499 0.09084 0.50846 0.35567 0.13587
rs1977725 1 94625003 A G 0.0955563969 0.95241 1.05049 1.52667 1.13967 -0.37237 2.59425 1.96273 0.49192 -0.30316 -0.32504 0.86552 -0.05925 -0.36536 0.53218 0.04167 0.54079 0.40141 0.0578 0.44585 0.34567 0.20848 0.19181 0.77844 0.02975 0.44313 0.52256 0.03431 0.49525 0.4282 0.07655 0.37032 0.40515 0.22453 0.47619 0.33227 0.19154 0.45722 0.47017 0.07261 0.5151 0.34886 0.13604 0.31763 0.43878 0.24359 0.24923 0.66234 0.08843 0.51666 0.35321 0.13013
1-94632220 1 94632220 A T 0.0963911227 0.91276 1.04383 1.55084 1.18446 -0.37192 2.54137 2.04013 0.5461 -0.26813 -0.31926 0.78705 -0.0822 -0.36405 0.57047 0.08725 0.52905 0.412 0.05895 0.43401 0.35711 0.20888 0.2231 0.74356 0.03334 0.40565 0.55789 0.03646 0.48342 0.43967 0.07691 0.38799 0.40551 0.2065 0.46524 0.34297 0.19179 0.46197 0.46214 0.07589 0.50258 0.35789 0.13953 0.28792 0.46083 0.25125 0.2219 0.69501 0.08309 0.51142 0.36575 0.12283
1-94708715 1 94708715 A T 0.0519425587 0.47277 2.01156 1.97457 -0.17792 0.06689 -0.22462 -0.22306 -0.12664 0.81818 2.40653 -0.12832 -0.08462 -0.19398 0.1404 -0.19413 0.1706 0.27901 0.55039 0.24925 0.21299 0.53776 0.22604 0.1904 0.58356 0.21019 0.21366 0.57615 0.21813 0.219 0.56287 0.34719 0.47677 0.17604 0.00251000000000001 0.99244 0.00505 0.08207 0.2757 0.64223 0.15164 0.22615 0.62221 0.2022 0.22189 0.57591 0.19334 0.41394 0.39272 0.18885 0.21191 0.59924
rs3849301 1 94750787 T C 0.106527154 + 0.78992 0.6905 0.50766 -0.38474 -0.22167 -0.07614 -0.3399 -0.3812 -0.35622 0.28805 0.23557 0.12119 2.8109 0.96052 0.52965 0.2454 0.22495 0.47358 0.18592 0.3405 0.50407 0.17573 0.3202 0.48547 0.21512 0.29941 0.48433 0.1882 0.32747 0.49611 0.17035 0.33354 0.49887 0.16936 0.33177 0.50677 0.2238 0.26943 0.50915 0.20184 0.28901 0.41566 0.26127 0.32307 0.02589 0.94719 0.02692 0.62985 0.22543 0.14472
1-94836941 1 94836941 T C 0.111110705 0.52345 1.59054 1.57674 -0.10227 -0.05669 0.1989 -0.21662 -0.28509 -0.2841 0.68879 0.66868 0.52358 -0.0328 -0.17377 -0.30773 0.17561 0.20196 0.62243 0.21102 0.17143 0.61755 0.15028 0.39487 0.45485 0.17715 0.20591 0.61694 0.18053 0.17692 0.64255 0.15878 0.19246 0.64876 0.00375000000000003 0.96002 0.03623 0.02666 0.42192 0.55142 0.20755 0.20909 0.58336 0.20171 0.1819 0.61639 0.21044 0.16892 0.62064 0.18979 0.17481 0.6354
rs10159432 1 94900584 A G 0.4774386423 0.95612 -0.04469 0.10254 0.03811 0.28699 -0.20068 -0.21922 0.48321 1.46039 0.31263 -0.41094 -0.54463 -0.53423 -0.47024 -0.44157 0.33719 0.24301 0.4198 0.3332 0.28194 0.38486 0.32387 0.21826 0.45787 0.29615 0.25271 0.45114 0.32557 0.2952 0.37923 0.20782 0.47727 0.31491 0.26663 0.34246 0.39091 0.19804 0.42842 0.37354 0.20049 0.3606 0.43891 0.2909 0.21693 0.49217 0.27033 0.26474 0.46493 0.28596 0.26373 0.45031
rs4847328 1 94901134 A G 0.4863681462 + -0.09918 -0.00575 0.06978 0.31469 -0.16708 -0.17887 0.52257 1.46618 0.35235 -0.43247 -0.55418 -0.55137 -0.50373 -0.4062 0.34851 0.23219 0.4193 0.33903 0.27042 0.39055 0.33757 0.20738 0.45505 0.31534 0.236 0.44866 0.3353 0.27729 0.38741 0.22154 0.44896 0.3295 0.27798 0.33031 0.39171 0.21037 0.40878 0.38085 0.2196 0.33796 0.44244 0.30152 0.20531 0.49317 0.28357 0.2477 0.46873 0.2924 0.26307 0.44453
rs11165195 1 94902898 C T 0.4866169713 0.98677 -0.09969 -0.01085 0.07302 0.31112 -0.14973 -0.17106 0.53897 1.48206 0.35483 -0.42357 -0.55506 -0.54873 -0.49671 -0.4295 0.35475 0.23191 0.41334 0.34636 0.26918 0.38446 0.34359 0.20876 0.44765 0.32111 0.2371 0.44179 0.34155 0.27798 0.38047 0.22349 0.45423 0.32228 0.28302 0.33196 0.38502 0.21325 0.41369 0.37306 0.22644 0.32994 0.44362 0.30891 0.20397 0.48712 0.29091 0.24582 0.46327 0.30222 0.25287 0.44491
rs11165202 1 94906857 G T 0.4870308094 0.98999 -0.09729 -0.00638 0.08647 0.30505 -0.14317 -0.16451 0.54586 1.48893 0.36301 -0.42853 -0.5548 -0.54806 -0.49147 -0.43814 0.35611 0.23243 0.41146 0.34737 0.269 0.38363 0.34491 0.209 0.44609 0.32272 0.23695 0.44033 0.3428 0.27764 0.37956 0.22348 0.45506 0.32146 0.28361 0.33321 0.38318 0.21388 0.41219 0.37393 0.22668 0.33099 0.44233 0.30958 0.2043 0.48612 0.2912 0.24754 0.46126 0.3037 0.25089 0.44541
1-94945294 1 94945294 A G 0.0286762402 0.85704 0.14576 0.24669 1.25948 -0.22889 1.74866 1.57971 0.8305 0.88404 1.04439 -0.02756 -0.22245 -0.22716 -0.09096 -0.14465 0.50948 0.30848 0.18204 0.46339 0.26318 0.27343 0.35757 0.47785 0.16458 0.44687 0.38141 0.17172 0.52444 0.28887 0.18669 0.5114 0.30419 0.18441 0.41178 0.41267 0.17555 0.51984 0.24811 0.23205 0.47068 0.25708 0.27224 0.4812 0.25285 0.26595 0.46874 0.28541 0.24585 0.49642 0.24844 0.25514
rs12144222 1 95123808 A G 0.1062707572 0.96935 0.6949 -0.31927 -0.35689 2.4602 -0.37908 -0.39012 -0.35828 -0.15272 -0.38477 -0.26808 -0.05443 -0.36528 -0.37466 -0.36313 0.38734 0.08981 0.52285 0.01048 0.96753 0.02199 0.37195 0.08392 0.54413 0.37127 0.08403 0.5447 0.37248 0.08982 0.5377 0.44829 0.11055 0.44116 0.35947 0.08641 0.55412 0.38399 0.08486 0.53115 0.41354 0.09431 0.49215 0.34287 0.09087 0.56626 0.36413 0.08355 0.55232 0.36363 0.08382 0.55255
rs859071 1 95123834 G A 0.176189295 0.93589 -0.27168 -1.17901 -0.4494 1.33498 -0.38018 -0.41771 -0.44377 -0.22097 -0.4456 -0.35131 -0.17181 -0.33197 -0.44526 -0.44751 0.31706 0.12671 0.55623 0.08072 0.74463 0.17465 0.33719 0.12485 0.53796 0.33111 0.12629 0.5426 0.32986 0.12375 0.54639 0.37483 0.14159 0.48358 0.31817 0.12461 0.55722 0.33714 0.12047 0.54239 0.34854 0.12482 0.52664 0.33953 0.12256 0.53791 0.32753 0.11893 0.55354 0.32249 0.11836 0.55915
rs2275612 1 95140004 T C 0.1049608355 + 0.53365 -0.41627 -0.36872 2.18455 -0.3856 -0.39308 -0.36812 -0.15457 -0.39293 -0.2739 -0.10413 -0.38403 -0.39298 -0.39131 0.36263 0.09492 0.54245 0.01508 0.9526 0.03232 0.34702 0.08991 0.56307 0.34882 0.09001 0.56117 0.34144 0.09646 0.5621 0.44525 0.12253 0.43222 0.331 0.0946 0.5744 0.3622 0.09116 0.54664 0.39189 0.10106 0.50705 0.32158 0.09709 0.58133 0.34039 0.09055 0.56906 0.33144 0.09212 0.57644
1-95731568 1 95731568 G A 0.1451720627 0.96237 -0.20765 -0.54785 0.70651 -0.43905 1.5189 1.53882 1.25186 0.37761 -0.15514 -0.36985 -0.24998 0.11124 -0.39137 -0.39544 0.5704 0.1956 0.234 0.52292 0.16395 0.31313 0.44278 0.34612 0.2111 0.44148 0.34511 0.21341 0.4977 0.28501 0.21729 0.56765 0.19291 0.23944 0.54739 0.17707 0.27554 0.52793 0.16647 0.3056 0.53103 0.17645 0.29252 0.42575 0.33072 0.24353 0.49964 0.18821 0.31215 0.52636 0.16346 0.31018
1-95791477 1 95791477 A C 0.0932464752 0.65816 0.30933 0.43843 1.22585 -0.10648 1.24943 2.37564 1.93133 1.17233 0.64917 0.10826 -0.24965 -0.25945 -0.28378 -0.32733 0.61203 0.25618 0.13179 0.57159 0.24003 0.18838 0.59525 0.27715 0.1276 0.28941 0.60609 0.1045 0.52956 0.35088 0.11956 0.60888 0.26039 0.13073 0.56838 0.2905 0.14112 0.58936 0.24078 0.16986 0.56508 0.22193 0.21299 0.50105 0.27962 0.21933 0.48493 0.28872 0.22635 0.55853 0.21342 0.22805
rs4949980 1 96394327 G A 0.074227154 0.73313 0.7521 1.3627 0.51167 -0.1762 0.14339 1.34398 0.61466 0.13887 0.21265 -0.21647 0.05378 -0.21879 -0.03922 -0.26269 0.29512 0.39643 0.30845 0.21039 0.45789 0.33172 0.0974699999999999 0.56415 0.33838 0.06002 0.80747 0.13251 0.32161 0.43139 0.247 0.29526 0.38521 0.31953 0.21911 0.47556 0.30533 0.26296 0.36774 0.3693 0.25428 0.44739 0.29833 0.16624 0.47024 0.36352 0.10551 0.65981 0.23468 0.28062 0.36751 0.35187
rs12564030 1 96475283 T C 0.1629394256 0.98881 0.6692 1.39135 0.8793 -0.00852 -0.37462 0.31408 -0.16354 0.19747 0.31032 -0.16625 0.63067 1.26536 0.2619 -0.0301 0.36406 0.44096 0.19498 0.21994 0.55666 0.2234 0.11397 0.61447 0.27156 0.13341 0.68302 0.18357 0.33433 0.41196 0.25371 0.24642 0.55159 0.20199 0.25835 0.53434 0.20731 0.34949 0.38121 0.2693 0.32215 0.49237 0.18548 0.17703 0.67319 0.14978 0.36225 0.41329 0.22446 0.36073 0.38902 0.25025
rs12032968 1 96493476 C T 0.1633456919 0.9835 0.68336 1.43451 0.92002 0.00722 -0.36113 0.32829 -0.15253 0.20847 0.38384 -0.13767 0.64578 1.3097 0.30783 -0.00599 0.37156 0.44998 0.17846 0.22194 0.571 0.20706 0.12921 0.60802 0.26277 0.14919 0.67949 0.17132 0.3441 0.41767 0.23823 0.2509 0.55982 0.18928 0.2476 0.56595 0.18645 0.35931 0.39004 0.25065 0.33018 0.49956 0.17026 0.17425 0.69086 0.13489 0.37227 0.42328 0.20445 0.36966 0.39895 0.23139
rs2086426 1 96502667 T C 0.1634963446 0.98384 0.69594 1.45196 0.92132 -0.00476 -0.35982 0.33407 -0.14681 0.22058 0.3925 -0.14847 0.63888 1.32171 0.30825 -0.00311 0.37194 0.45188 0.17618 0.22374 0.56915 0.20711 0.12903 0.60932 0.26165 0.14877 0.68184 0.16939 0.34466 0.41963 0.23571 0.25083 0.56312 0.18605 0.2454 0.57109 0.18351 0.35851 0.39155 0.24994 0.33029 0.50142 0.16829 0.17121 0.69674 0.13205 0.37249 0.42518 0.20233 0.36965 0.40113 0.22922
rs10874988 1 96505398 G T 0.1621819843 0.99297 0.66631 1.4139 0.8854 -0.01443 -0.36633 0.31901 -0.16196 0.22063 0.39647 -0.15563 0.60034 1.24891 0.2644 -0.02733 0.36138 0.44812 0.1905 0.21592 0.56384 0.22024 0.12411 0.60645 0.26944 0.14245 0.67899 0.17856 0.3317 0.41852 0.24978 0.2422 0.56356 0.19424 0.24037 0.56694 0.19269 0.34793 0.38788 0.26419 0.32039 0.49598 0.18363 0.17446 0.67968 0.14586 0.36048 0.41966 0.21986 0.35806 0.39604 0.2459
rs9700704 1 96516398 A G 0.1627078329 0.98818 0.74004 1.5075 0.90096 0.0536 -0.35797 0.33882 -0.15814 0.17252 0.36535 -0.17342 0.63822 1.40257 0.36825 0.03479 0.37523 0.45595 0.16882 0.21547 0.59468 0.18985 0.12725 0.61227 0.26048 0.14432 0.69525 0.16043 0.34597 0.4235 0.23053 0.2563 0.55597 0.18773 0.24184 0.57803 0.18013 0.35896 0.39608 0.24496 0.34075 0.49959 0.15966 0.16356 0.71401 0.12243 0.3768 0.43385 0.18935 0.37322 0.40982 0.21696
rs1600629 1 96524552 G A 0.1640070496 0.98772 0.88455 1.65141 0.83681 0.11852 -0.36192 0.36273 -0.17019 0.10666 0.27481 -0.25437 0.56556 1.60434 0.57583 0.09847 0.3881 0.45941 0.15249 0.20996 0.62651 0.16353 0.11034 0.62873 0.26093 0.12115 0.73928 0.13957 0.35165 0.43096 0.21739 0.27253 0.54253 0.18494 0.24807 0.57601 0.17592 0.36123 0.40138 0.23739 0.37035 0.48456 0.14509 0.14437 0.7527 0.10293 0.39113 0.45306 0.15581 0.38834 0.42054 0.19112
rs9728258 1 96526348 G A 0.1636203655 0.99121 0.8919 1.65873 0.82792 0.14414 -0.36157 0.35829 -0.17957 0.08474 0.26192 -0.25945 0.57019 1.6318 0.59201 0.10667 0.3892 0.45995 0.15085 0.20776 0.63432 0.15792 0.11184 0.62691 0.26125 0.12174 0.74071 0.13755 0.35087 0.43146 0.21767 0.27427 0.53845 0.18728 0.24774 0.57589 0.17637 0.3612 0.40235 0.23645 0.37329 0.48408 0.14263 0.14247 0.75706 0.10047 0.39236 0.45481 0.15283 0.38966 0.42199 0.18835
rs12751795 1 96526986 C G 0.1643289817 0.98672 0.88607 1.6541 0.82928 0.13632 -0.3567 0.36848 -0.17308 0.09617 0.26613 -0.25259 0.5656 1.6343 0.58605 0.09854 0.38919 0.45899 0.15182 0.20925 0.63181 0.15894 0.11488 0.62407 0.26105 0.12409 0.73903 0.13688 0.35123 0.43133 0.21744 0.27217 0.54137 0.18646 0.24907 0.57443 0.1765 0.3636 0.40065 0.23575 0.37486 0.48213 0.14301 0.14018 0.75986 0.09996 0.39316 0.4536 0.15324 0.3902 0.42039 0.18941
rs2199909 1 96527652 G C 0.1636060052 0.9931 0.91452 1.68542 0.82116 0.14985 -0.36291 0.36333 -0.17744 0.08214 0.25956 -0.26245 0.56524 1.63395 0.59722 0.11873 0.38816 0.46137 0.15047 0.20427 0.63926 0.15647 0.10685 0.63143 0.26172 0.11651 0.74733 0.13616 0.35063 0.43275 0.21662 0.27429 0.53884 0.18687 0.24588 0.57835 0.17577 0.35978 0.40387 0.23635 0.37274 0.48513 0.14213 0.14182 0.75838 0.0998 0.39126 0.45681 0.15193 0.38818 0.4252 0.18662
rs1480666 1 96529226 C T 0.1634464752 + 0.93696 1.71183 0.82709 0.17917 -0.36261 0.36546 -0.17895 0.06725 0.26382 -0.26299 0.5509 1.65183 0.6277 0.14302 0.39056 0.46363 0.14581 0.1983 0.65274 0.14896 0.10599 0.63414 0.25987 0.11573 0.75153 0.13274 0.35355 0.43363 0.21282 0.27769 0.53645 0.18586 0.24342 0.58476 0.17182 0.36157 0.40624 0.23219 0.37813 0.4827 0.13917 0.14109 0.76257 0.09634 0.39316 0.46079 0.14605 0.39025 0.42993 0.17982
rs10874989 1 96533240 G A 0.1614997389 0.98431 0.99082 1.78948 0.96014 0.14994 -0.35748 0.37724 -0.18376 0.1237 0.32004 -0.18335 0.64992 1.63993 0.59377 0.15125 0.39627 0.47528 0.12845 0.20768 0.64546 0.14686 0.10445 0.64305 0.2525 0.11547 0.76095 0.12358 0.34667 0.45013 0.2032 0.26849 0.56477 0.16674 0.25388 0.59015 0.15597 0.37648 0.41268 0.21084 0.37631 0.49831 0.12538 0.14356 0.76756 0.08888 0.39887 0.46341 0.13772 0.39482 0.43734 0.16784
rs12121317 1 96541591 A T 0.0978613577 0.78989 0.9909 1.73576 1.0195 -0.03141 -0.14074 0.90606 0.2643 0.38362 0.62416 -0.31131 0.07443 0.5808 -0.20569 -0.16789 0.31735 0.48649 0.19616 0.1376 0.60421 0.25819 0.05419 0.65666 0.28915 0.05361 0.80984 0.13655 0.31687 0.4545 0.22863 0.28847 0.50111 0.21042 0.15549 0.66524 0.17927 0.21763 0.44909 0.33328 0.27875 0.45369 0.26756 0.17235 0.63418 0.19347 0.24846 0.43019 0.32135 0.28439 0.40247 0.31314
rs11165581 1 96541658 A G 0.1054744125 0.85305 1.12932 1.92263 0.97166 -0.07004 -0.05192 1.18301 0.3934 0.38851 0.61083 -0.35244 0.08294 0.54163 -0.25209 -0.15343 0.31731 0.49178 0.19091 0.14266 0.60196 0.25538 0.04944 0.66194 0.28862 0.03873 0.86475 0.09652 0.32065 0.4735 0.20585 0.29949 0.49948 0.20103 0.13465 0.69966 0.16569 0.19206 0.47776 0.33018 0.26196 0.48281 0.25523 0.173 0.64153 0.18547 0.23469 0.44668 0.31863 0.27369 0.42518 0.30113
rs12124067 1 96541691 A G 0.162416188 0.94069 0.76621 1.4714 0.49122 -0.00013 -0.43159 0.08871 -0.27752 0.08608 0.31184 -0.31238 0.29366 1.42646 0.53233 0.00239 0.33768 0.44321 0.21911 0.19118 0.58375 0.22507 0.09646 0.63012 0.27342 0.11763 0.67048 0.21189 0.30974 0.41596 0.2743 0.23221 0.55638 0.21141 0.20844 0.58929 0.20227 0.31959 0.38446 0.29595 0.33423 0.45343 0.21234 0.13587 0.72121 0.14292 0.34794 0.44627 0.20579 0.34387 0.40134 0.25479
rs10874991 1 96542102 T A 0.1697182768 0.97615 0.86715 1.63665 0.5236 -0.02887 -0.40305 0.26893 -0.20499 0.12909 0.34832 -0.35746 0.31223 1.41743 0.43433 0.0322 0.32003 0.46234 0.21763 0.18768 0.58973 0.22259 0.08556 0.62783 0.28661 0.0924 0.73213 0.17547 0.30417 0.43158 0.26425 0.23945 0.5533 0.20725 0.18162 0.62663 0.19175 0.29684 0.40333 0.29983 0.31512 0.48001 0.20487 0.1288 0.73449 0.13671 0.33691 0.4512 0.21189 0.32834 0.42109 0.25057
rs1480660 1 96543206 G A 0.1709159269 0.97439 0.85405 1.61627 0.47151 -0.0766 -0.40979 0.25386 -0.2068 0.1477 0.35418 -0.36866 0.278 1.37603 0.40698 0.01021 0.3062 0.46077 0.23303 0.18889 0.57032 0.24079 0.0826699999999999 0.62607 0.29126 0.08882 0.72683 0.18435 0.29642 0.42922 0.27436 0.23235 0.55801 0.20964 0.17528 0.62849 0.19623 0.28833 0.39973 0.31194 0.30396 0.47801 0.21803 0.12731 0.72735 0.14534 0.32786 0.44737 0.22477 0.31846 0.4166 0.26494
rs12122551 1 96543320 G A 0.1713968668 0.97391 0.85844 1.62121 0.48088 -0.06863 -0.40921 0.25596 -0.20215 0.14665 0.35272 -0.36906 0.28311 1.38916 0.41037 0.00789 0.3097 0.46123 0.22907 0.18861 0.57493 0.23646 0.08331 0.62783 0.28886 0.09032 0.72613 0.18355 0.30049 0.42886 0.27065 0.23462 0.55703 0.20835 0.1764 0.62893 0.19467 0.29017 0.4009 0.30893 0.30695 0.47871 0.21434 0.12694 0.73087 0.14219 0.33058 0.44827 0.22115 0.32152 0.41668 0.2618
rs12566196 1 96543693 T C 0.1648506527 0.93927 0.7484 1.44426 0.413 -0.05953 -0.43906 0.0669 -0.28113 0.10835 0.32446 -0.33278 0.23378 1.35833 0.48416 -0.03018 0.31733 0.44046 0.24221 0.18798 0.562 0.25002 0.09129 0.63135 0.27736 0.11098 0.66131 0.22771 0.29775 0.41238 0.28987 0.22102 0.56408 0.2149 0.19663 0.59459 0.20878 0.30493 0.37995 0.31512 0.31775 0.44885 0.2334 0.13314 0.71056 0.1563 0.33361 0.44131 0.22508 0.32784 0.39565 0.27651
rs12566401 1 96543885 A C 0.1728775457 0.97103 0.84345 1.60109 0.44926 -0.07973 -0.40944 0.2571 -0.20401 0.14666 0.34062 -0.37869 0.27759 1.3577 0.36136 -0.02186 0.29865 0.45939 0.24196 0.18513 0.56925 0.24562 0.0819400000000001 0.62262 0.29544 0.0874 0.72495 0.18765 0.2921 0.42727 0.28063 0.22801 0.55665 0.21534 0.17235 0.62527 0.20238 0.28101 0.39937 0.31962 0.29691 0.48028 0.22281 0.12631 0.72471 0.14898 0.32151 0.44349 0.235 0.31259 0.41148 0.27593
rs12564457 1 96543908 A G 0.1721203655 0.9771 0.85403 1.61349 0.44776 -0.08499 -0.41333 0.24625 -0.20493 0.14492 0.34868 -0.37759 0.27184 1.37568 0.37937 -0.00288 0.30099 0.46055 0.23846 0.18779 0.56787 0.24434 0.08168 0.62653 0.29179 0.08819 0.72309 0.18872 0.29602 0.42702 0.27696 0.23137 0.5564 0.21223 0.17139 0.6303 0.19831 0.28407 0.39971 0.31622 0.30041 0.47924 0.22035 0.12429 0.73031 0.1454 0.32451 0.44547 0.23002 0.31481 0.41506 0.27013
rs12067545 1 96544637 C A 0.171905483 0.97297 0.83754 1.59575 0.44649 -0.08981 -0.4095 0.25122 -0.2043 0.14586 0.34729 -0.38021 0.28036 1.36356 0.3452 -0.0112 0.29808 0.45941 0.24251 0.18867 0.56333 0.248 0.08365 0.62144 0.29491 0.08917 0.72133 0.1895 0.29228 0.42659 0.28113 0.22968 0.55483 0.21549 0.16974 0.62895 0.20131 0.28001 0.39983 0.32016 0.29597 0.48164 0.22239 0.12409 0.72836 0.14755 0.3206 0.44226 0.23714 0.31107 0.4135 0.27543
rs12119165 1 96545338 C A 0.1724908616 0.98216 0.82514 1.57181 0.40606 -0.11692 -0.41829 0.23301 -0.21035 0.14889 0.34218 -0.39073 0.23667 1.33815 0.3611 -0.01368 0.29193 0.45574 0.25233 0.18926 0.55134 0.2594 0.0810500000000001 0.62171 0.29724 0.0865899999999999 0.71725 0.19616 0.28969 0.42297 0.28734 0.22792 0.55442 0.21766 0.16838 0.62685 0.20477 0.27698 0.39583 0.32719 0.29306 0.47337 0.23357 0.12468 0.7205 0.15482 0.31764 0.44024 0.24212 0.30742 0.41015 0.28243
rs12130306 1 96545562 T C 0.1489569191 0.89433 0.71482 1.45457 0.64905 -0.04241 -0.39355 0.18811 -0.26631 0.11726 0.37171 -0.21661 0.56291 1.15147 0.3154 0.07879 0.32069 0.44695 0.23236 0.20935 0.53181 0.25884 0.08995 0.61526 0.29479 0.0981099999999999 0.70232 0.19957 0.26835 0.4336 0.29805 0.22527 0.55345 0.22128 0.20209 0.58462 0.21329 0.29956 0.39044 0.31 0.26869 0.51157 0.21974 0.18072 0.63498 0.1843 0.32158 0.42397 0.25445 0.31178 0.4138 0.27442
rs11165582 1 96545821 T C 0.1732569191 0.97735 0.81864 1.56361 0.41424 -0.11586 -0.41752 0.23826 -0.20919 0.14917 0.35418 -0.38517 0.24149 1.30322 0.34148 -0.0174 0.29018 0.45422 0.2556 0.18722 0.54964 0.26314 0.07914 0.6219 0.29896 0.08449 0.71787 0.19764 0.28776 0.4218 0.29044 0.22806 0.55192 0.22002 0.16643 0.62797 0.2056 0.27508 0.3943 0.33062 0.28892 0.47315 0.23793 0.12815 0.71103 0.16082 0.31432 0.43704 0.24864 0.30449 0.40835 0.28716
rs11165583 1 96547273 G A 0.1724926893 0.97275 0.85081 1.60414 0.42168 -0.13071 -0.41914 0.22856 -0.20935 0.16711 0.34524 -0.38879 0.26129 1.35907 0.35023 -0.01012 0.29541 0.45921 0.24538 0.19377 0.54735 0.25888 0.0799000000000001 0.62711 0.29299 0.0864400000000001 0.71842 0.19514 0.29046 0.42695 0.28259 0.22647 0.56324 0.21029 0.1704 0.62862 0.20098 0.27822 0.39907 0.32271 0.29264 0.48155 0.22581 0.12268 0.7287 0.14862 0.31947 0.44228 0.23825 0.30902 0.41362 0.27736
rs11165584 1 96547380 A G 0.1726992167 0.97999 0.82646 1.5703 0.39536 -0.12106 -0.41967 0.22892 -0.21351 0.15032 0.33311 -0.39472 0.23198 1.33427 0.34994 -0.02156 0.28963 0.45503 0.25534 0.18834 0.54964 0.26202 0.07989 0.62137 0.29874 0.08521 0.71736 0.19743 0.28682 0.42311 0.29007 0.22514 0.55611 0.21875 0.16881 0.62372 0.20747 0.27467 0.39559 0.32974 0.29111 0.47318 0.23571 0.1238 0.72025 0.15595 0.31545 0.43924 0.24531 0.30529 0.40879 0.28592
rs9793463 1 96547654 C G 0.1726725849 0.98081 0.81821 1.5631 0.40393 -0.11998 -0.41805 0.23126 -0.21094 0.14987 0.33764 -0.3921 0.24159 1.33965 0.35395 -0.0204 0.29168 0.455 0.25332 0.19035 0.54918 0.26047 0.08214 0.62011 0.29775 0.08763 0.71537 0.197 0.28913 0.42249 0.28838 0.22718 0.55451 0.21831 0.169 0.6248 0.2062 0.27639 0.39561 0.328 0.29222 0.47441 0.23337 0.12455 0.72057 0.15488 0.31733 0.4393 0.24337 0.30725 0.40873 0.28402
rs9793316 1 96547801 C T 0.1744788512 0.97302 0.84571 1.59408 0.38655 -0.12455 -0.42196 0.22501 -0.20954 0.15503 0.33775 -0.39423 0.23901 1.33158 0.3357 -0.02633 0.28512 0.45813 0.25675 0.18568 0.55123 0.26309 0.07712 0.62617 0.29671 0.08318 0.71688 0.19994 0.28691 0.42373 0.28936 0.22291 0.56004 0.21705 0.16517 0.62909 0.20574 0.27247 0.39687 0.33066 0.28715 0.47814 0.23471 0.12263 0.72258 0.15479 0.31292 0.44025 0.24683 0.30256 0.41023 0.28721
rs10874992 1 96548546 A G 0.1728010444 0.98155 0.82862 1.57383 0.40031 -0.12621 -0.41855 0.2353 -0.20761 0.16018 0.33706 -0.39504 0.23441 1.32999 0.34536 -0.03053 0.28953 0.45591 0.25456 0.18846 0.54889 0.26265 0.07987 0.62198 0.29815 0.08532 0.71769 0.19699 0.2877 0.42355 0.28875 0.22462 0.55843 0.21695 0.16879 0.62471 0.2065 0.27444 0.39618 0.32938 0.29017 0.47487 0.23496 0.12432 0.71998 0.1557 0.31555 0.43938 0.24507 0.30565 0.40789 0.28646
rs10874993 1 96548629 A T 0.1730203655 0.97603 0.835 1.58188 0.40664 -0.13609 -0.41614 0.24602 -0.2052 0.1693 0.35819 -0.39644 0.23104 1.29794 0.32044 -0.0388 0.2865 0.45698 0.25652 0.18744 0.54476 0.2678 0.0776399999999999 0.62175 0.30061 0.0821000000000001 0.72217 0.19573 0.28358 0.42528 0.29114 0.22434 0.55882 0.21684 0.16363 0.63209 0.20428 0.26906 0.39808 0.33286 0.28402 0.47703 0.23895 0.12613 0.714 0.15987 0.31109 0.43787 0.25104 0.30152 0.40741 0.29107
rs2170235 1 96549610 G A 0.172662141 0.97539 0.8389 1.59184 0.42851 -0.12435 -0.41423 0.24225 -0.20131 0.16489 0.36024 -0.39007 0.24749 1.35891 0.35833 -0.01917 0.29661 0.45934 0.24405 0.19321 0.55084 0.25595 0.0832400000000001 0.62318 0.29358 0.0892200000000001 0.71824 0.19254 0.2935 0.42584 0.28066 0.23053 0.55817 0.2113 0.16746 0.63438 0.19816 0.27873 0.39969 0.32158 0.29544 0.47817 0.22639 0.1227 0.72925 0.14805 0.32135 0.44273 0.23592 0.31133 0.41183 0.27684
rs2170236 1 96549643 T C 0.1692879896 0.9592 0.80952 1.49965 0.29049 -0.1662 -0.43207 0.16518 -0.23206 0.12392 0.28381 -0.40907 0.17661 1.35668 0.36108 -0.07466 0.28301 0.43971 0.27728 0.19905 0.5181 0.28285 0.07645 0.6224 0.30115 0.08272 0.69963 0.21765 0.2862 0.40894 0.30486 0.22913 0.53955 0.23132 0.17039 0.60596 0.22365 0.27278 0.38406 0.34316 0.29261 0.45677 0.25062 0.1161 0.72345 0.16045 0.31542 0.43111 0.25347 0.30466 0.39009 0.30525
rs10874994 1 96549687 A C 0.1736023499 0.97678 0.82818 1.58162 0.41093 -0.12554 -0.4115 0.25487 -0.20045 0.16281 0.33905 -0.39648 0.24389 1.34215 0.34459 -0.01913 0.28986 0.45819 0.25195 0.19055 0.54951 0.25994 0.08258 0.61793 0.29949 0.08661 0.72191 0.19148 0.28775 0.42569 0.28656 0.22576 0.55792 0.21632 0.16781 0.62724 0.20495 0.27387 0.39881 0.32732 0.29019 0.47841 0.2314 0.12365 0.7234 0.15295 0.31613 0.4408 0.24307 0.30582 0.41128 0.2829
rs326653 1 96550592 T A 0.3357174935 0.96284 0.57536 0.91973 0.60315 -0.51994 -0.46293 0.23542 0.39709 1.4854 0.20002 -0.51235 -0.53216 0.13634 -0.26172 -0.50765 0.43175 0.39043 0.17782 0.15394 0.42729 0.41877 0.14853 0.53557 0.3159 0.3196 0.47499 0.20541 0.44041 0.37249 0.1871 0.12105 0.77333 0.10562 0.43255 0.36571 0.20174 0.32629 0.34353 0.33018 0.36093 0.30788 0.33119 0.26597 0.49049 0.24354 0.37991 0.31613 0.30396 0.37158 0.28804 0.34038
rs10783042 1 96550765 G A 0.1734817232 0.97677 0.83477 1.59347 0.42684 -0.11224 -0.41374 0.24537 -0.2004 0.16586 0.34806 -0.38672 0.25537 1.34935 0.35904 -0.01322 0.2932 0.46062 0.24618 0.18798 0.55784 0.25418 0.08313 0.62259 0.29428 0.08916 0.7181 0.19274 0.29175 0.42649 0.28176 0.22489 0.56309 0.21202 0.16959 0.62952 0.20089 0.27868 0.39897 0.32235 0.2934 0.47981 0.22679 0.12455 0.72551 0.14994 0.31926 0.44339 0.23735 0.30906 0.41351 0.27743
rs10874995 1 96551565 G A 0.1731198433 0.97982 0.81006 1.55436 0.40798 -0.13163 -0.41448 0.2446 -0.20486 0.16187 0.33074 -0.39323 0.23895 1.34152 0.36008 -0.01872 0.29263 0.45389 0.25348 0.19402 0.54329 0.26269 0.08375 0.6168 0.29945 0.08832 0.71723 0.19445 0.28922 0.42264 0.28814 0.22675 0.55591 0.21734 0.17263 0.61929 0.20808 0.27794 0.39436 0.3277 0.29339 0.47303 0.23358 0.12474 0.72005 0.15521 0.31863 0.43859 0.24278 0.30837 0.40793 0.2837
rs12130074 1 96552726 A G 0.1746020888 0.97668 0.83742 1.58924 0.41054 -0.14789 -0.41561 0.25411 -0.20195 0.18467 0.32597 -0.40239 0.25811 1.30919 0.31757 -0.03545 0.28764 0.45746 0.2549 0.19099 0.54026 0.26875 0.07753 0.62158 0.30089 0.08173 0.7249 0.19337 0.28219 0.42775 0.29006 0.21972 0.56625 0.21403 0.17076 0.62025 0.20899 0.26832 0.3999 0.33178 0.28104 0.4852 0.23376 0.12798 0.7136 0.15842 0.31153 0.43839 0.25008 0.3018 0.40882 0.28938
rs11165585 1 96553336 G A 0.1747668407 0.97558 0.88666 1.64527 0.40531 -0.14958 -0.41976 0.25165 -0.20152 0.18126 0.31855 -0.39829 0.27575 1.34731 0.32966 -0.02103 0.28801 0.46104 0.25095 0.19311 0.5418 0.26509 0.07242 0.63017 0.29741 0.07713 0.73142 0.19145 0.28502 0.42993 0.28505 0.22124 0.56854 0.21022 0.17113 0.62225 0.20662 0.27191 0.40061 0.32748 0.28339 0.49032 0.22629 0.12354 0.72542 0.15104 0.31409 0.44213 0.24378 0.30354 0.41358 0.28288
rs12032972 1 96553925 G A 0.1755522193 0.96737 0.82633 1.57349 0.40674 -0.15881 -0.412 0.26248 -0.19307 0.18581 0.32752 -0.40604 0.24883 1.31174 0.30517 -0.03374 0.28784 0.45536 0.2568 0.19508 0.53326 0.27166 0.0791900000000001 0.61876 0.30205 0.0829099999999999 0.72335 0.19374 0.28448 0.4252 0.29032 0.22384 0.55999 0.21617 0.16939 0.62069 0.20992 0.26766 0.39936 0.33298 0.28202 0.48281 0.23517 0.12613 0.71586 0.15801 0.31156 0.43594 0.2525 0.30166 0.40778 0.29056
rs11165586 1 96554173 T C 0.1745804178 0.97442 0.80007 1.5372 0.40718 -0.15196 -0.41467 0.25205 -0.20016 0.17355 0.30867 -0.4028 0.25463 1.30947 0.31103 -0.03071 0.29139 0.44956 0.25905 0.19677 0.53098 0.27225 0.0805899999999999 0.61656 0.30285 0.0848599999999999 0.71806 0.19708 0.28558 0.42111 0.29331 0.22499 0.55457 0.22044 0.17551 0.60851 0.21598 0.27133 0.39449 0.33418 0.2851 0.47779 0.23711 0.12829 0.71026 0.16145 0.31338 0.4322 0.25442 0.30371 0.40418 0.29211
rs9793530 1 96555913 C T 0.1743558747 0.97949 0.81375 1.55406 0.39834 -0.15515 -0.41692 0.24985 -0.20509 0.17039 0.30802 -0.40467 0.26035 1.30942 0.31955 -0.03121 0.28879 0.45125 0.25996 0.1964 0.53043 0.27317 0.07839 0.61794 0.30367 0.0821299999999999 0.72191 0.19596 0.28307 0.42276 0.29417 0.22394 0.55599 0.22007 0.17329 0.61139 0.21532 0.26903 0.39593 0.33504 0.28163 0.48161 0.23676 0.12915 0.70873 0.16212 0.31221 0.43402 0.25377 0.30233 0.40518 0.29249
rs9793490 1 96555930 G A 0.1742663185 0.9794 0.80087 1.53902 0.40721 -0.16247 -0.41645 0.24901 -0.20248 0.1833 0.31807 -0.40168 0.25963 1.29246 0.3038 -0.04103 0.28896 0.45046 0.26058 0.19676 0.52699 0.27625 0.0798 0.61702 0.30318 0.08405 0.71767 0.19828 0.28288 0.42213 0.29499 0.22226 0.55893 0.21881 0.17395 0.61099 0.21506 0.26952 0.39451 0.33597 0.28061 0.48088 0.23851 0.13005 0.70602 0.16393 0.31136 0.43188 0.25676 0.30185 0.40303 0.29512
rs2061975 1 96556740 C T 0.1745992167 0.97607 0.84022 1.59336 0.41057 -0.16098 -0.41645 0.25379 -0.20203 0.1869 0.33006 -0.40011 0.27081 1.31023 0.32483 -0.0267 0.28746 0.45757 0.25497 0.19564 0.53266 0.2717 0.0770500000000001 0.62232 0.30063 0.081 0.72565 0.19335 0.28248 0.42767 0.28985 0.22147 0.56552 0.21301 0.17004 0.62188 0.20808 0.26883 0.39949 0.33168 0.27882 0.48868 0.2325 0.12922 0.71188 0.1589 0.31214 0.43845 0.24941 0.3019 0.40992 0.28818
rs2129388 1 96556828 A G 0.1757049608 0.97137 0.82264 1.56358 0.40736 -0.16536 -0.41584 0.2549 -0.20625 0.18088 0.31814 -0.40069 0.26312 1.3065 0.30005 -0.0369 0.28848 0.45164 0.25988 0.19849 0.52547 0.27604 0.07763 0.61736 0.30501 0.08074 0.72492 0.19434 0.27996 0.42473 0.29531 0.22244 0.559 0.21856 0.17329 0.61193 0.21478 0.26956 0.39502 0.33542 0.28117 0.48197 0.23686 0.12692 0.7117 0.16138 0.31084 0.43278 0.25638 0.30111 0.40476 0.29413
rs2171271 1 96556883 G A 0.1753360313 0.9709 0.80552 1.54989 0.41676 -0.16012 -0.4128 0.25987 -0.19522 0.18967 0.31753 -0.39761 0.26977 1.30057 0.31266 -0.03073 0.28973 0.45237 0.2579 0.19733 0.52906 0.27361 0.0806100000000001 0.61724 0.30215 0.08473 0.71955 0.19572 0.28474 0.42335 0.29191 0.22198 0.56144 0.21658 0.17545 0.61074 0.21381 0.27171 0.39501 0.33328 0.28161 0.48322 0.23517 0.13033 0.70784 0.16183 0.31295 0.43354 0.25351 0.30309 0.4056 0.29131
1-96557145 1 96557145 T C 0.174808094 0.97694 0.80104 1.53814 0.39826 -0.15369 -0.41646 0.24938 -0.20468 0.17317 0.30158 -0.40395 0.26692 1.29338 0.30083 -0.04378 0.2872 0.44964 0.26316 0.19459 0.53008 0.27533 0.0788 0.61623 0.30497 0.0827 0.71904 0.19826 0.28136 0.42157 0.29707 0.22106 0.5569 0.22204 0.17452 0.60661 0.21887 0.26763 0.39459 0.33778 0.2789 0.48235 0.23875 0.13071 0.70418 0.16511 0.3099 0.43143 0.25867 0.30056 0.40225 0.29719
rs9804086 1 96559601 T A 0.1741530026 0.978 0.80853 1.54665 0.40272 -0.15628 -0.41559 0.24906 -0.20808 0.16954 0.30913 -0.40384 0.26991 1.31735 0.30855 -0.04555 0.28987 0.45069 0.25944 0.19846 0.5286 0.27294 0.08024 0.61529 0.30447 0.08364 0.72097 0.19539 0.28192 0.42305 0.29503 0.22397 0.5553 0.22073 0.1735 0.61067 0.21583 0.26915 0.39595 0.3349 0.28182 0.48317 0.23501 0.12799 0.71145 0.16056 0.31255 0.43318 0.25427 0.30318 0.4028 0.29402
rs9804102 1 96559796 G A 0.1749900783 0.97583 0.81714 1.55606 0.40458 -0.16245 -0.4135 0.26335 -0.2008 0.17802 0.31038 -0.40197 0.26689 1.30922 0.30076 -0.04647 0.28817 0.45065 0.26118 0.19854 0.52622 0.27524 0.07831 0.61559 0.3061 0.08109 0.7253 0.19361 0.28153 0.42319 0.29528 0.22357 0.55585 0.22058 0.1738 0.6094 0.2168 0.26955 0.39449 0.33596 0.28128 0.48226 0.23646 0.12743 0.71097 0.1616 0.31145 0.43213 0.25642 0.30203 0.4024 0.29557
rs11165588 1 96560736 A G 0.1748279373 0.97757 0.82237 1.56951 0.40735 -0.15883 -0.41573 0.25304 -0.20499 0.1822 0.32283 -0.40242 0.26524 1.30417 0.30714 -0.03651 0.28711 0.45462 0.25827 0.19523 0.53146 0.27331 0.0786499999999999 0.61806 0.30329 0.08217 0.72335 0.19448 0.2805 0.42599 0.29351 0.22071 0.56253 0.21676 0.17112 0.61688 0.212 0.26788 0.39778 0.33434 0.27921 0.48535 0.23544 0.12845 0.71076 0.16079 0.31055 0.43536 0.25409 0.30075 0.40678 0.29247
rs9804025 1 96561548 A C 0.1743712794 0.97713 0.81999 1.56615 0.43364 -0.16151 -0.41218 0.26726 -0.19405 0.19618 0.31936 -0.39736 0.27003 1.31682 0.31543 -0.0295 0.29485 0.45305 0.2521 0.19985 0.52955 0.2706 0.0800500000000001 0.61912 0.30083 0.08416 0.72405 0.19179 0.28624 0.42563 0.28813 0.22383 0.5629 0.21327 0.17844 0.60996 0.2116 0.27467 0.39603 0.3293 0.28616 0.48242 0.23142 0.12842 0.7139 0.15768 0.31606 0.4347 0.24924 0.30642 0.40657 0.28701
rs12038918 1 96562116 A G 0.1689637076 0.96704 0.67379 1.4223 0.48282 -0.10229 -0.35347 0.28552 -0.19275 0.04773 0.33673 -0.36913 0.42422 1.63477 0.57175 0.18596 0.33986 0.44238 0.21776 0.27016 0.50618 0.22366 0.16766 0.54835 0.28399 0.16017 0.66632 0.17351 0.33565 0.40349 0.26086 0.29017 0.48824 0.22159 0.17751 0.63129 0.1912 0.31896 0.39043 0.29061 0.33626 0.48191 0.18183 0.12403 0.75573 0.12024 0.37182 0.43776 0.19042 0.35339 0.42357 0.22304
rs10747476 1 96562471 C G 0.1745791123 0.97731 0.82608 1.56757 0.40957 -0.15526 -0.41649 0.25521 -0.20318 0.17823 0.31666 -0.40065 0.25565 1.30887 0.31473 -0.033 0.29032 0.45199 0.25769 0.19592 0.53161 0.27247 0.0770200000000001 0.61998 0.303 0.0808700000000001 0.72476 0.19437 0.28323 0.42417 0.2926 0.22374 0.5585 0.21776 0.17428 0.61215 0.21357 0.27119 0.39529 0.33352 0.284 0.47959 0.23641 0.12763 0.71159 0.16078 0.31282 0.43413 0.25305 0.30311 0.40539 0.2915
rs1904842 1 96563506 C T 0.1745122715 0.97947 0.81499 1.5531 0.40799 -0.16632 -0.41616 0.25521 -0.20216 0.18482 0.31043 -0.40308 0.25982 1.30993 0.31014 -0.04126 0.29075 0.45052 0.25873 0.19925 0.5255 0.27525 0.07863 0.61768 0.30369 0.0823299999999999 0.72257 0.1951 0.28302 0.42341 0.29357 0.22321 0.55904 0.21775 0.17616 0.6083 0.21554 0.27111 0.39461 0.33428 0.2832 0.48057 0.23623 0.12793 0.71097 0.1611 0.3132 0.43275 0.25405 0.30364 0.40315 0.29321
1-96564052 1 96564052 G C 0.1753383812 0.9745 0.78789 1.52191 0.41181 -0.17567 -0.41425 0.25823 -0.19832 0.19609 0.29392 -0.40451 0.26308 1.29659 0.30011 -0.03418 0.29168 0.4471 0.26122 0.20185 0.51866 0.27949 0.0811500000000001 0.61375 0.3051 0.08487 0.7181 0.19703 0.28254 0.42158 0.29588 0.22077 0.56057 0.21866 0.18184 0.5973 0.22086 0.27158 0.3923 0.33612 0.28232 0.47933 0.23835 0.13029 0.70519 0.16452 0.3126 0.42923 0.25817 0.30288 0.40202 0.2951
rs11165590 1 96564172 G T 0.17455953 0.98042 0.81625 1.55732 0.40704 -0.16439 -0.4158 0.25582 -0.20308 0.18338 0.30772 -0.40368 0.26271 1.3145 0.31279 -0.03559 0.2902 0.45143 0.25837 0.19893 0.52685 0.27422 0.07901 0.61714 0.30385 0.0824799999999999 0.7233 0.19422 0.28241 0.42423 0.29336 0.22241 0.56003 0.21756 0.17607 0.60848 0.21545 0.27082 0.39535 0.33383 0.2829 0.48183 0.23527 0.12773 0.71191 0.16036 0.31303 0.43365 0.25332 0.30323 0.40474 0.29203
rs10874998 1 96564770 A G 0.1748548303 0.97726 0.8056 1.55011 0.42535 -0.16553 -0.41069 0.26911 -0.1916 0.19643 0.31437 -0.4008 0.26612 1.31422 0.3148 -0.03107 0.2931 0.4521 0.2548 0.20053 0.5271 0.27237 0.08206 0.61575 0.30219 0.08575 0.72165 0.1926 0.2861 0.42425 0.28965 0.22341 0.56165 0.21494 0.1781 0.60848 0.21342 0.27345 0.39559 0.33096 0.28505 0.48197 0.23298 0.12878 0.71227 0.15895 0.31539 0.43381 0.2508 0.30559 0.40559 0.28882
rs12565841 1 96564903 A G 0.1754671018 0.9752 0.79589 1.53585 0.40141 -0.17161 -0.4152 0.24791 -0.20738 0.18234 0.32335 -0.40308 0.25795 1.30502 0.30685 -0.0369 0.28749 0.45123 0.26128 0.20029 0.52206 0.27765 0.0825399999999999 0.61241 0.30505 0.08557 0.71789 0.19654 0.28032 0.42329 0.29639 0.222 0.55913 0.21887 0.172 0.61392 0.21408 0.26917 0.39483 0.336 0.2805 0.48146 0.23804 0.12771 0.71007 0.16222 0.31126 0.43259 0.25615 0.3012 0.40422 0.29458
rs12564989 1 96565018 G A 0.1750853786 0.97635 0.77335 1.5031 0.40671 -0.16278 -0.41605 0.24295 -0.20991 0.17382 0.31237 -0.39751 0.26479 1.29612 0.30648 -0.04575 0.29068 0.44606 0.26326 0.20061 0.52144 0.27795 0.08351 0.61087 0.30562 0.0871999999999999 0.71316 0.19964 0.28207 0.41924 0.29869 0.22341 0.55381 0.22278 0.17681 0.60418 0.21901 0.27242 0.39028 0.3373 0.28293 0.47701 0.24006 0.13024 0.70388 0.16588 0.31274 0.42874 0.25852 0.30342 0.39901 0.29757
rs12565853 1 96565126 C G 0.1759443864 0.97558 0.80754 1.54191 0.39946 -0.18409 -0.41494 0.26446 -0.20211 0.19025 0.31394 -0.40681 0.26345 1.26427 0.26132 -0.05322 0.28333 0.44822 0.26845 0.19904 0.5145 0.28646 0.0760000000000001 0.61369 0.31031 0.07813 0.72536 0.19651 0.27512 0.42262 0.30226 0.22031 0.55676 0.22293 0.17158 0.60775 0.22067 0.26292 0.39375 0.34333 0.27233 0.48384 0.24383 0.1302 0.7003 0.1695 0.3044 0.42706 0.26854 0.29523 0.40022 0.30455
rs12075917 1 96565515 A T 0.1751365535 0.97639 0.71614 1.42434 0.37327 -0.19565 -0.4217 0.21724 -0.21891 0.17585 0.28584 -0.40361 0.31061 1.1951 0.1846 -0.08541 0.27546 0.4362 0.28834 0.20006 0.49634 0.3036 0.08168 0.60381 0.31451 0.08552 0.69618 0.2183 0.26848 0.4107 0.32082 0.21266 0.55003 0.23731 0.17263 0.5887 0.23867 0.25547 0.3851 0.35943 0.25554 0.4912 0.25326 0.13937 0.67498 0.18565 0.29343 0.41228 0.29429 0.2859 0.3877 0.3264
rs17114927 1 96565905 T C 0.1765177546 0.98304 0.71525 1.44165 0.42445 -0.22574 -0.40913 0.26161 -0.18782 0.23553 0.33469 -0.39759 0.31379 1.19896 0.18518 -0.09155 0.28005 0.44373 0.27622 0.20803 0.49028 0.30169 0.08933 0.59976 0.31091 0.0924 0.69858 0.20902 0.27484 0.41619 0.30897 0.21335 0.56329 0.22336 0.17275 0.60175 0.2255 0.26128 0.3885 0.35022 0.25806 0.49713 0.24481 0.13899 0.68359 0.17742 0.29917 0.41636 0.28447 0.29149 0.3911 0.31741
rs34949297 1 96565912 A T 0.1758360313 0.98162 0.68615 1.39876 0.4074 -0.22172 -0.40645 0.26679 -0.18364 0.22618 0.33676 -0.40468 0.27778 1.15341 0.16682 -0.10229 0.27588 0.43792 0.2862 0.20302 0.48844 0.30854 0.0889699999999999 0.59435 0.31668 0.09131 0.6955 0.21319 0.273 0.41054 0.31646 0.21514 0.55296 0.2319 0.16904 0.60053 0.23043 0.25562 0.38573 0.35865 0.25562 0.48658 0.2578 0.14151 0.67018 0.18831 0.29425 0.41012 0.29563 0.28705 0.38523 0.32772
rs17114928 1 96566076 T C 0.176162141 0.98366 0.68957 1.40254 0.41214 -0.22192 -0.40997 0.25554 -0.19445 0.22147 0.33308 -0.3966 0.29561 1.17578 0.17847 -0.09979 0.27828 0.43779 0.28393 0.20642 0.48683 0.30675 0.08976 0.59475 0.31549 0.09226 0.69497 0.21277 0.27256 0.41139 0.31605 0.21441 0.55513 0.23046 0.17248 0.59676 0.23076 0.26064 0.38333 0.35603 0.25868 0.48762 0.2537 0.13985 0.67512 0.18503 0.29701 0.41108 0.29191 0.28965 0.38541 0.32494
rs9793672 1 96567617 A C 0.1741770235 0.97612 0.76953 1.51243 0.34022 -0.2025 -0.41093 0.21853 -0.24525 0.16658 0.34535 -0.39028 0.36532 1.25077 0.14535 -0.12931 0.2478 0.45588 0.29632 0.19707 0.50123 0.3017 0.0900300000000001 0.58331 0.32666 0.08628 0.70735 0.20637 0.24415 0.4261 0.32975 0.19477 0.5692 0.23603 0.14731 0.62613 0.22656 0.24499 0.39237 0.36264 0.23832 0.52129 0.24039 0.12424 0.70691 0.16885 0.27911 0.42401 0.29688 0.27208 0.39386 0.33406
rs12744985 1 96567791 T C 0.1764198433 0.98384 0.68381 1.39339 0.4104 -0.2235 -0.411 0.25368 -0.19635 0.2211 0.33516 -0.39858 0.29306 1.148 0.15469 -0.10406 0.27594 0.43625 0.28781 0.20415 0.48494 0.31091 0.08809 0.59439 0.31752 0.0905899999999999 0.69418 0.21523 0.26956 0.41043 0.32001 0.21311 0.55376 0.23313 0.17066 0.59632 0.23302 0.25673 0.38302 0.36025 0.25427 0.48771 0.25802 0.1417 0.66846 0.18984 0.29265 0.40819 0.29916 0.28584 0.3841 0.33006
rs36112253 1 96567992 T G 0.1768574413 0.97999 0.70528 1.42717 0.42012 -0.23081 -0.41175 0.24946 -0.18984 0.24538 0.35456 -0.39863 0.27923 1.17721 0.17125 -0.09329 0.27859 0.44305 0.27836 0.20504 0.48907 0.30589 0.09 0.59965 0.31035 0.09391 0.69243 0.21366 0.27376 0.41515 0.31109 0.21157 0.56636 0.22207 0.17061 0.60631 0.22308 0.26061 0.38703 0.35236 0.25958 0.48868 0.25174 0.1369 0.68307 0.18003 0.29656 0.41463 0.28881 0.2891 0.39045 0.32045
rs12040148 1 96571211 C T 0.1764023499 0.98286 0.68326 1.40426 0.43185 -0.22647 -0.40227 0.2752 -0.18138 0.2449 0.33998 -0.39584 0.29841 1.1781 0.18677 -0.09738 0.28042 0.44057 0.27901 0.2081 0.48758 0.30432 0.0941 0.59157 0.31433 0.09611 0.69533 0.20856 0.2747 0.41389 0.31141 0.21284 0.56195 0.22521 0.17491 0.5976 0.22749 0.26264 0.38529 0.35207 0.25977 0.49 0.25023 0.14122 0.67621 0.18257 0.29979 0.4131 0.28711 0.29215 0.38726 0.32059
rs3886908 1 96572554 G A 0.1755561358 0.97915 0.71054 1.43461 0.43054 -0.21312 -0.40503 0.27072 -0.18084 0.23061 0.35809 -0.39693 0.29856 1.16742 0.16389 -0.1054 0.27841 0.4435 0.27809 0.20225 0.49605 0.3017 0.08846 0.5995 0.31204 0.0915900000000001 0.69834 0.21007 0.27519 0.41464 0.31017 0.21604 0.55742 0.22654 0.16673 0.61027 0.223 0.25744 0.38943 0.35313 0.25624 0.49366 0.2501 0.14045 0.67792 0.18163 0.2959 0.41434 0.28976 0.28923 0.38868 0.32209
rs11165592 1 96572952 A G 0.1767211488 0.98184 0.72708 1.45504 0.41878 -0.22013 -0.4118 0.25307 -0.1933 0.22802 0.35411 -0.39286 0.31108 1.19134 0.17915 -0.09987 0.2766 0.44569 0.27771 0.20438 0.49387 0.30175 0.08734 0.60219 0.31047 0.0906400000000001 0.69868 0.21068 0.27319 0.41662 0.31019 0.21303 0.56332 0.22365 0.16721 0.61072 0.22207 0.25992 0.38857 0.35151 0.2561 0.49742 0.24648 0.13775 0.68428 0.17797 0.29685 0.41709 0.28606 0.2894 0.39092 0.31968
rs11165593 1 96573103 A G 0.1761710183 0.98526 0.697 1.41656 0.41645 -0.22585 -0.40908 0.25921 -0.18925 0.23347 0.3452 -0.39847 0.29313 1.16817 0.17297 -0.09882 0.27686 0.44106 0.28208 0.20494 0.48843 0.30663 0.08969 0.59639 0.31392 0.09244 0.69523 0.21233 0.2726 0.41346 0.31394 0.21288 0.56015 0.22697 0.16991 0.60322 0.22687 0.25869 0.38613 0.35518 0.25615 0.49101 0.25284 0.14024 0.67572 0.18404 0.29585 0.41283 0.29132 0.28839 0.38788 0.32373
rs10875000 1 96574770 C T 0.1765707572 0.9814 0.7159 1.4375 0.42626 -0.22042 -0.41369 0.25489 -0.18706 0.2343 0.35222 -0.3913 0.30509 1.1466 0.16866 -0.09372 0.27737 0.44191 0.28072 0.20177 0.4916 0.30663 0.0839300000000001 0.60603 0.31004 0.08847 0.69638 0.21515 0.27455 0.41331 0.31214 0.21366 0.56112 0.22522 0.16953 0.60524 0.22523 0.25886 0.38603 0.35511 0.25319 0.49383 0.25298 0.14384 0.66933 0.18683 0.29505 0.41261 0.29234 0.28765 0.3891 0.32325
rs4000376 1 96574890 C T 0.1761678851 0.98099 0.70167 1.42154 0.42498 -0.2268 -0.40931 0.25699 -0.1917 0.23984 0.35808 -0.39525 0.28869 1.16864 0.18163 -0.10419 0.27886 0.44208 0.27906 0.20534 0.48879 0.30587 0.08991 0.59743 0.31266 0.09289 0.69582 0.21129 0.27257 0.41499 0.31244 0.21292 0.5631 0.22398 0.17017 0.60625 0.22358 0.2603 0.38643 0.35327 0.25781 0.48968 0.25251 0.14021 0.67644 0.18335 0.29764 0.41398 0.28838 0.29023 0.3874 0.32237
rs4000377 1 96575207 T A 0.1762180157 0.98485 0.66401 1.36683 0.42086 -0.22066 -0.4099 0.25698 -0.19081 0.22124 0.32521 -0.39215 0.29671 1.15023 0.16398 -0.09984 0.2805 0.4321 0.2874 0.20684 0.48288 0.31028 0.09015 0.5933 0.31655 0.0933700000000001 0.68978 0.21685 0.27437 0.40664 0.31899 0.21574 0.54976 0.2345 0.17687 0.58668 0.23645 0.26262 0.37843 0.35895 0.25952 0.48227 0.25821 0.1432 0.66571 0.19109 0.2966 0.40545 0.29795 0.28976 0.38142 0.32882
rs12023194 1 96576070 A C 0.1762483029 0.98524 0.69508 1.41435 0.42453 -0.2262 -0.40802 0.26373 -0.18429 0.24054 0.34504 -0.3958 0.29664 1.16747 0.17258 -0.10288 0.27848 0.44086 0.28066 0.20544 0.48863 0.30593 0.09017 0.59702 0.31281 0.09335 0.69441 0.21224 0.2745 0.41317 0.31233 0.21291 0.56142 0.22567 0.17206 0.60103 0.22691 0.2607 0.38535 0.35395 0.2574 0.49087 0.25173 0.14079 0.67569 0.18352 0.29721 0.41251 0.29028 0.28996 0.38695 0.32309
rs6665897 1 96576660 G T 0.1763117493 0.98241 0.69404 1.41453 0.4232 -0.22017 -0.40963 0.26006 -0.18655 0.2367 0.35253 -0.39563 0.2873 1.13924 0.16633 -0.09027 0.27609 0.44077 0.28314 0.20086 0.49116 0.30798 0.08778 0.59887 0.31335 0.09127 0.69428 0.21445 0.27253 0.4128 0.31467 0.21203 0.56103 0.22694 0.16946 0.60406 0.22648 0.25767 0.38553 0.3568 0.25418 0.48893 0.25689 0.14335 0.66765 0.189 0.29382 0.41142 0.29476 0.28624 0.38887 0.32489
rs6663460 1 96576860 G A 0.1760522193 0.98657 0.69749 1.41724 0.42292 -0.22638 -0.40938 0.25981 -0.18811 0.23775 0.34616 -0.39718 0.29563 1.16697 0.17471 -0.09971 0.27844 0.44112 0.28044 0.20536 0.48851 0.30613 0.0896 0.59754 0.31286 0.0927500000000001 0.69505 0.2122 0.27353 0.41372 0.31275 0.21298 0.5614 0.22562 0.17129 0.60237 0.22634 0.25976 0.3861 0.35414 0.25672 0.49124 0.25204 0.14103 0.67511 0.18386 0.29689 0.41292 0.29019 0.28949 0.38772 0.32279
rs3867317 1 96577187 A G 0.1767386423 0.98213 0.68288 1.40311 0.43776 -0.22653 -0.4045 0.26941 -0.18395 0.24676 0.35536 -0.39436 0.28932 1.16458 0.18603 -0.09659 0.28142 0.44066 0.27792 0.20702 0.48784 0.30514 0.09337 0.59348 0.31315 0.0960099999999999 0.69408 0.20991 0.27485 0.41391 0.31124 0.21376 0.56222 0.22402 0.17339 0.60199 0.22462 0.26251 0.38538 0.35211 0.25984 0.48768 0.25248 0.14223 0.67337 0.1844 0.29963 0.41281 0.28756 0.29203 0.38736 0.32061
rs4052983 1 96577309 T C 0.1765446475 0.98256 0.68621 1.4032 0.42265 -0.22295 -0.40551 0.26893 -0.18585 0.22979 0.33911 -0.39678 0.30449 1.16572 0.17332 -0.10354 0.27816 0.43911 0.28273 0.20646 0.48733 0.30621 0.09096 0.59342 0.31562 0.09315 0.69584 0.21101 0.27342 0.41204 0.31454 0.21456 0.55587 0.22957 0.17147 0.59911 0.22942 0.2593 0.38506 0.35564 0.25593 0.49176 0.25231 0.14242 0.67202 0.18556 0.29688 0.41125 0.29187 0.28965 0.3856 0.32475
rs1072885 1 96577990 C G 0.1763091384 0.98443 0.71955 1.4508 0.42795 -0.22028 -0.40872 0.26076 -0.18896 0.23976 0.35384 -0.39585 0.31125 1.17855 0.172 -0.10092 0.27679 0.44665 0.27656 0.20296 0.49534 0.3017 0.0889 0.60024 0.31086 0.0920500000000001 0.69836 0.20959 0.27223 0.41803 0.30974 0.21047 0.56753 0.222 0.16823 0.60982 0.22195 0.25816 0.39038 0.35146 0.25411 0.49927 0.24662 0.13992 0.68097 0.17911 0.29596 0.4171 0.28694 0.28866 0.39157 0.31977
rs1324380 1 96578660 G T 0.1767143603 0.98299 0.70588 1.43004 0.42866 -0.22361 -0.40631 0.2734 -0.17969 0.24316 0.34805 -0.39601 0.3001 1.16121 0.17683 -0.10084 0.27767 0.44275 0.27958 0.20381 0.49134 0.30485 0.08836 0.59893 0.31271 0.09128 0.69879 0.20993 0.27451 0.41465 0.31084 0.21299 0.56242 0.22459 0.17076 0.60388 0.22536 0.2593 0.38717 0.35353 0.25527 0.49357 0.25116 0.14254 0.67326 0.1842 0.29693 0.41384 0.28923 0.28949 0.38836 0.32215
rs1324379 1 96578757 C A 0.176516188 0.98114 0.69027 1.41508 0.43784 -0.22335 -0.40721 0.25725 -0.19043 0.23332 0.36674 -0.3965 0.31548 1.15478 0.15785 -0.09945 0.27908 0.44317 0.27775 0.2059 0.48935 0.30475 0.0921200000000001 0.59583 0.31205 0.09534 0.69211 0.21255 0.27287 0.41479 0.31234 0.21475 0.55941 0.22584 0.16604 0.61186 0.2221 0.25592 0.3901 0.35398 0.25144 0.49915 0.24941 0.14419 0.67205 0.18376 0.29525 0.41324 0.29151 0.28829 0.38956 0.32215
rs12747664 1 96579431 C G 0.1763590078 0.98454 0.7033 1.42731 0.43314 -0.22738 -0.40712 0.26827 -0.18302 0.24911 0.35593 -0.39653 0.2981 1.15391 0.16326 -0.10543 0.2778 0.44317 0.27903 0.20372 0.49012 0.30616 0.0891 0.59836 0.31254 0.09222 0.69688 0.2109 0.27276 0.41558 0.31166 0.21141 0.56517 0.22342 0.17012 0.60559 0.22429 0.25823 0.38785 0.35392 0.25426 0.49411 0.25163 0.14215 0.67374 0.18411 0.29549 0.41338 0.29113 0.28845 0.3883 0.32325
rs12124581 1 96582120 T C 0.1769953003 0.98358 0.71545 1.44388 0.44295 -0.23927 -0.40577 0.27462 -0.17597 0.25849 0.35264 -0.39893 0.31608 1.18692 0.17676 -0.10457 0.28239 0.44539 0.27222 0.21095 0.48631 0.30274 0.09062 0.60027 0.30911 0.0939500000000001 0.69866 0.20739 0.27727 0.41743 0.3053 0.21461 0.56633 0.21906 0.172 0.60668 0.22132 0.26071 0.39086 0.34843 0.25609 0.5012 0.24271 0.14125 0.68224 0.17651 0.30051 0.41657 0.28292 0.29327 0.39011 0.31662
rs2219908 1 96583488 A C 0.1765477807 0.98694 0.71672 1.44612 0.44679 -0.23881 -0.40587 0.27678 -0.17604 0.25917 0.35146 -0.39732 0.31778 1.18404 0.17776 -0.09863 0.28282 0.4452 0.27198 0.21096 0.4862 0.30284 0.08992 0.60086 0.30922 0.0931999999999999 0.69997 0.20683 0.27705 0.41768 0.30527 0.21449 0.56663 0.21888 0.17301 0.60527 0.22172 0.26139 0.39035 0.34826 0.25627 0.50078 0.24295 0.14177 0.68101 0.17722 0.30051 0.41638 0.28311 0.29313 0.3909 0.31597
rs10875002 1 96585407 A G 0.1767449086 0.98656 0.7226 1.45428 0.45607 -0.24113 -0.40194 0.29233 -0.17023 0.265 0.35873 -0.39718 0.31462 1.18605 0.18922 -0.09984 0.28438 0.44602 0.2696 0.21253 0.48569 0.30178 0.08992 0.60025 0.30983 0.09232 0.70523 0.20245 0.27794 0.41899 0.30307 0.2166 0.56592 0.21748 0.17298 0.60745 0.21957 0.26222 0.3912 0.34658 0.25753 0.50025 0.24222 0.14235 0.68087 0.17678 0.30256 0.41745 0.27999 0.29504 0.39087 0.31409
rs12568223 1 96585436 G T 0.1769848564 0.98538 0.7292 1.47083 0.47032 -0.23268 -0.39878 0.29805 -0.1666 0.26563 0.3702 -0.39148 0.33533 1.19381 0.18947 -0.09773 0.28461 0.44994 0.26545 0.21155 0.49168 0.29677 0.09161 0.60089 0.3075 0.09415 0.70545 0.2004 0.27941 0.42115 0.29944 0.21638 0.56858 0.21504 0.17096 0.6136 0.21544 0.26302 0.39367 0.34331 0.25634 0.50673 0.23693 0.14295 0.68382 0.17323 0.30339 0.42017 0.27644 0.2959 0.39376 0.31034
rs12568882 1 96585460 T G 0.1779597911 0.97771 0.65427 1.36452 0.41051 -0.22192 -0.40762 0.25342 -0.18684 0.2157 0.33715 -0.40062 0.315 1.14486 0.16225 -0.10473 0.27615 0.43601 0.28784 0.20639 0.4844 0.30921 0.0940299999999999 0.59031 0.31566 0.09721 0.68396 0.21883 0.27511 0.40671 0.31818 0.2165 0.54842 0.23508 0.1679 0.60034 0.23176 0.25524 0.38471 0.36005 0.25001 0.49518 0.25481 0.14736 0.66199 0.19065 0.29499 0.40772 0.29729 0.28771 0.3833 0.32899
rs11165597 1 96585633 G C 0.1766073107 0.98404 0.71218 1.44175 0.46066 -0.23742 -0.40346 0.28227 -0.17208 0.26436 0.35529 -0.39604 0.32008 1.18667 0.19328 -0.09852 0.28698 0.44515 0.26787 0.2128 0.48672 0.30048 0.0915299999999999 0.60084 0.30763 0.0950800000000001 0.6999 0.20502 0.27991 0.41794 0.30215 0.21664 0.56655 0.21681 0.17518 0.60515 0.21967 0.2635 0.39108 0.34542 0.25843 0.50042 0.24115 0.14404 0.67924 0.17672 0.3042 0.41718 0.27862 0.29674 0.39047 0.31279
rs10875003 1 96586022 G A 0.1772592689 0.98092 0.71222 1.44347 0.44052 -0.23571 -0.40384 0.27354 -0.18065 0.24748 0.36178 -0.40276 0.31332 1.19489 0.18438 -0.09921 0.28224 0.44657 0.27119 0.21149 0.4876 0.30091 0.0928699999999999 0.59706 0.31007 0.09529 0.69916 0.20555 0.27631 0.41827 0.30542 0.21689 0.56289 0.22022 0.16787 0.61365 0.21848 0.25828 0.39365 0.34807 0.25562 0.50212 0.24226 0.14099 0.68347 0.17554 0.3007 0.41811 0.28119 0.29315 0.3918 0.31505
rs13374632 1 96588094 A C 0.1762154047 0.97988 0.71294 1.44648 0.47981 -0.24018 -0.397 0.29603 -0.16136 0.27914 0.37285 -0.39774 0.32453 1.18464 0.18198 -0.11264 0.28934 0.4478 0.26286 0.21407 0.48774 0.29819 0.0943000000000001 0.59966 0.30604 0.09778 0.7 0.20222 0.28189 0.41995 0.29816 0.21807 0.56825 0.21368 0.17306 0.61192 0.21502 0.26191 0.39515 0.34294 0.25735 0.50508 0.23757 0.1449 0.68147 0.17363 0.30521 0.41845 0.27634 0.29846 0.39023 0.31131
rs13374633 1 96588096 T C 0.1775114883 0.9834 0.73463 1.47472 0.47012 -0.24759 -0.39952 0.30099 -0.16117 0.28433 0.36742 -0.39708 0.31866 1.19377 0.19255 -0.09472 0.28613 0.44984 0.26403 0.21404 0.48647 0.29949 0.09075 0.60263 0.30662 0.0935400000000001 0.70661 0.19985 0.28017 0.42208 0.29775 0.21572 0.57277 0.21151 0.17357 0.61143 0.215 0.26336 0.39414 0.3425 0.25783 0.50452 0.23765 0.14207 0.68542 0.17251 0.30438 0.4204 0.27522 0.29663 0.3943 0.30907
rs12569098 1 96589651 T A 0.1774963446 0.98649 0.73443 1.47811 0.48806 -0.24519 -0.39585 0.30954 -0.16054 0.28179 0.3745 -0.39196 0.3452 1.20104 0.18783 -0.10122 0.28844 0.45085 0.26071 0.21693 0.48666 0.29641 0.09273 0.60092 0.30635 0.0949800000000001 0.70812 0.1969 0.28076 0.4232 0.29604 0.21762 0.57088 0.2115 0.17312 0.61331 0.21357 0.26438 0.39529 0.34033 0.25675 0.5107 0.23255 0.14339 0.68657 0.17004 0.30586 0.42092 0.27322 0.29859 0.39403 0.30738
rs3871258 1 96590100 T C 0.1773668407 0.98672 0.71499 1.44774 0.47632 -0.26589 -0.40003 0.30041 -0.15818 0.30127 0.37067 -0.40267 0.31574 1.16364 0.1828 -0.10334 0.28783 0.44706 0.26511 0.21789 0.47638 0.30573 0.09188 0.60083 0.30729 0.09502 0.7027 0.20228 0.2799 0.42057 0.29953 0.21603 0.57283 0.21114 0.17477 0.60895 0.21628 0.26045 0.39443 0.34512 0.25319 0.50618 0.24063 0.14748 0.67496 0.17756 0.30403 0.41717 0.2788 0.29647 0.39111 0.31242
rs7518443 1 96590463 A C 0.1141368146 0.8502 1.02594 1.79368 0.92822 -0.22996 -0.05163 1.22215 0.49282 0.58088 0.5336 -0.36504 0.16705 0.37952 -0.33642 -0.23501 0.31305 0.48055 0.2064 0.18915 0.50865 0.3022 0.0544499999999999 0.65029 0.29526 0.0434 0.84908 0.10752 0.32345 0.46904 0.20751 0.28908 0.51708 0.19384 0.15777 0.65224 0.18999 0.193 0.4663 0.3407 0.22194 0.53007 0.24799 0.1949 0.59899 0.20611 0.21939 0.44234 0.33827 0.26846 0.40797 0.32357
rs7518544 1 96590521 T C 0.1775563969 0.98976 0.73125 1.46915 0.4798 -0.26877 -0.3994 0.30603 -0.154 0.30327 0.34716 -0.40159 0.34612 1.20717 0.19482 -0.10146 0.29078 0.4488 0.26042 0.22318 0.47634 0.30048 0.09257 0.6026 0.30483 0.09577 0.70549 0.19874 0.28315 0.42231 0.29454 0.21594 0.5755 0.20856 0.17988 0.60254 0.21758 0.26475 0.39526 0.33999 0.25569 0.51394 0.23037 0.14515 0.6857 0.16915 0.30836 0.42021 0.27143 0.30064 0.39289 0.30647
rs12737060 1 96592061 C T 0.1779699739 0.9919 0.72907 1.46681 0.48379 -0.28114 -0.39928 0.30869 -0.14818 0.32049 0.35864 -0.40337 0.34066 1.19373 0.19519 -0.10784 0.29083 0.44955 0.25962 0.22494 0.47201 0.30305 0.09316 0.60296 0.30388 0.09668 0.70416 0.19916 0.28404 0.42262 0.29334 0.21558 0.57871 0.20571 0.17912 0.60567 0.21521 0.26394 0.3961 0.33996 0.25338 0.51568 0.23094 0.14724 0.68258 0.17018 0.30884 0.42022 0.27094 0.30101 0.39217 0.30682
rs12752652 1 96592664 T C 0.1782052219 0.99306 0.71504 1.43748 0.47058 -0.28705 -0.40399 0.29467 -0.15396 0.3033 0.33374 -0.4102 0.33808 1.21766 0.21085 -0.11134 0.29655 0.44327 0.26018 0.232 0.46444 0.30356 0.09392 0.60223 0.30385 0.0980399999999999 0.70025 0.20171 0.28815 0.41779 0.29406 0.22197 0.56809 0.20994 0.18374 0.59603 0.22023 0.26617 0.39387 0.33996 0.25863 0.51127 0.2301 0.14673 0.68405 0.16922 0.31352 0.41783 0.26865 0.30575 0.38768 0.30657
rs2170234 1 96593345 T C 0.1781177546 0.9932 0.70209 1.41821 0.4692 -0.29063 -0.40379 0.29432 -0.15266 0.3015 0.34109 -0.40851 0.33397 1.20336 0.20444 -0.11892 0.29611 0.44077 0.26312 0.23299 0.46042 0.30659 0.09451 0.60043 0.30506 0.09859 0.6975 0.20391 0.28869 0.41503 0.29628 0.22398 0.56347 0.21255 0.1825 0.59617 0.22133 0.26614 0.39155 0.34231 0.25799 0.50884 0.23317 0.14795 0.67968 0.17237 0.31301 0.41514 0.27185 0.30543 0.38457 0.31
rs35501136 1 96594530 G C 0.1783741514 0.99242 0.65861 1.34901 0.42962 -0.29968 -0.41067 0.26056 -0.16928 0.26928 0.31915 -0.41473 0.3206 1.21749 0.20372 -0.12854 0.29616 0.43069 0.27315 0.23949 0.44727 0.31324 0.09916 0.59211 0.30873 0.10338 0.68318 0.21344 0.28933 0.40545 0.30522 0.22881 0.54759 0.2236 0.18324 0.58613 0.23063 0.26687 0.38472 0.34841 0.26178 0.49969 0.23853 0.14535 0.67926 0.17539 0.31387 0.40845 0.27768 0.30614 0.37646 0.3174
rs10875004 1 96595984 G A 0.1757825065 0.98438 0.70738 1.4036 0.33159 -0.27547 -0.41482 0.21466 -0.23461 0.17791 0.29082 -0.41349 0.37734 1.29025 0.17471 -0.16496 0.26794 0.43696 0.2951 0.23027 0.45518 0.31455 0.09762 0.57572 0.32666 0.09471 0.69467 0.21062 0.2591 0.41265 0.32825 0.21321 0.54413 0.24266 0.16281 0.5956 0.24159 0.25133 0.38677 0.3619 0.24534 0.52162 0.23304 0.13098 0.70162 0.1674 0.29667 0.41419 0.28914 0.28844 0.37653 0.33503
rs11165598 1 96596839 T C 0.1158483029 0.86669 0.96068 1.67704 0.85273 -0.2476 -0.06844 1.19142 0.48859 0.55754 0.48373 -0.37581 0.1272 0.44043 -0.31954 -0.2597 0.3163 0.45791 0.22579 0.19902 0.48598 0.315 0.0564199999999999 0.63561 0.30797 0.04501 0.83839 0.1166 0.33078 0.4501 0.21912 0.29676 0.49451 0.20873 0.16958 0.6226 0.20782 0.20435 0.448 0.34765 0.23734 0.49897 0.26369 0.19052 0.59844 0.21104 0.23405 0.41813 0.34782 0.27958 0.38219 0.33823
rs11165600 1 96596990 G A 0.1160229765 0.86419 0.93755 1.65261 0.83128 -0.24284 -0.068 1.17449 0.47098 0.53892 0.47519 -0.37955 0.11139 0.43921 -0.32347 -0.26269 0.31179 0.4575 0.23071 0.19517 0.48919 0.31564 0.05868 0.63065 0.31067 0.04647 0.83489 0.11864 0.32488 0.44974 0.22538 0.29273 0.4928 0.21447 0.16613 0.62232 0.21155 0.19933 0.45112 0.34955 0.2367 0.495 0.2683 0.18625 0.60132 0.21243 0.22852 0.41974 0.35174 0.27528 0.38242 0.3423
rs1480665 1 96599248 T C 0.1422451697 0.76909 1.32292 2.05858 0.61057 -0.30523 0.01722 1.43545 0.48233 0.20198 0.38551 -0.39826 0.25492 0.37309 -0.35467 -0.14165 0.25058 0.44677 0.30265 0.22073 0.4171 0.36217 0.0351900000000001 0.58866 0.37615 0.017 0.91156 0.07144 0.29593 0.44778 0.25629 0.27507 0.42375 0.30118 0.0997 0.66233 0.23797 0.13375 0.47724 0.38901 0.15075 0.57825 0.271 0.18893 0.56627 0.2448 0.18074 0.43152 0.38774 0.21017 0.42671 0.36312
rs4052984 1 96601142 T C 0.1780678851 + 0.69355 1.36223 0.38073 -0.27641 -0.41694 0.25956 -0.18847 0.1979 0.23208 -0.43688 0.27914 1.32174 0.29365 -0.117 0.3076 0.42109 0.27131 0.24521 0.45134 0.30345 0.09171 0.59453 0.31376 0.09366 0.70303 0.20331 0.29434 0.4018 0.30386 0.24436 0.52204 0.2336 0.19525 0.56271 0.24204 0.27172 0.38449 0.34379 0.2839 0.47815 0.23795 0.13624 0.69463 0.16913 0.32572 0.41152 0.26276 0.31705 0.37258 0.31037
rs964462 1 96602799 A G 0.1785613577 0.99503 0.67974 1.34217 0.36937 -0.27686 -0.41805 0.24842 -0.18926 0.18566 0.21736 -0.43871 0.2849 1.34607 0.3066 -0.11191 0.31022 0.41853 0.27125 0.24977 0.44832 0.30191 0.0952299999999999 0.59252 0.31225 0.09777 0.69611 0.20612 0.29876 0.39826 0.30298 0.24785 0.51652 0.23563 0.19745 0.55849 0.24406 0.27412 0.38341 0.34247 0.28735 0.47755 0.2351 0.13533 0.69827 0.1664 0.32937 0.41088 0.25975 0.32032 0.37152 0.30816
rs964463 1 96602962 C T 0.1787232376 0.99246 0.71567 1.39165 0.37425 -0.27443 -0.41476 0.26882 -0.18805 0.19869 0.23058 -0.4391 0.27849 1.33022 0.29442 -0.1204 0.30449 0.42448 0.27103 0.24285 0.45519 0.30196 0.0895899999999999 0.59501 0.3154 0.0904400000000001 0.71061 0.19895 0.29112 0.40545 0.30343 0.24212 0.52538 0.2325 0.19262 0.56642 0.24096 0.26873 0.38793 0.34334 0.28178 0.4818 0.23642 0.13446 0.69861 0.16693 0.324 0.41461 0.26139 0.31513 0.37474 0.31013
rs12126236 1 96609855 G A 0.1191840731 0.84577 1.0362 1.7073 0.63143 -0.29666 0.02754 1.40434 0.5644 0.43747 0.20216 -0.395 0.06951 0.38323 -0.36984 -0.30336 0.30224 0.4334 0.26436 0.22135 0.44244 0.33621 0.05465 0.60446 0.34089 0.03105 0.88175 0.0872 0.3216 0.4443 0.2341 0.30265 0.44932 0.24803 0.17582 0.55293 0.27125 0.16372 0.49758 0.3387 0.22056 0.50329 0.27615 0.18408 0.60037 0.21555 0.20199 0.42396 0.37405 0.26497 0.36953 0.3655
rs1988958 1 96617235 G A 0.1117245431 0.86475 0.75949 1.44588 0.51044 -0.27411 0.15897 1.34762 0.44343 0.17941 0.108 -0.39051 0.27953 0.52076 -0.35037 -0.24103 0.2712 0.42371 0.30509 0.24429 0.41776 0.33795 0.11866 0.5348 0.34654 0.05752 0.83271 0.10977 0.28603 0.42677 0.2872 0.28042 0.41098 0.3086 0.14879 0.54804 0.30317 0.14828 0.50298 0.34874 0.18471 0.56858 0.24671 0.18796 0.60622 0.20582 0.19398 0.42228 0.38374 0.2462 0.38275 0.37105
1-96642978 1 96642978 A C 0.0403725849 0.7928 1.53621 2.463 1.07678 -0.17691 0.46003 1.89866 0.61222 0.284 0.47957 -0.18138 0.5314 -0.14071 -0.22 -0.03305 0.27434 0.54241 0.18325 0.24398 0.47773 0.27829 0.08243 0.67548 0.24209 0.0236000000000001 0.9359 0.0405 0.25551 0.54137 0.20312 0.27225 0.50438 0.22337 0.09733 0.71504 0.18763 0.12379 0.55174 0.32447 0.0811200000000001 0.79119 0.12769 0.23336 0.493 0.27364 0.0825900000000001 0.68458 0.23283 0.11742 0.6215 0.26108
1-96730371 1 96730371 G A 0.0412389034 0.79362 1.37875 2.27103 1.07545 -0.21123 0.42255 1.78613 0.57029 0.2004 0.72349 -0.04932 0.41286 -0.19316 -0.20522 0.00066 0.25816 0.51882 0.22302 0.24579 0.43563 0.31858 0.0924700000000001 0.63272 0.27481 0.03001 0.91341 0.05658 0.25872 0.50847 0.23281 0.26086 0.47586 0.26328 0.09093 0.73871 0.17036 0.19026 0.49194 0.3178 0.11158 0.70554 0.18288 0.21646 0.46775 0.31579 0.07179 0.69644 0.23177 0.09323 0.63706 0.26971
1-97112864 1 97112864 G A 0.0077843342 0.40523 0.98154 1.39332 0.16645 -0.00398 -0.07687 -0.06154 -0.03441 0.0146 -0.03248 -0.06531 -0.04984 0.09908 0.07756 -0.07791 0.0267799999999999 0.80805 0.16517 0.10682 0.4035 0.48968 0.06572 0.47482 0.45946 0.14105 0.3799 0.47905 0.145 0.37229 0.48271 0.10496 0.40062 0.49442 0.14663 0.3743 0.47907 0.02673 0.51072 0.46255 0.07459 0.62556 0.29985 0.04662 0.55693 0.39645 0.15713 0.46199 0.38088 0.14978 0.37541 0.47481
1-98041592 1 98041592 G C 0.0573498695 0.74498 0.42077 0.79314 -0.28566 -0.28183 -0.28948 -0.25219 -0.24611 -0.11531 0.3712 -0.28226 0.16266 0.75666 0.66938 1.68463 0.33762 0.34262 0.31976 0.23882 0.43663 0.32455 0.33925 0.34731 0.31344 0.33805 0.35776 0.30419 0.30285 0.39248 0.30467 0.31057 0.43436 0.25507 0.32219 0.45724 0.22057 0.36479 0.31588 0.31933 0.36204 0.39571 0.24225 0.34779 0.44677 0.20544 0.40513 0.39462 0.20025 0.10277 0.78628 0.11095
1-98600329 1 98600329 C T 0.0978355091 0.9746 0.26556 -0.04766 1.57908 -0.3619 -0.23623 -0.23131 -0.29853 -0.33957 0.36355 1.68747 0.36895 -0.35575 -0.32704 -0.34844 0.14543 0.7807 0.07387 0.45945 0.16604 0.37451 0.44486 0.17482 0.38032 0.45133 0.17473 0.37394 0.44422 0.17272 0.38306 0.33795 0.21066 0.45139 0.60755 0.20938 0.18307 0.54456 0.33051 0.12493 0.60182 0.21428 0.1839 0.46789 0.16227 0.36984 0.48385 0.15648 0.35967 0.47344 0.15725 0.36931
rs4542263 1 98606734 C A 0.0965665796 + 0.23001 -0.08836 1.48731 -0.36327 -0.25499 -0.25259 -0.31574 -0.35096 0.30759 1.63581 0.35873 -0.36056 -0.33076 -0.35575 0.14542 0.77448 0.0801 0.44672 0.16611 0.38717 0.43299 0.17363 0.39338 0.43855 0.17365 0.3878 0.43151 0.17203 0.39646 0.32816 0.209 0.46284 0.59282 0.20662 0.20056 0.53541 0.32875 0.13584 0.58965 0.21523 0.19512 0.45493 0.1626 0.38247 0.4721 0.15644 0.37146 0.45923 0.15751 0.38326
rs2182944 1 98608819 A T 0.0962856397 0.99007 0.2188 -0.09712 1.46497 -0.36514 -0.26715 -0.25588 -0.31601 -0.34699 0.3008 1.62481 0.35098 -0.3607 -0.33058 -0.35438 0.14776 0.76981 0.08243 0.44293 0.16684 0.39023 0.42252 0.17597 0.40151 0.43618 0.17392 0.3899 0.42883 0.1724 0.39877 0.33187 0.20729 0.46084 0.58764 0.20686 0.2055 0.52976 0.33184 0.1384 0.58546 0.21707 0.19747 0.45143 0.16347 0.3851 0.46863 0.15721 0.37416 0.45652 0.15815 0.38533
1-98610858 1 98610858 A G 0.0990462141 0.9841 -0.00186 -0.32256 1.26375 -0.36495 -0.27103 -0.26072 -0.32493 -0.35821 0.26145 1.59467 0.31136 -0.36253 -0.32732 -0.31908 0.22841 0.64198 0.12961 0.45129 0.17384 0.37487 0.44029 0.17983 0.37988 0.44914 0.17818 0.37268 0.4385 0.17802 0.38348 0.37122 0.2084 0.42038 0.55134 0.21543 0.23323 0.44197 0.38892 0.16911 0.5481 0.22184 0.23006 0.456 0.17092 0.37308 0.46897 0.16533 0.3657 0.47106 0.16551 0.36343
rs7556194 1 98659922 G A 0.0305292428 0.24291 1.57691 1.71375 -0.12794 -0.12381 0.0387 -0.10443 0.12832 0.51929 -0.12783 0.15331 -0.10941 -0.12535 -0.11938 -0.12258 0.02135 0.37152 0.60713 0.01833 0.35824 0.62343 0.0431 0.52899 0.42791 0.03731 0.43972 0.52297 0.21105 0.5627 0.22625 0.00680000000000003 0.93621 0.05699 0.14145 0.2809 0.57765 0.21383 0.49606 0.29011 0.09091 0.30475 0.60434 0.11974 0.28667 0.59359 0.11472 0.29146 0.59382 0.12525 0.2725 0.60225
rs819922 1 99548292 T G 0.0884879896 + -0.25048 -0.40477 0.40196 -0.3636 0.32668 0.62019 1.41243 0.63678 -0.10738 -0.33402 -0.35973 -0.1858 -0.12771 -0.27206 0.43001 0.23088 0.33911 0.38531 0.21595 0.39874 0.43382 0.22022 0.34596 0.4278 0.2403 0.3319 0.2244 0.52847 0.24713 0.43106 0.24286 0.32608 0.42063 0.21144 0.36793 0.3555 0.2546 0.3899 0.4029 0.206 0.3911 0.39469 0.22495 0.38036 0.40084 0.21989 0.37927 0.41229 0.19651 0.3912
1-101086704 1 101086704 A T 0.0109203655 0.4855 1.65272 2.08239 -0.09523 -0.01518 -0.08063 -0.09592 0.017 -0.02387 -0.06126 0.0326 0.06794 -0.08546 -0.08683 0.05162 0.13275 0.42133 0.44592 0.0715199999999999 0.62438 0.3041 0.05621 0.50178 0.44201 0.13371 0.43886 0.42743 0.00548999999999999 0.86376 0.13075 0.00821000000000005 0.64077 0.35102 0.16128 0.42193 0.41679 0.16977 0.47289 0.35734 0.0835 0.59888 0.31762 0.11221 0.42112 0.46667 0.12547 0.3976 0.47693 0.07652 0.57048 0.353
1-101331071 1 101331071 G A 0.0266720627 0.40844 1.36132 1.63087 -0.13553 -0.05612 0.10918 -0.07078 -0.12276 -0.04953 -0.01963 0.00741 -0.07365 -0.15147 -0.12626 -0.11375 0.17316 0.33673 0.49011 0.15928 0.4993 0.34142 0.0485500000000001 0.59137 0.36008 0.16305 0.39799 0.43896 0.00854999999999995 0.81716 0.17429 0.03417 0.4509 0.51493 0.19787 0.38044 0.42169 0.14767 0.44882 0.40351 0.15354 0.36582 0.48064 0.15036 0.33077 0.51887 0.1325 0.3777 0.4898 0.12638 0.3819 0.49172
1-101357764 1 101357764 T C 0.0293947781 0.43946 1.26819 1.57451 -0.16135 -0.0539 0.08804 -0.10155 -0.11869 -0.12021 -0.03591 -0.00644 -0.09723 -0.16548 -0.12447 -0.11418 0.16738 0.34456 0.48806 0.17097 0.47544 0.35359 0.04605 0.62588 0.32807 0.17218 0.4098 0.41802 0.01081 0.79531 0.19388 0.05389 0.41158 0.53453 0.18521 0.41074 0.40405 0.14744 0.4452 0.40736 0.14937 0.36862 0.48201 0.13852 0.35024 0.51124 0.11525 0.42748 0.45727 0.11147 0.41692 0.47161
rs35897072 1 101639351 T C 0.0188563969 0.6015 1.25885 1.76319 -0.02475 -0.16117 0.1421 0.26711 -0.05888 -0.02805 0.02522 1.19636 0.24631 -0.03432 -0.16255 -0.15079 0.2262 0.40983 0.36397 0.08794 0.42937 0.48269 0.22607 0.4019 0.37203 0.12038 0.55997 0.31965 0.1895 0.41434 0.39616 0.02588 0.87347 0.10065 0.09584 0.51655 0.38761 0.14622 0.74446 0.10932 0.26685 0.46986 0.26329 0.15013 0.47413 0.37574 0.1827 0.37835 0.43895 0.20674 0.35893 0.43433
rs12035347 1 102196785 G A 0.247678329 0.56992 -0.11863 -0.2083 0.62274 -0.41551 0.78336 1.17203 1.70604 0.91791 -0.35012 0.25005 -0.2206 -0.40788 -0.40753 -0.37907 0.49579 0.23334 0.27087 0.43574 0.20606 0.3582 0.50995 0.22307 0.26698 0.48748 0.25976 0.25276 0.29831 0.48882 0.21287 0.41985 0.36478 0.21537 0.43327 0.21812 0.34861 0.42172 0.29731 0.28097 0.45559 0.21245 0.33196 0.46758 0.18268 0.34974 0.46807 0.18194 0.34999 0.46647 0.18609 0.34744
rs12131161 1 102197194 C G 0.4513537859 0.75899 0.83154 0.93443 2.98873 -0.29869 0.93825 1.987 1.19491 0.60325 0.66008 2.11633 0.06982 -0.3629 -0.48074 -0.44496 0.34107 0.63668 0.02225 0.576 0.27539 0.14861 0.69553 0.26844 0.03603 0.58073 0.39377 0.0255 0.70633 0.26088 0.03279 0.70815 0.25063 0.04122 0.73249 0.23 0.03751 0.48196 0.49569 0.02235 0.71164 0.21853 0.06983 0.66098 0.21234 0.12668 0.6584 0.19884 0.14276 0.51731 0.28881 0.19388
rs6693759 1 102197476 C T 0.4807182768 0.86168 0.76955 0.58698 2.97362 -0.43243 1.29924 2.40269 1.49819 0.63459 0.43461 1.80522 0.05778 -0.40757 -0.51802 -0.49124 0.38784 0.59216 0.02 0.65341 0.1956 0.15099 0.74767 0.22521 0.02712 0.54076 0.43891 0.02033 0.73864 0.23564 0.02572 0.76643 0.19912 0.03445 0.77229 0.18765 0.04006 0.56278 0.41441 0.02281 0.74608 0.18812 0.0658 0.70038 0.17445 0.12517 0.68996 0.1656 0.14444 0.58971 0.22447 0.18582
1-102197487 1 102197487 A T 0.1354028721 0.32082 0.82679 1.4384 0.70428 0.24643 0.69951 0.81055 -0.06458 -0.27763 -0.26252 2.14944 0.35247 -0.12297 -0.26058 -0.17237 0.41792 0.45555 0.12653 0.40023 0.42561 0.17416 0.40982 0.43523 0.15495 0.2699 0.5958 0.1343 0.36496 0.42145 0.21359 0.35049 0.38831 0.2612 0.30262 0.40188 0.2955 0.07783 0.86828 0.05389 0.38711 0.42977 0.18312 0.30724 0.44914 0.24362 0.3146 0.41366 0.27174 0.31276 0.43999 0.24725
1-102197488 1 102197488 A T 0.2127746736 0.4429 0.17079 0.3082 1.94683 -0.36276 0.07953 1.24253 0.85606 0.84919 0.61143 0.61094 -0.14872 -0.368 -0.33393 -0.36806 0.29456 0.48897 0.21647 0.42564 0.24684 0.32752 0.29174 0.47085 0.23741 0.29621 0.50088 0.20291 0.49069 0.27656 0.23275 0.47533 0.29239 0.23228 0.47851 0.27426 0.24723 0.46403 0.2854 0.25057 0.45614 0.25007 0.29379 0.44182 0.23382 0.32436 0.454 0.22824 0.31776 0.43516 0.2364 0.32844
rs1336794 1 102197866 A C 0.2070313316 0.93863 0.13872 -0.14879 0.61919 -0.46877 1.39975 1.69791 2.24271 0.68517 -0.45648 0.10106 -0.27956 -0.44538 -0.4045 -0.35407 0.67472 0.19275 0.13253 0.58308 0.16179 0.25513 0.66868 0.21907 0.11225 0.6259 0.26676 0.10734 0.25099 0.66184 0.08717 0.66771 0.21922 0.11307 0.53244 0.19418 0.27338 0.59278 0.22785 0.17937 0.60476 0.16972 0.22552 0.60938 0.14884 0.24178 0.61261 0.15002 0.23737 0.60667 0.16025 0.23308
rs34650715 1 102198602 G C 0.1901300261 0.90541 0.74287 0.61462 0.73411 -0.44095 1.14324 1.59872 2.97867 1.0551 -0.42244 0.23223 -0.23059 -0.39522 -0.41087 -0.43379 0.68094 0.21558 0.10348 0.59348 0.1753 0.23122 0.71463 0.20043 0.08494 0.6999 0.2271 0.073 0.07041 0.90346 0.02613 0.7135 0.22794 0.05856 0.5518 0.19885 0.24935 0.58503 0.26647 0.1485 0.60571 0.19114 0.20315 0.62101 0.16202 0.21697 0.62908 0.15532 0.2156 0.62785 0.15396 0.21819
rs17434817 1 102198951 A G 0.1801083551 0.9589 0.76408 0.66741 0.8326 -0.45364 1.12748 1.68739 2.98823 1.15114 -0.41065 0.30092 -0.20526 -0.41233 -0.42237 -0.45178 0.69168 0.21796 0.09036 0.56626 0.18891 0.24483 0.7124 0.20896 0.07864 0.70638 0.23024 0.06338 0.0816800000000001 0.89299 0.02533 0.7053 0.24437 0.05033 0.56315 0.20055 0.2363 0.58686 0.27725 0.13589 0.60649 0.2006 0.19291 0.62551 0.16328 0.21121 0.63137 0.15859 0.21004 0.62781 0.15767 0.21452
rs12140609 1 102199337 C A 0.2025655352 0.96399 0.10912 -0.17604 0.80939 -0.46974 1.26661 1.63591 2.22179 0.78561 -0.42687 0.1911 -0.26503 -0.43347 -0.40829 -0.362 0.67542 0.19074 0.13384 0.54974 0.17545 0.27481 0.67211 0.2049 0.12299 0.62853 0.25537 0.1161 0.24403 0.66354 0.09243 0.65269 0.23227 0.11504 0.56065 0.18273 0.25662 0.59013 0.23401 0.17586 0.60246 0.16944 0.2281 0.60626 0.14949 0.24425 0.60955 0.14938 0.24107 0.60498 0.15815 0.23687
rs12737750 1 102200196 T C 0.4815391645 0.9755 1.04386 0.85927 3.36846 -0.43345 1.2906 2.458 1.59738 0.79809 0.66358 1.96462 -0.00177 -0.41729 -0.54131 -0.5156 0.29325 0.69627 0.01048 0.65588 0.19495 0.14917 0.77174 0.21153 0.01673 0.62209 0.36619 0.01172 0.76785 0.21715 0.015 0.78618 0.19324 0.02058 0.79693 0.18048 0.02259 0.60915 0.37818 0.01267 0.76941 0.17166 0.05893 0.7173 0.16617 0.11653 0.70062 0.15796 0.14142 0.59109 0.21725 0.19166
rs35337065 1 102200421 T C 0.17864047 0.97353 0.81113 0.70143 0.8894 -0.45376 1.14427 1.72174 3.05689 1.18095 -0.39999 0.33808 -0.1895 -0.41046 -0.42111 -0.4501 0.70142 0.21479 0.08379 0.57994 0.18481 0.23525 0.71924 0.20721 0.07355 0.71408 0.22725 0.05867 0.07589 0.90173 0.02238 0.71726 0.23623 0.04651 0.58175 0.19476 0.22349 0.59454 0.27827 0.12719 0.61162 0.20266 0.18572 0.63389 0.16154 0.20457 0.6403 0.15641 0.20329 0.63744 0.15512 0.20744
rs12758845 1 102200567 C T 0.4816428198 0.97594 1.00728 0.80655 3.33759 -0.42889 1.27795 2.41643 1.56776 0.781 0.6674 1.94152 -0.01136 -0.42055 -0.54064 -0.51745 0.29064 0.69817 0.01119 0.65485 0.19514 0.15001 0.77422 0.20812 0.01766 0.62875 0.35867 0.01258 0.76886 0.21517 0.01597 0.78643 0.19188 0.02169 0.79712 0.17953 0.02335 0.61383 0.3727 0.01347 0.76943 0.16987 0.0607 0.71837 0.16397 0.11766 0.70181 0.15639 0.1418 0.59369 0.21452 0.19179
rs12120248 1 102200786 A C 0.1782519582 0.98053 0.81991 0.71994 0.89348 -0.45366 1.14236 1.7169 3.06303 1.19916 -0.40256 0.35177 -0.19535 -0.41731 -0.42647 -0.45164 0.70053 0.21674 0.08273 0.58077 0.18581 0.23342 0.71794 0.20905 0.07301 0.7125 0.22913 0.05837 0.07665 0.9011 0.02225 0.71376 0.24049 0.04575 0.57607 0.19856 0.22537 0.58901 0.28531 0.12568 0.6114 0.20345 0.18515 0.63314 0.1623 0.20456 0.63911 0.15751 0.20338 0.6364 0.15649 0.20711
rs12120249 1 102200790 A C 0.1780994778 0.97949 0.81065 0.70648 0.88476 -0.45316 1.14021 1.7169 3.05699 1.19741 -0.4011 0.34191 -0.19932 -0.41542 -0.42472 -0.45095 0.70004 0.21606 0.0839 0.58153 0.1849 0.23357 0.7182 0.20807 0.07373 0.71294 0.22817 0.05889 0.0771000000000001 0.90025 0.02265 0.71424 0.23943 0.04633 0.57843 0.19679 0.22478 0.59092 0.28205 0.12703 0.61187 0.20179 0.18634 0.63307 0.16183 0.2051 0.63923 0.15695 0.20382 0.63656 0.15581 0.20763
rs6577293 1 102203222 C T 0.2020349869 + 0.16274 -0.14842 0.84965 -0.47356 1.31708 1.69995 2.31209 0.82452 -0.42264 0.19196 -0.28912 -0.445 -0.41907 -0.36643 0.69652 0.18495 0.11853 0.56099 0.17191 0.2671 0.69195 0.19985 0.1082 0.64678 0.2514 0.10182 0.23503 0.68481 0.08016 0.67526 0.22306 0.10168 0.57906 0.17665 0.24429 0.60926 0.22713 0.16361 0.6191 0.16254 0.21836 0.62139 0.14469 0.23392 0.62463 0.14477 0.2306 0.62019 0.15408 0.22573
rs1415095 1 102203871 G A 0.1773543081 0.99212 0.84567 0.7222 0.92421 -0.45426 1.13187 1.7243 3.10813 1.23078 -0.39279 0.35575 -0.21815 -0.42454 -0.43103 -0.4539 0.71034 0.21029 0.07937 0.58375 0.18315 0.2331 0.72154 0.20682 0.07164 0.71818 0.22527 0.05655 0.0719799999999999 0.90749 0.02053 0.72331 0.23276 0.04393 0.59014 0.19212 0.21774 0.59785 0.27931 0.12284 0.61992 0.19545 0.18463 0.63896 0.15805 0.20299 0.64453 0.15381 0.20166 0.64183 0.15297 0.2052
rs28541803 1 102203983 C T 0.1771227154 0.99337 0.85687 0.72638 0.93448 -0.45429 1.15463 1.74878 3.12404 1.23646 -0.39457 0.35347 -0.21635 -0.4223 -0.42932 -0.45355 0.71571 0.20836 0.07593 0.58781 0.18153 0.23066 0.72738 0.20452 0.0681 0.72301 0.22318 0.05381 0.07262 0.90742 0.01996 0.72717 0.23061 0.04222 0.59143 0.19143 0.21714 0.60274 0.27693 0.12033 0.62378 0.19415 0.18207 0.64251 0.15701 0.20048 0.64827 0.15263 0.1991 0.64545 0.1517 0.20285
rs4908204 1 102204109 G T 0.1849579634 0.94677 0.91793 0.78515 0.88538 -0.44942 1.16601 1.81422 3.20038 1.30123 -0.39691 0.29098 -0.26165 -0.41071 -0.4247 -0.45318 0.71771 0.20861 0.07368 0.59122 0.17931 0.22947 0.73331 0.20309 0.0636 0.73325 0.21883 0.04792 0.0702699999999999 0.91171 0.01802 0.7317 0.23073 0.03757 0.58999 0.18932 0.22069 0.61171 0.26563 0.12266 0.6336 0.18125 0.18515 0.64387 0.15641 0.19972 0.65129 0.15037 0.19834 0.64796 0.14927 0.20277
rs6577294 1 102204662 C G 0.4561164491 0.98697 1.2346 1.32399 3.35972 -0.49252 1.06759 2.35247 1.97567 1.01076 0.69555 2.14433 0.035 -0.42221 -0.55501 -0.39478 0.3289 0.66242 0.00868 0.61629 0.23199 0.15172 0.69898 0.28425 0.01677 0.61265 0.37706 0.01029 0.65902 0.3294 0.01158 0.73457 0.24909 0.01634 0.75547 0.22433 0.0202 0.50163 0.4886 0.00977 0.72794 0.2201 0.05196 0.66468 0.21866 0.11666 0.65952 0.20037 0.14011 0.46219 0.34305 0.19476
rs7550681 1 102204890 T A 0.177694517 0.99025 0.83004 0.70556 0.93223 -0.45542 1.1548 1.73262 3.08868 1.21472 -0.39658 0.35813 -0.21116 -0.42105 -0.42777 -0.4532 0.71282 0.2094 0.07778 0.58325 0.18326 0.23349 0.72518 0.20496 0.06986 0.71925 0.22479 0.05596 0.07538 0.90337 0.02125 0.72299 0.23287 0.04414 0.58754 0.19323 0.21923 0.59893 0.27948 0.12159 0.62128 0.19577 0.18295 0.63991 0.15825 0.20184 0.64565 0.15391 0.20044 0.64274 0.15293 0.20433
rs6577295 1 102204951 G A 0.1773182768 0.99251 0.85753 0.7273 0.93996 -0.4545 1.15944 1.7477 3.12517 1.24132 -0.39368 0.35616 -0.21622 -0.42352 -0.43018 -0.45353 0.7164 0.20812 0.07548 0.58736 0.18174 0.2309 0.72801 0.20421 0.06778 0.7229 0.22329 0.05381 0.07292 0.90715 0.01993 0.72699 0.23099 0.04202 0.59212 0.19134 0.21654 0.60302 0.27712 0.11986 0.62402 0.19422 0.18176 0.64285 0.15682 0.20033 0.64847 0.15255 0.19898 0.64574 0.15166 0.2026
rs6577296 1 102205073 T C 0.1794861619 0.97846 0.84095 0.71697 0.90059 -0.45391 1.16177 1.7404 3.10335 1.24109 -0.39954 0.32224 -0.22213 -0.42317 -0.43121 -0.45155 0.71132 0.21002 0.07866 0.5838 0.18239 0.23381 0.72697 0.20372 0.06931 0.72097 0.22374 0.05529 0.07569 0.90338 0.02093 0.72174 0.23549 0.04277 0.58471 0.19263 0.22266 0.60276 0.2723 0.12494 0.62108 0.19353 0.18539 0.63956 0.15719 0.20325 0.64502 0.15283 0.20215 0.64282 0.15198 0.2052
rs6577297 1 102205205 T C 0.1781234987 0.9869 0.81893 0.68467 0.92611 -0.45394 1.1448 1.73735 3.08477 1.21296 -0.39367 0.35854 -0.22251 -0.42441 -0.4284 -0.45298 0.71398 0.2079 0.07812 0.58786 0.18108 0.23106 0.72574 0.20403 0.07023 0.72106 0.2231 0.05584 0.07591 0.90243 0.02166 0.72507 0.23013 0.0448 0.59106 0.19143 0.21751 0.59993 0.27868 0.12139 0.62382 0.19261 0.18357 0.64129 0.15683 0.20188 0.64688 0.15288 0.20024 0.64411 0.15189 0.204
rs12138851 1 102206208 C T 0.1772616188 0.99161 0.87699 0.75193 0.94208 -0.45295 1.15221 1.75673 3.14843 1.25346 -0.3876 0.37455 -0.21972 -0.42434 -0.43185 -0.45415 0.71421 0.21024 0.07555 0.58944 0.18194 0.22862 0.72605 0.20617 0.06778 0.72287 0.22401 0.05312 0.0703699999999999 0.91034 0.01929 0.72782 0.23069 0.04149 0.59627 0.19095 0.21278 0.5995 0.28244 0.11806 0.62423 0.19457 0.1812 0.6427 0.15759 0.19971 0.64844 0.15312 0.19844 0.6457 0.15233 0.20197
rs2339200 1 102206729 T G 0.1772788512 0.9939 0.86771 0.73065 0.95154 -0.45375 1.16038 1.76125 3.14193 1.25878 -0.39131 0.35616 -0.21813 -0.42433 -0.43133 -0.45472 0.72057 0.20629 0.07314 0.59142 0.1803 0.22828 0.73047 0.20349 0.06604 0.72625 0.22175 0.052 0.0727899999999999 0.90785 0.01936 0.7299 0.2294 0.0407 0.59597 0.18995 0.21408 0.60685 0.27515 0.118 0.62656 0.19319 0.18025 0.64556 0.15578 0.19866 0.65113 0.15151 0.19736 0.64816 0.15073 0.20111
rs1415096 1 102207718 A G 0.4809399478 + 1.08299 0.87311 3.44059 -0.45186 1.25021 2.43684 1.63139 0.83993 0.71217 1.98551 -0.05529 -0.43931 -0.54452 -0.52431 0.26864 0.72191 0.00945 0.66359 0.18598 0.15043 0.77826 0.20572 0.01602 0.64729 0.34173 0.01098 0.77478 0.21132 0.0139 0.79344 0.18765 0.01891 0.80453 0.17496 0.02051 0.62377 0.36464 0.01159 0.77402 0.1639 0.06208 0.72373 0.15774 0.11853 0.7066 0.15228 0.14112 0.59756 0.20912 0.19332
rs945644 1 102209226 A C 0.4809754569 0.99649 1.08469 0.86717 3.42086 -0.43848 1.30751 2.50338 1.66778 0.84916 0.68567 1.95366 -0.0361 -0.44933 -0.54811 -0.52278 0.28592 0.70474 0.00934 0.65564 0.19299 0.15137 0.7774 0.20743 0.01517 0.63054 0.35896 0.0105 0.77131 0.21536 0.01333 0.79197 0.18969 0.01834 0.80288 0.17637 0.02075 0.62254 0.36579 0.01167 0.77374 0.16605 0.06021 0.72336 0.1573 0.11934 0.70422 0.15356 0.14222 0.59833 0.20994 0.19173
rs951897 1 102209791 G A 0.1768180157 0.99767 0.85219 0.7212 0.9349 -0.45329 1.1456 1.74584 3.12016 1.23071 -0.39455 0.36586 -0.21405 -0.42561 -0.42929 -0.45436 0.71494 0.20897 0.07609 0.59241 0.18052 0.22707 0.72622 0.20534 0.06844 0.72255 0.22354 0.05391 0.07262 0.90728 0.0201 0.72721 0.23007 0.04272 0.59116 0.19229 0.21655 0.59996 0.2807 0.11934 0.62288 0.19578 0.18134 0.64281 0.15711 0.20008 0.64845 0.15316 0.19839 0.64551 0.1522 0.20229
rs1415097 1 102210167 A G 0.4583287206 0.82885 0.58623 0.26106 2.91548 -0.43362 1.42727 2.3129 1.42905 0.73443 0.39583 1.42913 -0.16986 -0.38693 -0.49212 -0.5244 0.34473 0.62772 0.02755 0.66139 0.17363 0.16498 0.77353 0.19152 0.03495 0.59383 0.37699 0.02918 0.7637 0.20155 0.03475 0.77917 0.18026 0.04057 0.78418 0.16546 0.05036 0.65506 0.31134 0.0336 0.74473 0.15531 0.09996 0.71208 0.15326 0.13466 0.70545 0.14349 0.15106 0.65399 0.16559 0.18042
rs4908208 1 102210592 C G 0.3392655352 0.97104 0.09056 -0.12232 2.29247 -0.43318 -0.06641 0.65725 0.20779 0.37565 0.89718 1.44114 0.28579 -0.42286 -0.44028 -0.5381 0.26784 0.64 0.09216 0.59003 0.19644 0.21353 0.55032 0.27093 0.17875 0.61499 0.26393 0.12108 0.65518 0.1962 0.14862 0.64507 0.22251 0.13242 0.62788 0.2609 0.11122 0.5791 0.31825 0.10265 0.61928 0.24334 0.13738 0.62247 0.17058 0.20695 0.6234 0.16833 0.20827 0.58152 0.18287 0.23561
rs4908209 1 102210764 C A 0.4895516971 0.96722 1.0453 0.90791 3.36308 -0.37925 1.24097 2.37515 1.49601 0.72494 0.6206 2.02949 -0.01728 -0.44063 -0.54196 -0.51825 0.27868 0.71056 0.01076 0.63342 0.21648 0.1501 0.76612 0.21576 0.01812 0.63048 0.35694 0.01258 0.76654 0.21708 0.01638 0.77845 0.19862 0.02293 0.79254 0.18315 0.02431 0.59998 0.38721 0.01281 0.76402 0.17427 0.06171 0.71396 0.16512 0.12092 0.69496 0.16117 0.14387 0.58632 0.22021 0.19347
rs10874529 1 102213514 C T 0.4812088773 0.99745 1.04181 0.82091 3.3756 -0.43786 1.28769 2.47001 1.63851 0.83793 0.67566 1.91803 -0.04463 -0.45119 -0.54888 -0.5222 0.28713 0.70263 0.01024 0.65381 0.1938 0.15239 0.77636 0.20727 0.01637 0.63013 0.35842 0.01145 0.77055 0.21496 0.01449 0.79019 0.19023 0.01958 0.80115 0.1768 0.02205 0.62474 0.36252 0.01274 0.77171 0.16613 0.06216 0.72209 0.15734 0.12057 0.70298 0.15374 0.14328 0.5979 0.21011 0.19199
rs4908210 1 102215513 C A 0.4809976501 0.99814 1.04919 0.83326 3.37806 -0.43573 1.29505 2.4868 1.64835 0.83645 0.66642 1.93188 -0.03926 -0.45061 -0.54856 -0.52433 0.29311 0.69676 0.01013 0.65279 0.19523 0.15198 0.77475 0.20908 0.01617 0.62448 0.36425 0.01127 0.7688 0.2169 0.0143 0.78936 0.19119 0.01945 0.8005 0.17742 0.02208 0.61922 0.36822 0.01256 0.77128 0.16715 0.06157 0.72154 0.15815 0.12031 0.70278 0.15438 0.14284 0.59986 0.20942 0.19072
rs2339204 1 102216280 C A 0.1772845953 + 0.82109 0.70982 0.93092 -0.45536 1.169 1.77565 3.08212 1.18898 -0.38775 0.39982 -0.1876 -0.40683 -0.4144 -0.45122 0.7052 0.21555 0.07925 0.59154 0.18241 0.22605 0.72441 0.20646 0.06913 0.71967 0.22574 0.05459 0.077 0.90102 0.02198 0.72316 0.23173 0.04511 0.59801 0.1916 0.21039 0.59224 0.29011 0.11765 0.61875 0.20203 0.17922 0.6392 0.16227 0.19853 0.64674 0.15686 0.1964 0.64373 0.15484 0.20143
rs11591058 1 102217829 G T 0.1778637076 0.99121 0.78471 0.66497 0.89532 -0.45221 1.08481 1.65955 3.03668 1.20705 -0.40114 0.32893 -0.21768 -0.41973 -0.42645 -0.45482 0.70338 0.21078 0.08584 0.58561 0.18233 0.23206 0.7128 0.20851 0.07869 0.7093 0.22778 0.06292 0.07626 0.90043 0.02331 0.71384 0.23746 0.0487 0.57808 0.19603 0.22589 0.59178 0.27813 0.13009 0.6126 0.19742 0.18998 0.63232 0.16037 0.20731 0.6383 0.15594 0.20576 0.63511 0.1549 0.20999
rs12745544 1 102219617 G A 0.1777503916 0.99305 0.80857 0.69147 0.8897 -0.45197 1.08137 1.65976 3.05896 1.20113 -0.40289 0.33 -0.21317 -0.4185 -0.42645 -0.45419 0.70144 0.21216 0.0864 0.58604 0.18239 0.23157 0.71134 0.20979 0.07887 0.70881 0.22856 0.06263 0.0720499999999999 0.90581 0.02214 0.71581 0.23604 0.04815 0.5768 0.19647 0.22673 0.59038 0.27927 0.13035 0.61108 0.19894 0.18998 0.63176 0.16087 0.20737 0.63794 0.15617 0.20589 0.635 0.15506 0.20994
rs10430070 1 102220212 G T 0.4817300261 0.99842 1.02964 0.81172 3.35411 -0.44907 1.26756 2.45268 1.64322 0.83421 0.66253 1.9341 -0.04206 -0.45352 -0.55079 -0.51873 0.29232 0.69711 0.01057 0.65725 0.19089 0.15186 0.77381 0.20925 0.01694 0.62823 0.35991 0.01186 0.76689 0.21821 0.0149 0.78873 0.19114 0.02013 0.7999 0.17735 0.02275 0.61558 0.37147 0.01295 0.77072 0.16743 0.06185 0.72023 0.15862 0.12115 0.70085 0.15499 0.14416 0.5953 0.2126 0.1921
rs17488934 1 102220586 T A 0.1778563969 0.99275 0.80626 0.69172 0.89362 -0.45205 1.07474 1.6596 3.05455 1.20378 -0.40309 0.3332 -0.21181 -0.41881 -0.42778 -0.45503 0.70155 0.21244 0.08601 0.58539 0.18301 0.2316 0.71015 0.21085 0.079 0.70853 0.22903 0.06244 0.07291 0.90481 0.02228 0.7146 0.23729 0.04811 0.57565 0.19744 0.22691 0.58935 0.28067 0.12998 0.61056 0.19979 0.18965 0.63137 0.16138 0.20725 0.63747 0.1566 0.20593 0.63437 0.15564 0.20999
rs12755600 1 102220987 T C 0.1784699739 0.98766 0.77838 0.65348 0.90135 -0.45141 1.06241 1.64671 3.03052 1.18869 -0.39887 0.33823 -0.21348 -0.4203 -0.42553 -0.45192 0.70242 0.21006 0.08752 0.58717 0.1815 0.23133 0.70914 0.2097 0.08116 0.70769 0.22788 0.06443 0.07419 0.9024 0.02341 0.71529 0.2344 0.05031 0.58023 0.19509 0.22468 0.59022 0.27919 0.13059 0.61111 0.19832 0.19057 0.63187 0.16012 0.20801 0.63783 0.15582 0.20635 0.63531 0.15462 0.21007
rs7536692 1 102222312 A G 0.1777830287 0.99502 0.80992 0.69267 0.88851 -0.45136 1.07962 1.65413 3.06229 1.20366 -0.40179 0.33531 -0.21867 -0.42062 -0.42726 -0.45511 0.70078 0.21237 0.08685 0.58729 0.18205 0.23066 0.71087 0.20983 0.0793 0.70796 0.22888 0.06316 0.0713 0.9066 0.0221 0.71587 0.23568 0.04845 0.57743 0.19643 0.22614 0.58874 0.28112 0.13014 0.61155 0.19805 0.1904 0.63161 0.16076 0.20763 0.63773 0.15624 0.20603 0.63471 0.15516 0.21013
rs10874530 1 102225991 T C 0.4817443864 0.99831 1.02907 0.8113 3.35318 -0.44957 1.26633 2.45204 1.64237 0.83462 0.66236 1.93468 -0.04233 -0.45393 -0.55098 -0.51865 0.2925 0.69692 0.01058 0.65739 0.19075 0.15186 0.77365 0.20937 0.01698 0.62805 0.36008 0.01187 0.76687 0.2182 0.01493 0.78865 0.1912 0.02015 0.79985 0.17737 0.02278 0.61524 0.3718 0.01296 0.77066 0.16747 0.06187 0.72013 0.15863 0.12124 0.70065 0.15506 0.14429 0.59535 0.21258 0.19207
rs10782865 1 102226187 A T 0.4816245431 0.99648 1.01339 0.79304 3.34195 -0.4487 1.25973 2.45254 1.63835 0.83323 0.66036 1.90091 -0.04334 -0.4518 -0.54927 -0.5204 0.29147 0.69757 0.01096 0.65694 0.19074 0.15232 0.77296 0.20963 0.01741 0.62621 0.36162 0.01217 0.76746 0.21723 0.01531 0.78888 0.19059 0.02053 0.7994 0.17734 0.02326 0.62172 0.36475 0.01353 0.7702 0.16719 0.06261 0.72052 0.15821 0.12127 0.70161 0.15447 0.14392 0.59723 0.21103 0.19174
rs36018911 1 102226324 C T 0.1783793734 0.98893 0.80286 0.68212 0.8897 -0.45028 1.0731 1.66253 3.05394 1.20665 -0.40709 0.32254 -0.21851 -0.41911 -0.42459 -0.45411 0.70443 0.21086 0.08471 0.59045 0.1811 0.22845 0.71229 0.20981 0.0779 0.71087 0.22769 0.06144 0.07411 0.90351 0.02238 0.71561 0.23667 0.04772 0.57203 0.19851 0.22946 0.59122 0.27886 0.12992 0.61308 0.19747 0.18945 0.63303 0.16043 0.20654 0.63911 0.15609 0.2048 0.63601 0.15487 0.20912
rs12049465 1 102227225 G A 0.1957007833 0.90388 0.68935 0.64335 0.96203 -0.44274 0.94814 1.49554 2.91121 1.35161 -0.36681 0.39688 -0.20301 -0.43299 -0.44458 -0.45498 0.6779 0.22382 0.09828 0.5757 0.19359 0.23071 0.67507 0.22629 0.09864 0.67263 0.24655 0.08082 0.09659 0.87312 0.03029 0.66338 0.2813 0.05532 0.57299 0.20753 0.21948 0.55619 0.30722 0.13659 0.58249 0.2193 0.19821 0.61077 0.17235 0.21688 0.61501 0.16801 0.21698 0.61403 0.16754 0.21843
rs12118113 1 102234393 A G 0.1769530026 0.99403 0.72545 0.63391 0.85291 -0.42972 0.92921 1.59605 2.97848 1.31124 -0.39098 0.34251 -0.25479 -0.44837 -0.45434 -0.45859 0.68795 0.21874 0.09331 0.60439 0.18175 0.21386 0.68561 0.22363 0.09076 0.69815 0.23414 0.06771 0.0874400000000001 0.88518 0.02738 0.68944 0.25848 0.05208 0.56979 0.20465 0.22556 0.56868 0.29711 0.13421 0.59966 0.20362 0.19672 0.62281 0.16444 0.21275 0.62565 0.16147 0.21288 0.62575 0.16092 0.21333
rs1415092 1 102234744 C G 0.1786689295 0.99403 0.61296 0.56455 0.82485 -0.44157 0.84384 1.46543 2.80298 1.22213 -0.40681 0.35715 -0.24246 -0.45081 -0.45084 -0.45532 0.65942 0.22829 0.11229 0.57117 0.1932 0.23563 0.65331 0.23412 0.11257 0.6666 0.24648 0.08692 0.09939 0.86449 0.03612 0.65324 0.28086 0.0659 0.53332 0.22064 0.24604 0.53378 0.3162 0.15002 0.57556 0.21386 0.21058 0.59817 0.17318 0.22865 0.60139 0.17049 0.22812 0.60126 0.17012 0.22862
rs945642 1 102236102 T C 0.1767624021 + 0.66021 0.5975 0.83698 -0.42915 0.8751 1.57354 2.89434 1.33006 -0.38628 0.36408 -0.26923 -0.45798 -0.46018 -0.46001 0.6752 0.22545 0.09935 0.59515 0.18729 0.21756 0.67025 0.23129 0.09846 0.68754 0.24 0.07246 0.10172 0.86571 0.03257 0.66711 0.27636 0.05653 0.56105 0.21125 0.2277 0.55113 0.31152 0.13735 0.59094 0.20785 0.20121 0.61324 0.16907 0.21769 0.61443 0.1673 0.21827 0.61606 0.16626 0.21768
rs9661322 1 102237304 C T 0.1771496084 0.99684 0.66211 0.59409 0.83694 -0.42849 0.8695 1.57222 2.89965 1.3385 -0.38553 0.35151 -0.27104 -0.45763 -0.45965 -0.45966 0.67695 0.22385 0.0992 0.59594 0.18648 0.21758 0.67041 0.23087 0.09872 0.68887 0.23893 0.0722 0.10114 0.86669 0.03217 0.66856 0.27543 0.05601 0.56291 0.20967 0.22742 0.55497 0.30659 0.13844 0.59151 0.20667 0.20182 0.61416 0.16809 0.21775 0.61552 0.16625 0.21823 0.61696 0.16532 0.21772
rs2879370 1 102239044 A C 0.1773156658 0.99441 0.67452 0.59034 0.85478 -0.42683 0.89642 1.59561 2.92809 1.35975 -0.37951 0.34758 -0.27375 -0.45747 -0.45975 -0.45969 0.68606 0.21947 0.09447 0.60317 0.18323 0.2136 0.68041 0.22599 0.0936 0.69585 0.23516 0.06899 0.10048 0.86867 0.03085 0.67674 0.26971 0.05355 0.57342 0.20484 0.22174 0.56556 0.29966 0.13478 0.59819 0.20321 0.1986 0.62074 0.16513 0.21413 0.62185 0.16342 0.21473 0.62346 0.1624 0.21414
rs1336791 1 102242139 C T 0.1771906005 0.998 0.6777 0.57645 0.84445 -0.42825 0.89883 1.60546 2.9366 1.34578 -0.38564 0.32136 -0.27823 -0.45803 -0.45958 -0.45984 0.69113 0.21556 0.09331 0.60501 0.1808 0.21419 0.68437 0.22332 0.09231 0.70043 0.23211 0.06746 0.09836 0.8716 0.03004 0.68351 0.26361 0.05288 0.57361 0.20248 0.22391 0.57374 0.2901 0.13616 0.60157 0.19952 0.19891 0.62371 0.16245 0.21384 0.6251 0.16065 0.21425 0.62634 0.15984 0.21382
rs17489369 1 102242321 A T 0.1771986945 0.99799 0.6778 0.57575 0.84436 -0.42823 0.8992 1.60604 2.93713 1.34586 -0.38567 0.32038 -0.27842 -0.45803 -0.45957 -0.45984 0.6914 0.21537 0.09323 0.60519 0.18067 0.21414 0.68463 0.22316 0.09221 0.70066 0.23196 0.06738 0.09833 0.87167 0.03 0.6838 0.26337 0.05283 0.57382 0.20231 0.22387 0.57417 0.28966 0.13617 0.60177 0.19935 0.19888 0.62389 0.16232 0.21379 0.62528 0.16052 0.2142 0.62652 0.15972 0.21376
rs11164360 1 102244696 C T 0.073172846 0.74644 1.10678 1.32916 0.7127 -0.30614 0.90445 1.87155 3.2322 1.33643 -0.215 0.26381 -0.2354 -0.17104 -0.25055 -0.29066 0.54603 0.32017 0.1338 0.4812 0.25133 0.26747 0.57699 0.31187 0.11114 0.64815 0.29681 0.05504 0.0541700000000001 0.92358 0.02225 0.62756 0.3236 0.04884 0.55033 0.23182 0.21785 0.48374 0.35242 0.16384 0.55175 0.22359 0.22466 0.5091 0.26227 0.22863 0.55516 0.21493 0.22991 0.55647 0.20865 0.23488
rs1932848 1 102245158 T G 0.1810895561 0.98497 0.48647 0.36118 0.7543 -0.43317 0.75135 1.352 2.70616 1.26086 -0.38761 0.2258 -0.32721 -0.45861 -0.45294 -0.45533 0.65762 0.21046 0.13192 0.56843 0.18276 0.24881 0.6438 0.22121 0.13499 0.65939 0.23455 0.10606 0.10617 0.84951 0.04432 0.64926 0.27265 0.07809 0.55187 0.19933 0.2488 0.55286 0.27146 0.17568 0.5784 0.18717 0.23443 0.59371 0.16183 0.24446 0.59635 0.16011 0.24354 0.59605 0.16007 0.24388
rs56147449 1 102245601 A G 0.2282007833 0.73724 0.326 0.24699 2.04787 -0.29638 -0.20588 0.13942 -0.14203 -0.03626 0.3916 2.03032 0.88896 -0.37051 -0.43412 -0.44721 0.28597 0.6524 0.06163 0.59455 0.21533 0.19012 0.48649 0.27067 0.24284 0.60335 0.23664 0.16001 0.57095 0.21992 0.20913 0.58655 0.22826 0.18519 0.63143 0.23896 0.12961 0.47054 0.45972 0.06974 0.55932 0.35638 0.0843 0.57792 0.20148 0.2206 0.56273 0.19808 0.23919 0.51798 0.22145 0.26057
rs12140767 1 102246649 G C 0.1813253264 0.98464 0.46326 0.3319 0.75454 -0.43378 0.73805 1.34301 2.68342 1.2656 -0.384 0.21213 -0.32932 -0.45808 -0.4494 -0.45135 0.65608 0.20907 0.13485 0.56712 0.18207 0.25081 0.64128 0.22029 0.13843 0.65803 0.23334 0.10863 0.10975 0.84395 0.0463 0.6458 0.27427 0.07993 0.55422 0.19685 0.24893 0.55444 0.26639 0.17917 0.57718 0.18579 0.23703 0.59245 0.16109 0.24646 0.59537 0.1595 0.24513 0.59484 0.15969 0.24547
rs35108510 1 102253618 T C 0.1797266319 0.98618 0.60178 0.46476 0.81787 -0.42933 0.82562 1.48117 2.85605 1.31735 -0.38797 0.24255 -0.29969 -0.45644 -0.45455 -0.4574 0.68699 0.20662 0.10639 0.59476 0.17802 0.22722 0.67149 0.21972 0.10879 0.68892 0.22932 0.08176 0.09765 0.86857 0.03378 0.6784 0.26025 0.06135 0.57004 0.19649 0.23347 0.57924 0.26653 0.15423 0.59618 0.19029 0.21353 0.61628 0.15855 0.22517 0.61883 0.15656 0.22461 0.61881 0.15629 0.2249
rs11810670 1 102254410 T C 0.0804368146 0.80932 1.37318 1.44705 0.68126 -0.29113 0.76237 1.76851 3.55871 1.61247 -0.24765 0.06033 -0.30328 -0.24135 -0.32116 -0.33015 0.61118 0.26845 0.12037 0.53961 0.21754 0.24285 0.55208 0.3239 0.12402 0.68724 0.26759 0.04517 0.0305799999999999 0.9593 0.01012 0.68673 0.28077 0.0325 0.56888 0.20664 0.22448 0.54967 0.2698 0.18053 0.58187 0.1913 0.22683 0.54397 0.22565 0.23038 0.58121 0.1855 0.23329 0.58679 0.17938 0.23383
rs12058183 1 102257970 C G 0.1824979112 0.82053 0.0935 0.01436 0.43884 -0.43196 0.70395 1.30303 2.0191 0.46255 -0.43191 0.1484 -0.13653 -0.42801 -0.42047 -0.36284 0.55143 0.23318 0.21539 0.47536 0.2047 0.31994 0.56941 0.23167 0.19892 0.56365 0.27124 0.16511 0.1626 0.72672 0.11068 0.57302 0.25211 0.17487 0.4422 0.23685 0.32095 0.48175 0.27534 0.24291 0.49024 0.234 0.27576 0.51333 0.18503 0.30164 0.51748 0.18148 0.30104 0.51514 0.19 0.29486
rs17436718 1 102258866 T C 0.1803109661 0.98292 0.61104 0.46011 0.79624 -0.42 0.85277 1.49229 2.87644 1.29857 -0.39116 0.24812 -0.30262 -0.45963 -0.45851 -0.46069 0.69098 0.20538 0.10364 0.60845 0.17389 0.21766 0.68091 0.21542 0.10367 0.6936 0.22719 0.07921 0.09389 0.8734 0.03271 0.68769 0.2515 0.06081 0.57228 0.19573 0.23199 0.58229 0.2675 0.15021 0.59991 0.18996 0.21013 0.62106 0.15708 0.22186 0.6231 0.15517 0.22173 0.62316 0.15488 0.22196
rs4636485 1 102261165 C T 0.1786650131 0.99095 0.66515 0.51988 0.86692 -0.42805 0.9027 1.59518 2.94335 1.35552 -0.38556 0.27705 -0.29314 -0.45741 -0.45569 -0.45731 0.70591 0.2042 0.08989 0.61167 0.17466 0.21367 0.69429 0.21528 0.09043 0.7082 0.22484 0.06696 0.0979500000000001 0.87257 0.02948 0.69433 0.25348 0.05219 0.58211 0.19503 0.22286 0.59273 0.26953 0.13774 0.61152 0.18905 0.19943 0.63149 0.15602 0.21249 0.63383 0.15407 0.2121 0.63412 0.15375 0.21213
rs12039474 1 102261494 G T 0.1789624021 0.98817 0.67604 0.53566 0.85985 -0.43179 0.90011 1.57917 2.94821 1.33815 -0.38722 0.27452 -0.2881 -0.45768 -0.4557 -0.45631 0.70254 0.20532 0.09214 0.60503 0.17637 0.2186 0.69094 0.21649 0.09257 0.70523 0.22607 0.0687 0.0933200000000001 0.87791 0.02877 0.6948 0.25247 0.05273 0.57995 0.1952 0.22485 0.59099 0.26896 0.14005 0.60801 0.19084 0.20115 0.62886 0.15661 0.21453 0.63122 0.15464 0.21414 0.63169 0.15433 0.21398
rs12132859 1 102264109 T G 0.1785608355 0.98979 0.71046 0.57855 0.87958 -0.42512 0.92961 1.62852 2.99066 1.38169 -0.3857 0.30068 -0.28269 -0.45828 -0.4568 -0.45837 0.70783 0.20724 0.08493 0.61692 0.17544 0.20764 0.69857 0.21675 0.08468 0.71172 0.22602 0.06226 0.09575 0.87719 0.02706 0.69635 0.25543 0.04822 0.58195 0.1977 0.22035 0.59142 0.27667 0.13191 0.61195 0.19371 0.19434 0.6342 0.15739 0.20841 0.63651 0.15533 0.20816 0.63689 0.15494 0.20817
rs12132977 1 102264462 C G 0.1781723238 0.99367 0.74021 0.59884 0.89122 -0.42858 0.9512 1.66509 3.02686 1.38173 -0.38809 0.29372 -0.27956 -0.45754 -0.45641 -0.45708 0.71438 0.20474 0.08088 0.6186 0.17403 0.20737 0.70486 0.21483 0.08031 0.71835 0.2234 0.05825 0.09259 0.88226 0.02515 0.7045 0.25001 0.04549 0.58525 0.19549 0.21926 0.59921 0.27143 0.12936 0.61671 0.19172 0.19157 0.63877 0.15536 0.20587 0.64104 0.15334 0.20562 0.64165 0.15295 0.2054
rs17436899 1 102265644 G C 0.1786626632 0.98766 0.69302 0.55826 0.90021 -0.42661 0.93404 1.6294 2.97678 1.37434 -0.3762 0.32036 -0.28016 -0.45758 -0.45638 -0.45586 0.70842 0.20634 0.08524 0.61651 0.1752 0.20829 0.69916 0.21564 0.0852 0.71101 0.22568 0.06331 0.0972 0.87473 0.02807 0.69715 0.25332 0.04953 0.58994 0.19501 0.21505 0.59145 0.2784 0.13015 0.61306 0.19334 0.1936 0.63486 0.15715 0.20799 0.63697 0.15519 0.20784 0.63786 0.15477 0.20737
rs28485419 1 102268575 C T 0.1781326371 0.99362 0.75784 0.62198 0.90665 -0.4255 0.96232 1.68176 3.0501 1.41339 -0.38149 0.31507 -0.28393 -0.45927 -0.45827 -0.45813 0.71616 0.20574 0.0781 0.62223 0.17424 0.20353 0.70705 0.21535 0.0776 0.72006 0.22373 0.05621 0.09309 0.88249 0.02442 0.70457 0.2517 0.04373 0.58973 0.19569 0.21458 0.59799 0.27676 0.12525 0.61893 0.19201 0.18906 0.64069 0.15583 0.20348 0.64259 0.15392 0.20349 0.64357 0.1534 0.20303
rs12142748 1 102275097 C T 0.1814738903 0.96697 0.71932 0.54956 0.88773 -0.41869 0.97894 1.68909 3.029 1.45765 -0.38154 0.24797 -0.31777 -0.45911 -0.45563 -0.4537 0.72625 0.19738 0.07637 0.62934 0.16883 0.20183 0.71911 0.20564 0.07525 0.72655 0.21763 0.05582 0.10358 0.87028 0.02614 0.7041 0.25249 0.04341 0.59235 0.1907 0.21695 0.61425 0.25646 0.12929 0.62863 0.17948 0.19189 0.64583 0.15071 0.20346 0.64807 0.14882 0.20311 0.64881 0.1487 0.20249
rs12118162 1 102279787 C T 0.1854347258 0.95951 0.84492 0.65374 0.97852 -0.42404 1.15876 1.90553 3.17836 1.58736 -0.38985 0.24129 -0.32399 -0.46084 -0.4554 -0.44661 0.75674 0.18928 0.05398 0.64371 0.16379 0.1925 0.75616 0.19267 0.05117 0.75126 0.21056 0.03818 0.11613 0.86381 0.02006 0.71495 0.25487 0.03018 0.59431 0.1902 0.21549 0.64011 0.24608 0.11381 0.65109 0.17145 0.17746 0.66451 0.14527 0.19022 0.66814 0.14267 0.18919 0.66899 0.14347 0.18754
rs12736016 1 102283763 C T 0.1924221932 0.9713 0.7298 0.50852 0.98192 -0.43146 1.25348 1.93887 3.05537 1.62676 -0.39865 0.16105 -0.3576 -0.46342 -0.45922 -0.43777 0.76364 0.18294 0.05342 0.6434 0.16078 0.19582 0.76711 0.18314 0.04975 0.74547 0.21407 0.04046 0.16062 0.81406 0.02532 0.69143 0.27619 0.03238 0.58847 0.18948 0.22205 0.65255 0.22611 0.12134 0.65519 0.16346 0.18135 0.66208 0.14571 0.19221 0.6696 0.14034 0.19006 0.66938 0.14323 0.18739
rs34015283 1 102292000 T C 0.1942276762 0.95853 0.79357 0.61697 1.07258 -0.42468 1.39612 1.98853 3.13054 1.77483 -0.3688 0.2472 -0.34682 -0.46565 -0.44985 -0.42771 0.76109 0.18969 0.04922 0.65039 0.16374 0.18587 0.76987 0.1855 0.04463 0.74641 0.21551 0.03808 0.17322 0.80313 0.02365 0.67221 0.29953 0.02826 0.60549 0.19097 0.20354 0.64379 0.24601 0.1102 0.6567 0.16847 0.17483 0.66673 0.14755 0.18572 0.67362 0.14389 0.18249 0.6717 0.14771 0.18059
rs4262563 1 102294723 A G 0.2216310705 0.89062 0.15596 -0.08378 1.18145 -0.46835 1.21106 1.66321 2.2909 1.21739 -0.37078 0.18217 -0.26846 -0.46636 -0.33155 -0.2501 0.68817 0.20625 0.10558 0.58852 0.17358 0.2379 0.6907 0.20403 0.10527 0.64664 0.25455 0.09881 0.30166 0.61635 0.08199 0.60816 0.30348 0.08836 0.58771 0.19002 0.22227 0.6177 0.2236 0.1587 0.60913 0.18419 0.20668 0.61435 0.16225 0.2234 0.62268 0.16764 0.20968 0.61133 0.18346 0.20521
rs11164369 1 102295020 C G 0.2042663185 0.96457 0.12588 -0.08461 1.11932 -0.47349 1.27151 1.60639 2.23627 1.12945 -0.36563 0.3701 -0.2955 -0.4704 -0.38691 -0.31583 0.66956 0.20983 0.12061 0.57275 0.17775 0.2495 0.66687 0.215 0.11813 0.6327 0.25403 0.11327 0.29638 0.60981 0.09381 0.60008 0.29743 0.10249 0.57443 0.19608 0.22949 0.56914 0.27662 0.15424 0.60388 0.1797 0.21642 0.60558 0.16106 0.23336 0.61203 0.16315 0.22482 0.60233 0.17757 0.2201
rs12747450 1 102295309 G C 0.2041331593 0.96739 0.11321 -0.08702 1.11072 -0.47281 1.25705 1.58285 2.21594 1.1508 -0.36147 0.368 -0.30403 -0.47144 -0.38572 -0.30818 0.66347 0.2115 0.12503 0.57073 0.17831 0.25096 0.66095 0.21643 0.12262 0.62862 0.25361 0.11777 0.30161 0.60061 0.09778 0.58836 0.30627 0.10537 0.57077 0.19743 0.2318 0.56291 0.27941 0.15768 0.59943 0.18009 0.22048 0.60105 0.16246 0.23649 0.60734 0.16474 0.22792 0.59633 0.18085 0.22282
rs12117008 1 102298225 A G 0.1784279373 0.87862 1.16685 1.01114 1.08508 -0.39731 1.40033 2.18962 3.50825 1.94637 -0.38558 0.20943 -0.36299 -0.44295 -0.4128 -0.39789 0.77362 0.19241 0.03397 0.65131 0.16644 0.18225 0.78087 0.18901 0.03012 0.76896 0.20893 0.02211 0.13488 0.85329 0.01183 0.68743 0.29682 0.01575 0.5585 0.20656 0.23494 0.64276 0.25056 0.10668 0.67028 0.15772 0.172 0.67505 0.14386 0.18109 0.68045 0.14368 0.17587 0.67772 0.14714 0.17514
rs35681507 1 102298363 T C 0.2038245431 0.96786 0.1328 -0.06798 1.109 -0.47269 1.26912 1.60158 2.24849 1.16417 -0.3601 0.36971 -0.30705 -0.4718 -0.38881 -0.31829 0.66889 0.20996 0.12115 0.57315 0.17804 0.24881 0.66629 0.21522 0.11849 0.63355 0.25284 0.11361 0.2957 0.61059 0.09371 0.59442 0.30403 0.10155 0.575 0.19628 0.22872 0.56668 0.27896 0.15436 0.60311 0.1791 0.21779 0.60471 0.16161 0.23368 0.611 0.16374 0.22526 0.60105 0.17825 0.2207
rs12121781 1 102298937 C T 0.2040629243 0.96667 0.13087 -0.06899 1.09919 -0.4726 1.27709 1.60179 2.24323 1.14635 -0.36642 0.37133 -0.29791 -0.47126 -0.38932 -0.32101 0.66818 0.21012 0.1217 0.57396 0.1776 0.24844 0.66481 0.21643 0.11876 0.63237 0.25362 0.11401 0.29548 0.61039 0.09413 0.59544 0.30225 0.10231 0.57169 0.19746 0.23085 0.56528 0.28003 0.15469 0.60189 0.1808 0.21731 0.60412 0.16187 0.23401 0.61045 0.16386 0.22569 0.60087 0.17788 0.22125
rs4442387 1 102300530 T G 0.2036125326 0.96966 0.11775 -0.07954 1.10069 -0.47335 1.26356 1.58705 2.22142 1.14307 -0.36263 0.37538 -0.30293 -0.47179 -0.38914 -0.31574 0.66377 0.21124 0.12499 0.56942 0.17889 0.25169 0.66085 0.21688 0.12227 0.62865 0.25391 0.11744 0.29879 0.60394 0.09727 0.59007 0.3047 0.10523 0.57049 0.1975 0.23201 0.56141 0.28167 0.15692 0.5994 0.18037 0.22023 0.60096 0.16251 0.23653 0.60728 0.16449 0.22823 0.597 0.17961 0.22339
rs4375291 1 102305317 A C 0.1938655352 0.95772 0.87273 0.69276 1.15346 -0.41999 1.45852 2.06584 3.2277 1.86828 -0.34892 0.29333 -0.34111 -0.46525 -0.44952 -0.42808 0.77024 0.18773 0.04203 0.66061 0.16186 0.17753 0.77869 0.18318 0.03813 0.75489 0.21274 0.03237 0.17109 0.80893 0.01998 0.67794 0.29836 0.0237 0.62262 0.18782 0.18956 0.64962 0.25025 0.10013 0.6638 0.16832 0.16788 0.67497 0.14595 0.17908 0.68203 0.14221 0.17576 0.68013 0.14593 0.17394
[truncated: 11,036,756 more chars]
